# Supplementary material for: KLF3 and PAX6 are candidate driver genes in late-stage, MSI-hypermutated endometrioid endometrial carcinomas
Source: PLoS One. 2022 Jan 26;17(1):e0251286. doi: 10.1371/journal.pone.0251286 (PMC8791453; doi:10.1371/journal.pone.0251286)
Supplement: S1 Table — (XLSX) [file pone.0251286.s005.xlsx]

## Sheet: Table A
Table A: Clinicopathologic features of NHGRI late-stage EECs
Tumor ID	Tissue provider	Microsatellite instability status	Grade (G)	Tumor stage (AJCC) as stated in surgical pathology report	Tumor stage (FIGO 2009) as determined by review of pathology report*
89T	CHTN	MSS	G1	pT3apNXpMX	IIIA
128T	CHTN	MSS	G3	pT3apN0pMX	IIIA
141T	CHTN	MSI	G2	Not specified	IIIC
143T	CHTN	MSS	G3	Not specified	IV
144T	CHTN	MSI	G3	Not specified	IIIB
151T	CHTN	MSS	G2	Not specified	IIIC
170T	CHTN	MSI	G3	pT3aN0MX	IIIA
230T	CHTN	MSI	G1	pT3aN1MX	IIIC
231T	CHTN	MSI	G2	Not specified	IV
232T	CHTN	MSS	G2	Not specified	IIIC
233T	CHTN	MSS	G1	pT3BpN1	IIIC
234T	CHTN	MSI	G2	pT3BpN2	IIIC
235T	CHTN	MSS	G2	pT3apN0pMn/a	IIIA
236T	CHTN	MSS	G3	pT3aN1	IIIC
237T	CHTN	MSS	G1	pT3aN0	IIIA
* Pathology report was reviewed by an experienced gynecologic pathologist
Abbreviations: AJCC, American Joint Committee on Cancer; CHTN, Co-operative Human Tissue Network; FIGO, Fédération Internationale de Gynécologie et d’Obstétrique; MSS, microsatellite stable; MSI, microstellite instability

## Sheet: Table B
Table B: Clinical features of non-ultramutated TCGA late-stage and TCGA early-stage EEC cohorts (Data source: the MC3 Public MAF file (mc3.v0.2.8.PUBLIC.maf.gz, https://gdc.cancer.gov/about-data/publications/mc3-2017)[33])
Patient ID	Stage*	Neoplasm Histologic Grade	Molecular Subtype	Stage designation in this study (Rudd et al)	MSI/MSS Status
TCGA-D1-A169	Stage_IV	G2	UCEC_CN_HIGH	Late-stage	MSS
TCGA-AP-A0LF	Stage_IV	G3	UCEC_CN_HIGH	Late-stage	MSS
TCGA-AX-A1CF	Stage_IV	G3	UCEC_CN_HIGH	Late-stage	MSS
TCGA-B5-A11I	Stage_IV	G3	UCEC_CN_HIGH	Late-stage	MSS
TCGA-D1-A3DG	Stage_IV	G3	UCEC_CN_HIGH	Late-stage	MSS
TCGA-DI-A2QU	Stage_IV	G3	UCEC_CN_HIGH	Late-stage	MSS
TCGA-EY-A1GW	Stage_IV	G3	UCEC_CN_HIGH	Late-stage	MSS
TCGA-BS-A0T9	Stage_IV	G3	UCEC_CN_LOW	Late-stage	MSS
TCGA-B5-A11U	Stage_IV	G3	UCEC_MSI	Late-stage	MSI-H
TCGA-BS-A0TA	Stage_IV	G3	UCEC_MSI	Late-stage	MSI-H
TCGA-BS-A0TE	Stage_IV	G3	UCEC_MSI	Late-stage	MSI-H
TCGA-2E-A9G8	Stage_III	G2	UCEC_CN_HIGH	Late-stage	Indeterminate
TCGA-EY-A1GX	Stage_III	G2	UCEC_CN_HIGH	Late-stage	MSS
TCGA-AW-A1PO	Stage_III	G3	UCEC_CN_HIGH	Late-stage	MSS
TCGA-AX-A2HK	Stage_III	G3	UCEC_CN_HIGH	Late-stage	MSS
TCGA-AX-A3FZ	Stage_III	G3	UCEC_CN_HIGH	Late-stage	MSS
TCGA-D1-A16V	Stage_III	G3	UCEC_CN_HIGH	Late-stage	MSS
TCGA-DF-A2KR	Stage_III	G3	UCEC_CN_HIGH	Late-stage	MSS
TCGA-DF-A2L0	Stage_III	G3	UCEC_CN_HIGH	Late-stage	MSS
TCGA-DI-A1NO	Stage_III	G3	UCEC_CN_HIGH	Late-stage	MSS
TCGA-EY-A214	Stage_III	G3	UCEC_CN_HIGH	Late-stage	MSS
TCGA-EY-A54A	Stage_III	G3	UCEC_CN_HIGH	Late-stage	Indeterminate
TCGA-B5-A0JT	Stage_III	G1	UCEC_CN_LOW	Late-stage	MSS
TCGA-B5-A11Q	Stage_III	G1	UCEC_CN_LOW	Late-stage	MSS
TCGA-B5-A121	Stage_III	G1	UCEC_CN_LOW	Late-stage	MSS
TCGA-BG-A0MU	Stage_III	G1	UCEC_CN_LOW	Late-stage	MSS
TCGA-D1-A15W	Stage_III	G1	UCEC_CN_LOW	Late-stage	MSS
TCGA-D1-A165	Stage_III	G1	UCEC_CN_LOW	Late-stage	MSS
TCGA-EY-A1GT	Stage_III	G1	UCEC_CN_LOW	Late-stage	MSS
TCGA-BG-A0M7	Stage_III	G2	UCEC_CN_LOW	Late-stage	MSS
TCGA-BG-A0VT	Stage_III	G2	UCEC_CN_LOW	Late-stage	MSS
TCGA-BG-A186	Stage_III	G2	UCEC_CN_LOW	Late-stage	MSS
TCGA-BK-A0CB	Stage_III	G2	UCEC_CN_LOW	Late-stage	MSS
TCGA-5S-A9Q8	Stage_III	G2	UCEC_CN_LOW	Late-stage	MSS
TCGA-BS-A0TG	Stage_III	G2	UCEC_CN_LOW	Late-stage	MSS
TCGA-QS-A744	Stage_III	G2	UCEC_CN_LOW	Late-stage	MSS
TCGA-AP-A1E3	Stage_III	G3	UCEC_CN_LOW	Late-stage	MSS
TCGA-AX-A3FV	Stage_III	G3	UCEC_CN_LOW	Late-stage	MSS
TCGA-A5-A1OK	Stage_III	G3	UCEC_CN_LOW	Late-stage	MSS
TCGA-D1-A1O8	Stage_III	G3	UCEC_CN_LOW	Late-stage	MSS
TCGA-D1-A3DA	Stage_III	G3	UCEC_CN_LOW	Late-stage	MSI-L
TCGA-AJ-A2QL	Stage_III	G3	UCEC_CN_LOW	Late-stage	MSS
TCGA-AX-A06H	Stage_III	G1	UCEC_MSI	Late-stage	MSI-H
TCGA-B5-A0K2	Stage_III	G1	UCEC_MSI	Late-stage	MSI-H
TCGA-BG-A0VZ	Stage_III	G1	UCEC_MSI	Late-stage	MSI-H
TCGA-BS-A0U8	Stage_III	G1	UCEC_MSI	Late-stage	MSI-H
TCGA-AP-A1DR	Stage_III	G2	UCEC_MSI	Late-stage	MSI-H
TCGA-B5-A11H	Stage_III	G2	UCEC_MSI	Late-stage	MSI-H
TCGA-D1-A163	Stage_III	G2	UCEC_MSI	Late-stage	MSI-H
TCGA-D1-A17U	Stage_III	G2	UCEC_MSI	Late-stage	MSI-H
TCGA-EY-A1GO	Stage_III	G2	UCEC_MSI	Late-stage	MSI-H
TCGA-EY-A1H0	Stage_III	G2	UCEC_MSI	Late-stage	MSI-H
TCGA-QS-A5YR	Stage_III	G2	UCEC_MSI	Late-stage	MSI-H
TCGA-AX-A05S	Stage_III	G3	UCEC_MSI	Late-stage	MSI-H
TCGA-AX-A1C5	Stage_III	G3	UCEC_MSI	Late-stage	MSI-H
TCGA-AX-A2HD	Stage_III	G3	UCEC_MSI	Late-stage	MSI-H
TCGA-AX-A3G9	Stage_III	G3	UCEC_MSI	Late-stage	MSI-H
TCGA-B5-A0JZ	Stage_III	G3	UCEC_MSI	Late-stage	MSI-H
TCGA-B5-A5OC	Stage_III	G3	UCEC_MSI	Late-stage	MSI-H
TCGA-BG-A3EW	Stage_III	G3	UCEC_MSI	Late-stage	MSI-H
TCGA-D1-A16N	Stage_III	G3	UCEC_MSI	Late-stage	MSI-H
TCGA-D1-A2G6	Stage_III	G3	UCEC_MSI	Late-stage	MSI-H
TCGA-FI-A2D4	Stage_III	G3	UCEC_MSI	Late-stage	MSI-H
TCGA-AJ-A3OL	Stage_III	G3	UCEC_MSI	Late-stage	MSI-H
TCGA-AP-A054	Stage_III	G3	UCEC_MSI	Late-stage	MSI-H
TCGA-A5-A0GA	Stage_III	G3	UCEC_MSI	Late-stage	MSI-H
TCGA-AJ-A6NU	Stage_II	G1	UCEC_CN_HIGH	Early-stage	MSS
TCGA-BS-A0V8	Stage_II	G2	UCEC_CN_HIGH	Early-stage	MSS
TCGA-AX-A06B	Stage_II	G3	UCEC_CN_HIGH	Early-stage	MSS
TCGA-AX-A3FX	Stage_II	G3	UCEC_CN_HIGH	Early-stage	MSS
TCGA-BS-A0U9	Stage_II	G3	UCEC_CN_HIGH	Early-stage	MSS
TCGA-EY-A72D	Stage_II	G3	UCEC_CN_HIGH	Early-stage	MSS
TCGA-AX-A05W	Stage_II	G1	UCEC_CN_LOW	Early-stage	MSS
TCGA-QF-A5YT	Stage_II	G1	UCEC_CN_LOW	Early-stage	MSS
TCGA-BG-A0W1	Stage_II	G2	UCEC_CN_LOW	Early-stage	MSS
TCGA-BS-A0UT	Stage_II	G2	UCEC_CN_LOW	Early-stage	MSS
TCGA-D1-A16J	Stage_II	G2	UCEC_CN_LOW	Early-stage	MSS
TCGA-D1-A16Q	Stage_II	G2	UCEC_CN_LOW	Early-stage	MSS
TCGA-DI-A1BY	Stage_II	G2	UCEC_CN_LOW	Early-stage	MSS
TCGA-EY-A1GL	Stage_II	G2	UCEC_CN_LOW	Early-stage	MSS
TCGA-A5-AB3J	Stage_II	G2	UCEC_CN_LOW	Early-stage	MSS
TCGA-AX-A1CN	Stage_II	G3	UCEC_CN_LOW	Early-stage	MSI-L
TCGA-B5-A11R	Stage_II	G3	UCEC_CN_LOW	Early-stage	MSS
TCGA-BG-A0MK	Stage_II	G3	UCEC_CN_LOW	Early-stage	Indeterminate
TCGA-AJ-A2QN	Stage_II	G3	UCEC_CN_LOW	Early-stage	MSS
TCGA-AJ-A3I9	Stage_II	G3	UCEC_CN_LOW	Early-stage	MSS
TCGA-B5-A0K9	Stage_II	G1	UCEC_MSI	Early-stage	MSI-H
TCGA-D1-A17M	Stage_II	G1	UCEC_MSI	Early-stage	MSI-H
TCGA-AP-A0LT	Stage_II	G2	UCEC_MSI	Early-stage	MSI-H
TCGA-AX-A064	Stage_II	G2	UCEC_MSI	Early-stage	MSI-H
TCGA-BS-A0VI	Stage_II	G3	UCEC_MSI	Early-stage	MSI-H
TCGA-D1-A17A	Stage_II	G3	UCEC_MSI	Early-stage	MSI-H
TCGA-EC-A24G	Stage_II	G3	UCEC_MSI	Early-stage	MSI-H
TCGA-A5-A2K7	Stage_II	G3	UCEC_MSI	Early-stage	MSI-H
TCGA-EO-A22T	Stage_II	G3	UCEC_MSI	Early-stage	MSI-H
TCGA-EO-A3AU	Stage_II	G3	UCEC_MSI	Early-stage	MSI-H
TCGA-AJ-A3OJ	Stage_II	G3	UCEC_MSI	Early-stage	MSI-H
TCGA-A5-A0GN	Stage_I	G1	UCEC_CN_HIGH	Early-stage	MSS
TCGA-EY-A1GP	Stage_I	G1	UCEC_CN_HIGH	Early-stage	MSS
TCGA-A5-A0GJ	Stage_I	G2	UCEC_CN_HIGH	Early-stage	MSS
TCGA-5B-A90C	Stage_I	G2	UCEC_CN_HIGH	Early-stage	MSS
TCGA-BG-A18C	Stage_I	G2	UCEC_CN_HIGH	Early-stage	MSS
TCGA-D1-A17K	Stage_I	G2	UCEC_CN_HIGH	Early-stage	MSS
TCGA-AX-A3FW	Stage_I	G3	UCEC_CN_HIGH	Early-stage	MSS
TCGA-AX-A3G1	Stage_I	G3	UCEC_CN_HIGH	Early-stage	MSS
TCGA-B5-A0K3	Stage_I	G3	UCEC_CN_HIGH	Early-stage	MSS
TCGA-B5-A11P	Stage_I	G3	UCEC_CN_HIGH	Early-stage	MSI-L
TCGA-B5-A3F9	Stage_I	G3	UCEC_CN_HIGH	Early-stage	MSS
TCGA-B5-A3FD	Stage_I	G3	UCEC_CN_HIGH	Early-stage	Indeterminate
TCGA-BK-A139	Stage_I	G3	UCEC_CN_HIGH	Early-stage	MSS
TCGA-BK-A4ZD	Stage_I	G3	UCEC_CN_HIGH	Early-stage	MSS
TCGA-BS-A0TI	Stage_I	G3	UCEC_CN_HIGH	Early-stage	MSS
TCGA-D1-A1O0	Stage_I	G3	UCEC_CN_HIGH	Early-stage	MSS
TCGA-D1-A3DH	Stage_I	G3	UCEC_CN_HIGH	Early-stage	MSS
TCGA-DF-A2KS	Stage_I	G3	UCEC_CN_HIGH	Early-stage	MSS
TCGA-EO-A1Y7	Stage_I	G3	UCEC_CN_HIGH	Early-stage	MSS
TCGA-EO-A3AS	Stage_I	G3	UCEC_CN_HIGH	Early-stage	MSS
TCGA-A5-A3LO	Stage_I	G3	UCEC_CN_HIGH	Early-stage	MSS
TCGA-EY-A1GC	Stage_I	G3	UCEC_CN_HIGH	Early-stage	MSS
TCGA-EY-A1GR	Stage_I	G3	UCEC_CN_HIGH	Early-stage	MSS
TCGA-EY-A2OQ	Stage_I	G3	UCEC_CN_HIGH	Early-stage	MSS
TCGA-EY-A547	Stage_I	G3	UCEC_CN_HIGH	Early-stage	Indeterminate
TCGA-FI-A2F9	Stage_I	G3	UCEC_CN_HIGH	Early-stage	MSS
TCGA-H5-A2HR	Stage_I	G3	UCEC_CN_HIGH	Early-stage	MSI-L
TCGA-AJ-A2QK	Stage_I	G3	UCEC_CN_HIGH	Early-stage	MSS
TCGA-SL-A6J9	Stage_I	G3	UCEC_CN_HIGH	Early-stage	MSS
TCGA-AJ-A3BI	Stage_I	G3	UCEC_CN_HIGH	Early-stage	MSS
TCGA-AJ-A3EM	Stage_I	G3	UCEC_CN_HIGH	Early-stage	MSS
TCGA-4E-A92E	Stage_I	G1	UCEC_CN_LOW	Early-stage	MSS
TCGA-AP-A0LJ	Stage_I	G1	UCEC_CN_LOW	Early-stage	MSS
TCGA-AP-A0LL	Stage_I	G1	UCEC_CN_LOW	Early-stage	MSS
TCGA-AP-A0LN	Stage_I	G1	UCEC_CN_LOW	Early-stage	MSS
TCGA-AP-A0LV	Stage_I	G1	UCEC_CN_LOW	Early-stage	MSS
TCGA-AX-A05T	Stage_I	G1	UCEC_CN_LOW	Early-stage	MSS
TCGA-AX-A05U	Stage_I	G1	UCEC_CN_LOW	Early-stage	MSS
TCGA-AX-A062	Stage_I	G1	UCEC_CN_LOW	Early-stage	MSS
TCGA-AX-A06L	Stage_I	G1	UCEC_CN_LOW	Early-stage	MSS
TCGA-AX-A1CI	Stage_I	G1	UCEC_CN_LOW	Early-stage	MSS
TCGA-A5-A0GM	Stage_I	G1	UCEC_CN_LOW	Early-stage	MSS
TCGA-B5-A0JS	Stage_I	G1	UCEC_CN_LOW	Early-stage	MSS
TCGA-A5-A0GQ	Stage_I	G1	UCEC_CN_LOW	Early-stage	MSS
TCGA-B5-A0K0	Stage_I	G1	UCEC_CN_LOW	Early-stage	MSS
TCGA-B5-A0K1	Stage_I	G1	UCEC_CN_LOW	Early-stage	MSS
TCGA-B5-A0K7	Stage_I	G1	UCEC_CN_LOW	Early-stage	MSS
TCGA-B5-A11O	Stage_I	G1	UCEC_CN_LOW	Early-stage	MSI-L
TCGA-A5-A0GU	Stage_I	G1	UCEC_CN_LOW	Early-stage	MSS
TCGA-B5-A11V	Stage_I	G1	UCEC_CN_LOW	Early-stage	MSS
TCGA-B5-A11Y	Stage_I	G1	UCEC_CN_LOW	Early-stage	MSI-L
TCGA-B5-A11Z	Stage_I	G1	UCEC_CN_LOW	Early-stage	MSS
TCGA-A5-A0GV	Stage_I	G1	UCEC_CN_LOW	Early-stage	MSS
TCGA-B5-A1MZ	Stage_I	G1	UCEC_CN_LOW	Early-stage	MSI-L
TCGA-BG-A0MC	Stage_I	G1	UCEC_CN_LOW	Early-stage	MSS
TCGA-BG-A0MG	Stage_I	G1	UCEC_CN_LOW	Early-stage	MSS
TCGA-BG-A0MO	Stage_I	G1	UCEC_CN_LOW	Early-stage	MSS
TCGA-BG-A0VV	Stage_I	G1	UCEC_CN_LOW	Early-stage	MSS
TCGA-BG-A0W2	Stage_I	G1	UCEC_CN_LOW	Early-stage	MSS
TCGA-BG-A0YU	Stage_I	G1	UCEC_CN_LOW	Early-stage	MSS
TCGA-BG-A18A	Stage_I	G1	UCEC_CN_LOW	Early-stage	MSS
TCGA-BK-A56F	Stage_I	G1	UCEC_CN_LOW	Early-stage	MSS
TCGA-BS-A0TD	Stage_I	G1	UCEC_CN_LOW	Early-stage	MSS
TCGA-BS-A0U5	Stage_I	G1	UCEC_CN_LOW	Early-stage	MSS
TCGA-BS-A0V6	Stage_I	G1	UCEC_CN_LOW	Early-stage	MSS
TCGA-BS-A0V7	Stage_I	G1	UCEC_CN_LOW	Early-stage	MSS
TCGA-D1-A0ZN	Stage_I	G1	UCEC_CN_LOW	Early-stage	MSS
TCGA-D1-A161	Stage_I	G1	UCEC_CN_LOW	Early-stage	MSS
TCGA-D1-A16E	Stage_I	G1	UCEC_CN_LOW	Early-stage	MSS
TCGA-D1-A16O	Stage_I	G1	UCEC_CN_LOW	Early-stage	MSS
TCGA-D1-A16R	Stage_I	G1	UCEC_CN_LOW	Early-stage	MSS
TCGA-D1-A17C	Stage_I	G1	UCEC_CN_LOW	Early-stage	MSS
TCGA-D1-A17L	Stage_I	G1	UCEC_CN_LOW	Early-stage	MSS
TCGA-D1-A17S	Stage_I	G1	UCEC_CN_LOW	Early-stage	MSS
TCGA-D1-A1O5	Stage_I	G1	UCEC_CN_LOW	Early-stage	MSS
TCGA-EY-A1GE	Stage_I	G1	UCEC_CN_LOW	Early-stage	MSS
TCGA-AP-A05P	Stage_I	G1	UCEC_CN_LOW	Early-stage	MSS
TCGA-AP-A0LO	Stage_I	G2	UCEC_CN_LOW	Early-stage	MSS
TCGA-A5-A0GE	Stage_I	G2	UCEC_CN_LOW	Early-stage	MSS
TCGA-AP-A1E4	Stage_I	G2	UCEC_CN_LOW	Early-stage	MSS
TCGA-AX-A0IS	Stage_I	G2	UCEC_CN_LOW	Early-stage	MSS
TCGA-AX-A1CJ	Stage_I	G2	UCEC_CN_LOW	Early-stage	Indeterminate
TCGA-AX-A1CK	Stage_I	G2	UCEC_CN_LOW	Early-stage	MSS
TCGA-B5-A0K4	Stage_I	G2	UCEC_CN_LOW	Early-stage	MSS
TCGA-B5-A11F	Stage_I	G2	UCEC_CN_LOW	Early-stage	MSS
TCGA-B5-A11L	Stage_I	G2	UCEC_CN_LOW	Early-stage	MSS
TCGA-B5-A11S	Stage_I	G2	UCEC_CN_LOW	Early-stage	MSS
TCGA-B5-A11W	Stage_I	G2	UCEC_CN_LOW	Early-stage	MSS
TCGA-B5-A1MV	Stage_I	G2	UCEC_CN_LOW	Early-stage	MSI-L
TCGA-BG-A0LW	Stage_I	G2	UCEC_CN_LOW	Early-stage	MSS
TCGA-A5-A0GX	Stage_I	G2	UCEC_CN_LOW	Early-stage	MSS
TCGA-BG-A0M2	Stage_I	G2	UCEC_CN_LOW	Early-stage	MSS
TCGA-BG-A0M3	Stage_I	G2	UCEC_CN_LOW	Early-stage	MSS
TCGA-BG-A0M9	Stage_I	G2	UCEC_CN_LOW	Early-stage	MSS
TCGA-BG-A0MI	Stage_I	G2	UCEC_CN_LOW	Early-stage	MSS
TCGA-BG-A0MT	Stage_I	G2	UCEC_CN_LOW	Early-stage	MSS
TCGA-BG-A0RY	Stage_I	G2	UCEC_CN_LOW	Early-stage	MSS
TCGA-A5-A0R7	Stage_I	G2	UCEC_CN_LOW	Early-stage	MSS
TCGA-BG-A187	Stage_I	G2	UCEC_CN_LOW	Early-stage	MSI-L
TCGA-A5-A0R8	Stage_I	G2	UCEC_CN_LOW	Early-stage	MSS
TCGA-A5-A0R9	Stage_I	G2	UCEC_CN_LOW	Early-stage	MSS
TCGA-BK-A13C	Stage_I	G2	UCEC_CN_LOW	Early-stage	MSS
TCGA-BK-A6W4	Stage_I	G2	UCEC_CN_LOW	Early-stage	MSS
TCGA-A5-A0RA	Stage_I	G2	UCEC_CN_LOW	Early-stage	MSS
TCGA-BS-A0U7	Stage_I	G2	UCEC_CN_LOW	Early-stage	MSI-L
TCGA-BS-A0WQ	Stage_I	G2	UCEC_CN_LOW	Early-stage	MSS
TCGA-D1-A0ZQ	Stage_I	G2	UCEC_CN_LOW	Early-stage	MSS
TCGA-D1-A0ZR	Stage_I	G2	UCEC_CN_LOW	Early-stage	MSS
TCGA-D1-A0ZU	Stage_I	G2	UCEC_CN_LOW	Early-stage	MSS
TCGA-D1-A0ZV	Stage_I	G2	UCEC_CN_LOW	Early-stage	MSS
TCGA-D1-A102	Stage_I	G2	UCEC_CN_LOW	Early-stage	MSS
TCGA-D1-A15Z	Stage_I	G2	UCEC_CN_LOW	Early-stage	MSI-L
TCGA-D1-A16B	Stage_I	G2	UCEC_CN_LOW	Early-stage	MSS
TCGA-D1-A16D	Stage_I	G2	UCEC_CN_LOW	Early-stage	MSS
TCGA-A5-A1OJ	Stage_I	G2	UCEC_CN_LOW	Early-stage	MSS
TCGA-D1-A17N	Stage_I	G2	UCEC_CN_LOW	Early-stage	MSS
TCGA-D1-A17T	Stage_I	G2	UCEC_CN_LOW	Early-stage	MSS
TCGA-DI-A1C3	Stage_I	G2	UCEC_CN_LOW	Early-stage	MSS
TCGA-EY-A1GH	Stage_I	G2	UCEC_CN_LOW	Early-stage	MSS
TCGA-PG-A916	Stage_I	G2	UCEC_CN_LOW	Early-stage	MSS
TCGA-SJ-A6ZJ	Stage_I	G2	UCEC_CN_LOW	Early-stage	MSS
TCGA-AX-A06J	Stage_I	G3	UCEC_CN_LOW	Early-stage	MSS
TCGA-AX-A2H7	Stage_I	G3	UCEC_CN_LOW	Early-stage	MSS
TCGA-AX-A2HH	Stage_I	G3	UCEC_CN_LOW	Early-stage	MSS
TCGA-AX-A3GB	Stage_I	G3	UCEC_CN_LOW	Early-stage	MSS
TCGA-B5-A0JX	Stage_I	G3	UCEC_CN_LOW	Early-stage	MSS
TCGA-B5-A3FB	Stage_I	G3	UCEC_CN_LOW	Early-stage	MSS
TCGA-B5-A3FH	Stage_I	G3	UCEC_CN_LOW	Early-stage	MSI-L
TCGA-BG-A0MA	Stage_I	G3	UCEC_CN_LOW	Early-stage	MSS
TCGA-BG-A2AE	Stage_I	G3	UCEC_CN_LOW	Early-stage	MSS
TCGA-D1-A168	Stage_I	G3	UCEC_CN_LOW	Early-stage	MSS
TCGA-EO-A22Y	Stage_I	G3	UCEC_CN_LOW	Early-stage	MSS
TCGA-EO-A3L0	Stage_I	G3	UCEC_CN_LOW	Early-stage	MSS
TCGA-FI-A2CX	Stage_I	G3	UCEC_CN_LOW	Early-stage	MSS
TCGA-AJ-A3BK	Stage_I	G3	UCEC_CN_LOW	Early-stage	MSI-L
TCGA-AJ-A5DV	Stage_I	G3	UCEC_CN_LOW	Early-stage	MSS
TCGA-AP-A0LP	Stage_I	G1	UCEC_MSI	Early-stage	MSI-H
TCGA-AP-A1DM	Stage_I	G1	UCEC_MSI	Early-stage	MSI-H
TCGA-AX-A05Y	Stage_I	G1	UCEC_MSI	Early-stage	MSI-H
TCGA-B5-A0K6	Stage_I	G1	UCEC_MSI	Early-stage	MSI-H
TCGA-B5-A11G	Stage_I	G1	UCEC_MSI	Early-stage	MSI-H
TCGA-BG-A0M0	Stage_I	G1	UCEC_MSI	Early-stage	MSI-H
TCGA-BG-A0MQ	Stage_I	G1	UCEC_MSI	Early-stage	MSI-H
TCGA-BG-A0VW	Stage_I	G1	UCEC_MSI	Early-stage	MSI-H
TCGA-BK-A0C9	Stage_I	G1	UCEC_MSI	Early-stage	MSI-H
TCGA-BS-A0UA	Stage_I	G1	UCEC_MSI	Early-stage	MSI-H
TCGA-BS-A0UJ	Stage_I	G1	UCEC_MSI	Early-stage	MSI-H
TCGA-BS-A0UL	Stage_I	G1	UCEC_MSI	Early-stage	MSI-H
TCGA-BS-A0V4	Stage_I	G1	UCEC_MSI	Early-stage	MSI-H
TCGA-D1-A0ZO	Stage_I	G1	UCEC_MSI	Early-stage	MSI-H
TCGA-D1-A17H	Stage_I	G1	UCEC_MSI	Early-stage	MSI-H
TCGA-D1-A1NS	Stage_I	G1	UCEC_MSI	Early-stage	MSI-H
TCGA-D1-A1NZ	Stage_I	G1	UCEC_MSI	Early-stage	MSI-H
TCGA-D1-A1O7	Stage_I	G1	UCEC_MSI	Early-stage	MSI-H
TCGA-EY-A548	Stage_I	G1	UCEC_MSI	Early-stage	MSI-H
TCGA-SJ-A6ZI	Stage_I	G1	UCEC_MSI	Early-stage	MSI-H
TCGA-AJ-A8CT	Stage_I	G1	UCEC_MSI	Early-stage	MSI-H
TCGA-AP-A05N	Stage_I	G1	UCEC_MSI	Early-stage	MSI-H
TCGA-AP-A0LS	Stage_I	G2	UCEC_MSI	Early-stage	MSI-H
TCGA-AP-A1DO	Stage_I	G2	UCEC_MSI	Early-stage	MSI-H
TCGA-AP-A1DP	Stage_I	G2	UCEC_MSI	Early-stage	MSI-H
TCGA-AP-A1E1	Stage_I	G2	UCEC_MSI	Early-stage	MSI-H
TCGA-AX-A063	Stage_I	G2	UCEC_MSI	Early-stage	MSI-H
TCGA-A5-A0GI	Stage_I	G2	UCEC_MSI	Early-stage	MSI-H
TCGA-AX-A0J1	Stage_I	G2	UCEC_MSI	Early-stage	MSI-H
TCGA-AX-A1C4	Stage_I	G2	UCEC_MSI	Early-stage	MSI-H
TCGA-AX-A1C9	Stage_I	G2	UCEC_MSI	Early-stage	MSI-H
TCGA-B5-A0JU	Stage_I	G2	UCEC_MSI	Early-stage	MSI-H
TCGA-B5-A0JV	Stage_I	G2	UCEC_MSI	Early-stage	MSI-H
TCGA-B5-A11J	Stage_I	G2	UCEC_MSI	Early-stage	MSI-H
TCGA-BG-A0LX	Stage_I	G2	UCEC_MSI	Early-stage	MSI-H
TCGA-BG-A18B	Stage_I	G2	UCEC_MSI	Early-stage	MSI-H
TCGA-D1-A101	Stage_I	G2	UCEC_MSI	Early-stage	MSI-H
TCGA-D1-A160	Stage_I	G2	UCEC_MSI	Early-stage	MSI-H
TCGA-D1-A167	Stage_I	G2	UCEC_MSI	Early-stage	MSI-H
TCGA-D1-A176	Stage_I	G2	UCEC_MSI	Early-stage	MSI-H
TCGA-D1-A177	Stage_I	G2	UCEC_MSI	Early-stage	MSI-H
TCGA-D1-A17B	Stage_I	G2	UCEC_MSI	Early-stage	MSI-H
TCGA-D1-A17F	Stage_I	G2	UCEC_MSI	Early-stage	MSI-H
TCGA-D1-A17R	Stage_I	G2	UCEC_MSI	Early-stage	MSI-H
TCGA-EC-A1NJ	Stage_I	G2	UCEC_MSI	Early-stage	MSI-H
TCGA-EY-A1GF	Stage_I	G2	UCEC_MSI	Early-stage	MSI-H
TCGA-EY-A1GU	Stage_I	G2	UCEC_MSI	Early-stage	MSI-H
TCGA-PG-A917	Stage_I	G2	UCEC_MSI	Early-stage	MSI-H
TCGA-AJ-A8CV	Stage_I	G2	UCEC_MSI	Early-stage	MSI-H
TCGA-AJ-A8CW	Stage_I	G2	UCEC_MSI	Early-stage	MSI-H
TCGA-A5-A0GB	Stage_I	G3	UCEC_MSI	Early-stage	MSI-H
TCGA-AP-A0LE	Stage_I	G3	UCEC_MSI	Early-stage	MSI-H
TCGA-AP-A0LG	Stage_I	G3	UCEC_MSI	Early-stage	MSI-H
TCGA-AP-A1DH	Stage_I	G3	UCEC_MSI	Early-stage	MSI-H
TCGA-AP-A1DK	Stage_I	G3	UCEC_MSI	Early-stage	MSI-H
TCGA-AX-A060	Stage_I	G3	UCEC_MSI	Early-stage	MSI-H
TCGA-A5-A0GH	Stage_I	G3	UCEC_MSI	Early-stage	MSI-H
TCGA-AX-A1CE	Stage_I	G3	UCEC_MSI	Early-stage	MSI-H
TCGA-AX-A2HA	Stage_I	G3	UCEC_MSI	Early-stage	MSI-H
TCGA-AX-A2HG	Stage_I	G3	UCEC_MSI	Early-stage	MSI-H
TCGA-AX-A2HJ	Stage_I	G3	UCEC_MSI	Early-stage	MSI-H
TCGA-AX-A2IN	Stage_I	G3	UCEC_MSI	Early-stage	MSI-H
TCGA-AX-A3FS	Stage_I	G3	UCEC_MSI	Early-stage	MSI-H
TCGA-AX-A3FT	Stage_I	G3	UCEC_MSI	Early-stage	MSI-H
TCGA-AX-A3G8	Stage_I	G3	UCEC_MSI	Early-stage	MSI-H
TCGA-B5-A0JR	Stage_I	G3	UCEC_MSI	Early-stage	MSI-H
TCGA-B5-A1MW	Stage_I	G3	UCEC_MSI	Early-stage	MSI-H
TCGA-B5-A1MX	Stage_I	G3	UCEC_MSI	Early-stage	MSI-H
TCGA-A5-A0GW	Stage_I	G3	UCEC_MSI	Early-stage	MSI-H
TCGA-BG-A0M4	Stage_I	G3	UCEC_MSI	Early-stage	MSI-H
TCGA-BG-A222	Stage_I	G3	UCEC_MSI	Early-stage	MSI-H
TCGA-BG-A2L7	Stage_I	G3	UCEC_MSI	Early-stage	MSI-H
TCGA-BK-A13B	Stage_I	G3	UCEC_MSI	Early-stage	MSI-H
TCGA-BS-A0TJ	Stage_I	G3	UCEC_MSI	Early-stage	MSI-H
TCGA-A5-A0VP	Stage_I	G3	UCEC_MSI	Early-stage	MSI-H
TCGA-A5-A0VQ	Stage_I	G3	UCEC_MSI	Early-stage	MSI-H
TCGA-D1-A0ZS	Stage_I	G3	UCEC_MSI	Early-stage	MSI-H
TCGA-D1-A174	Stage_I	G3	UCEC_MSI	Early-stage	MSI-H
TCGA-D1-A17D	Stage_I	G3	UCEC_MSI	Early-stage	MSI-H
TCGA-D1-A1NY	Stage_I	G3	UCEC_MSI	Early-stage	MSI-H
TCGA-D1-A2G5	Stage_I	G3	UCEC_MSI	Early-stage	MSI-H
TCGA-DF-A2KN	Stage_I	G3	UCEC_MSI	Early-stage	MSI-H
TCGA-DF-A2KZ	Stage_I	G3	UCEC_MSI	Early-stage	MSI-H
TCGA-DI-A0WH	Stage_I	G3	UCEC_MSI	Early-stage	MSI-H
TCGA-E6-A2P9	Stage_I	G3	UCEC_MSI	Early-stage	MSI-H
TCGA-EC-A1QX	Stage_I	G3	UCEC_MSI	Early-stage	MSI-H
TCGA-EO-A22S	Stage_I	G3	UCEC_MSI	Early-stage	MSI-H
TCGA-EO-A3KX	Stage_I	G3	UCEC_MSI	Early-stage	MSI-H
TCGA-EY-A1GK	Stage_I	G3	UCEC_MSI	Early-stage	MSI-H
TCGA-EY-A1GQ	Stage_I	G3	UCEC_MSI	Early-stage	MSI-H
TCGA-EY-A215	Stage_I	G3	UCEC_MSI	Early-stage	MSI-H
TCGA-EY-A2OM	Stage_I	G3	UCEC_MSI	Early-stage	MSI-H
TCGA-EY-A2OP	Stage_I	G3	UCEC_MSI	Early-stage	MSI-H
TCGA-EY-A549	Stage_I	G3	UCEC_MSI	Early-stage	MSI-H
TCGA-EY-A5W2	Stage_I	G3	UCEC_MSI	Early-stage	MSI-H
TCGA-FI-A2D6	Stage_I	G3	UCEC_MSI	Early-stage	MSI-H
TCGA-FI-A2F4	Stage_I	G3	UCEC_MSI	Early-stage	MSI-H
TCGA-AJ-A23O	Stage_I	G3	UCEC_MSI	Early-stage	MSI-H
TCGA-SL-A6JA	Stage_I	G3	UCEC_MSI	Early-stage	MSI-H
TCGA-AJ-A2QO	Stage_I	G3	UCEC_MSI	Early-stage	MSI-H
TCGA-AJ-A3BH	Stage_I	G3	UCEC_MSI	Early-stage	MSI-H
TCGA-A5-A0G9	Stage_I	G3	UCEC_MSI	Early-stage	MSI-H
TCGA-AP-A0LD	Stage_I	G3	UCEC_MSI	Early-stage	MSI-H
* Tumor stage designation and MSI/MSS status were obtained from Berger et al., Cancer Cell 2018 Apr 9;33(4):690-705.e9
All other information in this table was obtained from cBioPortal clinical data (downloaded 8.2018) (URL: https://www.cbioportal.org/)
Abbreviations: CN, copy number; G, Grade; MSI, Microsatellite instability; MSI-H, Microsatellite instability-high; MSI-L, Microsatellite instability-low; MSS, Microsatellite stable; TCGA, The Cancer Genome Atlas; UCEC, uterine corpus endometrial carcinoma

## Sheet: Table C
Table C: Exome seqeuncing metrics for NHGRI late-stage EECs
Case No	Average depth of coverage (X) for aligned reads in Tumor	Average depth of coverage (X) for aligned reads in Normal	No. of targeted bases with sufficient coverage for variant calling *	No. of bases targeted from SeqCap_EZ_ExomeV3_Plus_UTR_hg19_capture_annotated	% of targeted bases with sufficient coverage for variant calling *
89	91	64.8	90382577	98761644	0.915159
128	84.7	93.7	90044708	98761644	0.911738
141	80.2	79.5	90330447	98761644	0.914631
143	68.4	57.2	89264992	98761644	0.903843
144	57.9	76	89130269	98761644	0.902479
151	60	67.3	89474503	98761644	0.905964
170	54.1	56.2	88473056	98761644	0.895824
230	60.2	60.3	89045848	98761644	0.901624
231	66.8	61.4	89792501	98761644	0.909184
232	65.9	55.9	89682723	98761644	0.908072
233	57.3	59.4	89442375	98761644	0.905639
234	69.8	62.4	90447181	98761644	0.915813
235	63.3	67.4	90285536	98761644	0.914176
236	68	61.1	90460580	98761644	0.915949
237	60.9	60.4	89918864	98761644	0.910463
All cases combined	67.2333	65.5333	1346176160	1481424660	0.908704
* Sufficient coverage defined as ≧14 reads in tumor and ≧8 reads in normal

## Sheet: Table D
Table D: Coding and splice-site mutations among NHGRI late-stage EECs
Hugo_Symbol	Entrez_Gene_Id	NCBI_Build	Chromosome	Start_position	End_position	Strand	Variant_ Classification	Variant_Type	Reference_Allele	Tumor_Seq_Allele1	Tumor_Seq_Allele2	dbSNP_RS	dbSNP_Val_Status	Tumor_Sample_Barcode	Genome_Change	Annotation_Transcript	Protein_Change	Total Covg in Tumor	Alt Reads in Tumor	Total Covg in Normal	Alt Reads in Normal	Tumor MAF	Overlapping ncRNAs
CAMTA1	23261	hg19	1	7798082	7798082	+	Missense_Mutation	SNP	C	C	T			89T	g.chr1:7798082C>T	ENST00000303635.7	p.P1241L	91	48	70	0	0.527473	None
ARID1A	8289	hg19	1	27101054	27101054	+	Nonsense_Mutation	SNP	C	C	T			89T	g.chr1:27101054C>T	ENST00000324856.7	p.R1446*	63	35	50	0	0.555556	None
USP24	23358	hg19	1	55562660	55562660	+	Silent	SNP	G	G	A			89T	g.chr1:55562660G>A	ENST00000294383.6	p.H1967H	125	24	116	0	0.192	None
GLUL	2752	hg19	1	182353624	182353624	+	Silent	SNP	G	G	A			89T	g.chr1:182353624G>A	ENST00000331872.6	p.C346C	153	49	123	1	0.320261	None
EXO1	9156	hg19	1	242042569	242042569	+	Missense_Mutation	SNP	A	A	G			89T	g.chr1:242042569A>G	ENST00000366548.3	p.E678G	125	39	72	0	0.312	None
OR52B2	255725	hg19	11	6190754	6190754	+	Missense_Mutation	SNP	C	C	T	rs114263793	byFrequency	89T	g.chr11:6190754C>T	ENST00000530810.1	p.R268H	150	29	112	0	0.193333	None
PLEKHA7	144100	hg19	11	16863250	16863250	+	Missense_Mutation	SNP	C	C	G			89T	g.chr11:16863250C>G	ENST00000355661.3	p.R239P	45	20	35	0	0.444444	None
OR8I2	120586	hg19	11	55861553	55861553	+	Missense_Mutation	SNP	C	C	T	rs377006765		89T	g.chr11:55861553C>T	ENST00000302124.2	p.T257I	116	20	86	0	0.172414	None
HNRNPUL2	221092	hg19	11	62490074	62490074	+	Splice_Site	SNP	G	G	T			89T	g.chr11:62490074G>T	ENST00000301785.5	p.A365D	127	19	78	0	0.149606	None
PARP4	143	hg19	13	25077882	25077882	+	Silent	SNP	G	G	A			89T	g.chr13:25077882G>A	ENST00000381989.3	p.F11F	134	32	102	0	0.238806	None
DNAH9	1770	hg19	17	11778418	11778418	+	Missense_Mutation	SNP	G	G	A			89T	g.chr17:11778418G>A	ENST00000262442.4	p.M3465I	77	29	59	0	0.376623	None
NBR1	4077	hg19	17	41341668	41341668	+	Missense_Mutation	SNP	G	G	T	rs117060970	byFrequency	89T	g.chr17:41341668G>T	ENST00000422280.1	p.V182F	93	28	62	0	0.301075	None
TYMS	7298	hg19	18	662204	662204	+	Missense_Mutation	SNP	G	G	C			89T	g.chr18:662204G>C	ENST00000323274.10	p.G113A	89	22	69	0	0.247191	None
CIC	23152	hg19	19	42791030	42791030	+	Nonsense_Mutation	SNP	C	C	T			89T	g.chr19:42791030C>T	ENST00000575354.2	p.Q59*	33	20	41	0	0.606061	None
AFTPH	54812	hg19	2	64779882	64779882	+	Missense_Mutation	SNP	A	A	G	rs567272011		89T	g.chr2:64779882A>G	ENST00000422803.1	p.N425S	187	51	120	0	0.272727	None
RESP18	389075	hg19	2	220193694	220193694	+	Missense_Mutation	SNP	T	T	A			89T	g.chr2:220193694T>A	ENST00000333527.5	p.M198L	142	36	106	0	0.253521	None
PTPRT	11122	hg19	20	40790168	40790168	+	Missense_Mutation	SNP	C	C	T			89T	g.chr20:40790168C>T	ENST00000373187.1	p.G836R	97	30	86	0	0.309278	None
PIK3CA	5290	hg19	3	178916944	178916944	+	Missense_Mutation	SNP	A	A	G			89T	g.chr3:178916944A>G	ENST00000263967.3	p.K111E	95	29	62	0	0.305263	None
EVC2	132884	hg19	4	5696150	5696150	+	Missense_Mutation	SNP	C	C	A	rs370417224		89T	g.chr4:5696150C>A	ENST00000344408.5	p.G121V	115	37	88	0	0.321739	None
PPP2R2C	5522	hg19	4	6335386	6335386	+	Missense_Mutation	SNP	T	T	A			89T	g.chr4:6335386T>A	ENST00000382599.4	p.K288M	93	21	81	0	0.225806	None
MRPS30	10884	hg19	5	44815054	44815054	+	Missense_Mutation	SNP	C	C	A			89T	g.chr5:44815054C>A	ENST00000507110.1	p.S357Y	111	23	86	0	0.207207	None
PCDHA11	56138	hg19	5	140248889	140248889	+	Silent	SNP	G	G	A			89T	g.chr5:140248889G>A	ENST00000398640.2	p.A67A	117	40	88	0	0.34188	None
TUBB	203068	hg19	6	30690797	30690797	+	Missense_Mutation	SNP	T	T	A			89T	g.chr6:30690797T>A	ENST00000327892.8	p.F90Y	442	128	314	1	0.289593	None
HBS1L	10767	hg19	6	135308817	135308817	+	Missense_Mutation	SNP	G	G	C			89T	g.chr6:135308817G>C	ENST00000367837.5	p.T399R	97	29	77	0	0.298969	None
VCPIP1	80124	hg19	8	67578665	67578665	+	Missense_Mutation	SNP	T	T	C			89T	g.chr8:67578665T>C	ENST00000310421.4	p.T177A	121	69	96	0	0.570248	None
MTBP	27085	hg19	8	121509742	121509742	+	Silent	SNP	T	T	C			89T	g.chr8:121509742T>C	ENST00000305949.1	p.P519P	80	54	61	0	0.675	None
RBBP4	5928	hg19	1	33134621	33134621	+	Missense_Mutation	SNP	G	G	T	rs371771007		128T	g.chr1:33134621G>T	ENST00000373493.5	p.V217L	141	62	145	0	0.439716	None
LCE3B	353143	hg19	1	152586321	152586321	+	Missense_Mutation	SNP	C	C	T			128T	g.chr1:152586321C>T	ENST00000335633.1	p.P12L	54	41	44	0	0.759259	None
MSTO1	55154	hg19	1	155582028	155582028	+	Missense_Mutation	SNP	C	C	T			128T	g.chr1:155582028C>T	ENST00000245564.2	p.A245V	219	70	190	0	0.319635	uc001fld.5/NR_046293, uc009wqs.4/NR_046295, uc010pgf.3/NR_046292, uc031ppy.1/NR_024117, uc001flb.4/NR_046294
OR6P1	128366	hg19	1	158532834	158532834	+	Silent	SNP	G	G	T			128T	g.chr1:158532834G>T	ENST00000334632.1	p.L187L	166	68	203	1	0.409639	None
CHIT1	1118	hg19	1	203192324	203192324	+	Missense_Mutation	SNP	C	C	T			128T	g.chr1:203192324C>T	ENST00000367229.1	p.A182T	57	18	50	0	0.315789	uc009xam.1/NR_045784, uc009xan.1/NR_045785
CR2	1380	hg19	1	207643193	207643193	+	Missense_Mutation	SNP	G	G	A			128T	g.chr1:207643193G>A	ENST00000367058.3	p.R324H	95	46	108	1	0.484211	None
PTEN	5728	hg19	10	89692936	89692936	+	Missense_Mutation	SNP	A	A	T			128T	g.chr10:89692936A>T	ENST00000371953.3	p.L140F	197	83	238	0	0.42132	None
RBM20	282996	hg19	10	112572607	112572607	+	Missense_Mutation	SNP	G	G	A	rs200271618		128T	g.chr10:112572607G>A	ENST00000369519.3	p.A818T	116	53	119	1	0.456897	None
C11orf86	254439	hg19	11	66742937	66742937	+	Missense_Mutation	SNP	C	C	T			128T	g.chr11:66742937C>T	ENST00000308963.4	p.A35V	41	15	51	0	0.365854	None
TECTA	7007	hg19	11	121000553	121000553	+	Silent	SNP	C	C	T	rs150564356		128T	g.chr11:121000553C>T	ENST00000392793.1	p.D858D	132	55	120	1	0.416667	None
LINC00935	255411	hg19	12	49158768	49158768	+	Missense_Mutation	SNP	G	G	A			128T	g.chr12:49158768G>A	ENST00000548380.1	p.A113T	50	21	56	0	0.42	uc010slv.3/NR_029448, uc001rsg.4/NR_029449
KRT72	140807	hg19	12	52994845	52994845	+	Missense_Mutation	SNP	G	G	A			128T	g.chr12:52994845G>A	ENST00000537672.2	p.A131V	40	17	41	0	0.425	None
STAB2	55576	hg19	12	104015885	104015885	+	Silent	SNP	A	A	C			128T	g.chr12:104015885A>C	ENST00000388887.2	p.S161S	58	26	81	0	0.448276	None
HECTD4	283450	hg19	12	112667592	112667592	+	Silent	SNP	G	G	A			128T	g.chr12:112667592G>A	ENST00000430131.2	p.A1721A	100	43	92	0	0.43	None
ZNF10	7556	hg19	12	133732698	133732698	+	Missense_Mutation	SNP	G	G	C			128T	g.chr12:133732698G>C	ENST00000248211.6	p.G289A	157	58	176	1	0.369427	None
TMTC4	84899	hg19	13	101287384	101287384	+	Missense_Mutation	SNP	C	C	T			128T	g.chr13:101287384C>T	ENST00000376234.3	p.R404Q	61	51	116	0	0.836066	None
MAP3K9	4293	hg19	14	71209086	71209086	+	Missense_Mutation	SNP	G	G	A	rs147037059	byFrequency	128T	g.chr14:71209086G>A	ENST00000554752.2	p.R517C	99	24	52	0	0.242424	None
KCNK10	54207	hg19	14	88652227	88652227	+	Silent	SNP	C	C	T			128T	g.chr14:88652227C>T	ENST00000340700.5	p.L423L	93	49	49	0	0.526882	None
TRIP11	9321	hg19	14	92470689	92470689	+	Missense_Mutation	SNP	G	G	A			128T	g.chr14:92470689G>A	ENST00000267622.4	p.R1211C	169	47	132	0	0.278107	None
IGDCC3	9543	hg19	15	65625667	65625667	+	Missense_Mutation	SNP	C	C	T	rs368951025		128T	g.chr15:65625667C>T	ENST00000327987.4	p.V304I	55	21	40	0	0.381818	None
IREB2	3658	hg19	15	78786510	78786510	+	Silent	SNP	G	G	C			128T	g.chr15:78786510G>C	ENST00000258886.8	p.L833L	100	33	117	0	0.33	None
PRR14	78994	hg19	16	30666052	30666052	+	Missense_Mutation	SNP	G	G	A			128T	g.chr16:30666052G>A	ENST00000542965.2	p.R254H	44	14	47	0	0.318182	None
CDH13	1012	hg19	16	83520090	83520090	+	Missense_Mutation	SNP	G	G	A			128T	g.chr16:83520090G>A	ENST00000566620.1	p.V264M	29	21	50	0	0.724138	None
TP53	7157	hg19	17	7578442	7578442	+	Missense_Mutation	SNP	T	T	C	rs148924904		128T	g.chr17:7578442T>C	ENST00000269305.4	p.Y163C	63	50	100	0	0.793651	None
KIAA0100	9703	hg19	17	26960750	26960750	+	Silent	SNP	T	T	A			128T	g.chr17:26960750T>A	ENST00000528896.2	p.T1094T	67	39	111	1	0.58209	None
ZNF236	7776	hg19	18	74611130	74611130	+	Missense_Mutation	SNP	C	C	A	rs8093707	byFrequency	128T	g.chr18:74611130C>A	ENST00000253159.8	p.P614T	100	85	89	1	0.85	None
KIDINS220	57498	hg19	2	8873780	8873780	+	Missense_Mutation	SNP	C	C	T	rs140417878	byFrequency	128T	g.chr2:8873780C>T	ENST00000256707.3	p.V1283M	71	32	54	0	0.450704	None
FABP1	2168	hg19	2	88425822	88425822	+	Missense_Mutation	SNP	A	A	T			128T	g.chr2:88425822A>T	ENST00000295834.3	p.V38E	77	30	110	1	0.38961	None
FAP	2191	hg19	2	163029364	163029364	+	Missense_Mutation	SNP	A	A	G			128T	g.chr2:163029364A>G	ENST00000188790.4	p.I713T	130	43	126	1	0.330769	None
CCDC108	255101	hg19	2	219895411	219895411	+	Splice_Site	SNP	C	C	T	rs377597326		128T	g.chr2:219895411C>T	ENST00000341552.5	p.A387A	41	32	66	0	0.780488	None
ITM2C	81618	hg19	2	231742244	231742244	+	Missense_Mutation	SNP	C	C	T			128T	g.chr2:231742244C>T	ENST00000326427.6	p.R231W	39	14	60	0	0.358974	None
CLTCL1	8218	hg19	22	19188893	19188893	+	Missense_Mutation	SNP	G	G	C			128T	g.chr22:19188893G>C	ENST00000263200.10	p.Q1238E	61	39	65	0	0.639344	None
SLC7A4	6545	hg19	22	21385769	21385769	+	Silent	SNP	G	G	A	rs144430724	byFrequency	128T	g.chr22:21385769G>A	ENST00000382932.2	p.G111G	63	50	97	0	0.793651	None
TRANK1	9881	hg19	3	36899395	36899395	+	Silent	SNP	G	G	A	rs73826907	byFrequency	128T	g.chr3:36899395G>A	ENST00000429976.2	p.R562R	75	50	128	0	0.666667	None
SCN10A	6336	hg19	3	38768438	38768438	+	Missense_Mutation	SNP	G	G	A	rs370208223		128T	g.chr3:38768438G>A	ENST00000449082.2	p.R916W	59	48	82	0	0.813559	None
QRICH1	54870	hg19	3	49081883	49081883	+	Missense_Mutation	SNP	G	G	A			128T	g.chr3:49081883G>A	ENST00000395443.2	p.R576W	57	39	87	0	0.684211	None
HNRNPDL	9987	hg19	4	83347253	83347253	+	Nonsense_Mutation	SNP	G	G	A			128T	g.chr4:83347253G>A	ENST00000295470.5	p.R408*	44	35	70	0	0.795455	None
PDGFC	56034	hg19	4	157693946	157693946	+	Missense_Mutation	SNP	G	G	C			128T	g.chr4:157693946G>C	ENST00000502773.1	p.L199V	114	52	118	0	0.45614	uc003ipi.2/NR_036641
THBS4	7060	hg19	5	79363921	79363921	+	Missense_Mutation	SNP	A	A	C			128T	g.chr5:79363921A>C	ENST00000350881.2	p.E440D	110	41	100	0	0.372727	None
ZSCAN9	7746	hg19	6	28193146	28193146	+	Splice_Site	SNP	T	T	A			128T	g.chr6:28193146T>A	ENST00000252207.5		55	17	79	1	0.309091	None
TNF	7124	hg19	6	31545247	31545247	+	Missense_Mutation	SNP	T	T	A			128T	g.chr6:31545247T>A	ENST00000449264.2	p.I212N	645	268	691	1	0.415504	None
TMEM63B	55362	hg19	6	44106239	44106239	+	Missense_Mutation	SNP	C	C	G			128T	g.chr6:44106239C>G	ENST00000259746.9	p.A131G	103	42	154	0	0.407767	None
PRKAR1B	5575	hg19	7	635797	635797	+	Missense_Mutation	SNP	G	G	A			128T	g.chr7:635797G>A	ENST00000406797.1	p.R232W	92	50	73	1	0.543478	None
HOXA1	3198	hg19	7	27134992	27134992	+	Missense_Mutation	SNP	C	C	A			128T	g.chr7:27134992C>A	ENST00000343060.4	p.L180F	88	26	74	0	0.295455	None
MSL3	10943	hg19	X	11783665	11783665	+	Missense_Mutation	SNP	G	G	A			128T	g.chrX:11783665G>A	ENST00000312196.4	p.G330S	55	24	34	0	0.436364	None
DRP2	1821	hg19	X	100509876	100509876	+	Missense_Mutation	SNP	G	G	A	rs201156733		128T	g.chrX:100509876G>A	ENST00000395209.3	p.A715T	99	43	128	1	0.434343	None
SLC6A14	11254	hg19	X	115586625	115586625	+	Missense_Mutation	SNP	T	T	A			128T	g.chrX:115586625T>A	ENST00000371900.4	p.L536H	68	14	63	0	0.205882	None
GRIA3	2892	hg19	X	122551558	122551558	+	Missense_Mutation	SNP	A	A	T			128T	g.chrX:122551558A>T	ENST00000371251.1	p.E602D	176	37	171	0	0.210227	None
LDOC1	23641	hg19	X	140271082	140271082	+	Missense_Mutation	SNP	C	C	T			128T	g.chrX:140271082C>T	ENST00000370526.2	p.R42H	27	13	28	0	0.481481	None
KHDRBS1	10657	hg19	1	32503490	32503490	+	Missense_Mutation	SNP	G	G	T			141T	g.chr1:32503490G>T	ENST00000327300.7	p.R320S	49	10	57	0	0.204082	None
TGFBR3	7049	hg19	1	92224258	92224258	+	Missense_Mutation	SNP	G	G	T			141T	g.chr1:92224258G>T	ENST00000525962.1	p.S99Y	83	15	116	0	0.180723	uc010osy.2/NR_036634
AKNAD1	254268	hg19	1	109394765	109394765	+	Silent	SNP	C	C	T	rs537008332		141T	g.chr1:109394765C>T	ENST00000370001.3	p.P174P	134	20	135	0	0.149254	uc001dwb.4/NR_049760
CEP350	9857	hg19	1	179983066	179983066	+	Missense_Mutation	SNP	G	G	T			141T	g.chr1:179983066G>T	ENST00000367607.3	p.S493I	71	12	82	0	0.169014	None
HMCN1	83872	hg19	1	186086241	186086241	+	Missense_Mutation	SNP	G	G	A			141T	g.chr1:186086241G>A	ENST00000271588.4	p.V3893I	112	16	114	0	0.142857	uc021pgf.1/NR_031642
WDR64	128025	hg19	1	241901663	241901663	+	Splice_Site	SNP	A	A	G			141T	g.chr1:241901663A>G	ENST00000366552.2		101	14	108	0	0.138614	None
ZMIZ1	57178	hg19	10	81056327	81056327	+	Missense_Mutation	SNP	A	A	G			141T	g.chr10:81056327A>G	ENST00000334512.5	p.N444D	72	13	85	0	0.180556	None
PKD2L1	9033	hg19	10	102057205	102057205	+	Missense_Mutation	SNP	C	C	T			141T	g.chr10:102057205C>T	ENST00000318222.3	p.G297D	81	19	101	0	0.234568	None
TMEM138	51524	hg19	11	61133611	61133611	+	Missense_Mutation	SNP	T	T	A			141T	g.chr11:61133611T>A	ENST00000278826.6	p.F75I	98	18	80	0	0.183673	uc021qke.1/NR_028473
NCAPD3	23310	hg19	11	134064565	134064565	+	Silent	SNP	G	G	A	rs200560208		141T	g.chr11:134064565G>A	ENST00000534548.2	p.L562L	41	11	47	0	0.268293	None
KDM5A	5927	hg19	12	441015	441015	+	Silent	SNP	A	A	G	rs200500782		141T	g.chr12:441015A>G	ENST00000399788.2	p.A581A	139	24	108	0	0.172662	None
GPC6	10082	hg19	13	94482463	94482463	+	Missense_Mutation	SNP	C	C	T			141T	g.chr13:94482463C>T	ENST00000377047.4	p.R126W	87	17	76	0	0.195402	uc031qmw.1/NR_046536
LTK	4058	hg19	15	41799446	41799446	+	Missense_Mutation	SNP	G	G	A	rs144738418		141T	g.chr15:41799446G>A	ENST00000263800.6	p.P463L	55	11	84	0	0.2	None
ERCC4	2072	hg19	16	14041713	14041713	+	Missense_Mutation	SNP	C	C	T	rs535728795	byFrequency	141T	g.chr16:14041713C>T	ENST00000311895.7	p.R754C	95	15	110	0	0.157895	None
POLR2A	5430	hg19	17	7402809	7402809	+	Splice_Site	SNP	G	G	A	rs375952700		141T	g.chr17:7402809G>A	ENST00000322644.6	p.R557Q	64	14	52	0	0.21875	None
SMCR8	140775	hg19	17	18219476	18219476	+	Silent	SNP	C	C	T			141T	g.chr17:18219476C>T	ENST00000406438.3	p.L125L	99	18	96	0	0.181818	None
ERBB2	2064	hg19	17	37866711	37866711	+	Missense_Mutation	SNP	C	C	A			141T	g.chr17:37866711C>A	ENST00000269571.5	p.A293D	80	11	84	0	0.1375	None
ST6GALNAC2	10610	hg19	17	74562212	74562212	+	Missense_Mutation	SNP	C	C	T			141T	g.chr17:74562212C>T	ENST00000225276.5	p.G367S	134	21	147	0	0.156716	None
TMPRSS9	360200	hg19	19	2405494	2405494	+	Missense_Mutation	SNP	G	G	A	rs371030548		141T	g.chr19:2405494G>A	ENST00000332578.3	p.A231T	56	14	65	0	0.25	None
PKN1	5585	hg19	19	14581114	14581114	+	Silent	SNP	C	C	T	rs376044597	byFrequency	141T	g.chr19:14581114C>T	ENST00000242783.6	p.G811G	57	12	75	1	0.210526	None
SLC35E1	79939	hg19	19	16664592	16664592	+	Silent	SNP	G	G	A	rs139815009		141T	g.chr19:16664592G>A	ENST00000595753.1	p.H377H	113	16	104	0	0.141593	None
NFKBID	84807	hg19	19	36381393	36381393	+	Splice_Site	SNP	C	C	A			141T	g.chr19:36381393C>A	ENST00000396901.1		95	16	85	0	0.168421	None
SIGLEC12	89858	hg19	19	51995063	51995063	+	Silent	SNP	C	C	T			141T	g.chr19:51995063C>T	ENST00000291707.3	p.P540P	40	12	34	0	0.3	None
NLRC4	58484	hg19	2	32449590	32449590	+	Silent	SNP	A	A	G			141T	g.chr2:32449590A>G	ENST00000404025.2	p.D1009D	128	19	114	0	0.148438	None
OLA1	29789	hg19	2	174940231	174940231	+	Missense_Mutation	SNP	C	C	A			141T	g.chr2:174940231C>A	ENST00000409546.1	p.G392C	102	16	136	0	0.156863	None
NFE2L2	4780	hg19	2	178098799	178098799	+	Missense_Mutation	SNP	T	T	A			141T	g.chr2:178098799T>A	ENST00000397062.3	p.E82D	101	14	101	0	0.138614	None
PAX3	5077	hg19	2	223086087	223086087	+	Missense_Mutation	SNP	C	C	T			141T	g.chr2:223086087C>T	ENST00000350526.4	p.R271H	134	19	120	0	0.141791	None
PHC3	80012	hg19	3	169854258	169854258	+	Nonsense_Mutation	SNP	G	G	A			141T	g.chr3:169854258G>A	ENST00000494943.1	p.R278*	124	19	127	0	0.153226	None
GABRA4	2557	hg19	4	46981087	46981087	+	Silent	SNP	T	T	A			141T	g.chr4:46981087T>A	ENST00000264318.3	p.I78I	98	15	121	0	0.153061	None
FAM160A1	729830	hg19	4	152498966	152498966	+	Missense_Mutation	SNP	C	C	A			141T	g.chr4:152498966C>A	ENST00000505231.1	p.T157N	95	17	97	0	0.178947	None
KIF3A	11127	hg19	5	132052627	132052627	+	Silent	SNP	G	G	T			141T	g.chr5:132052627G>T	ENST00000378746.4	p.A222A	73	10	93	0	0.136986	None
PCDHA3	56145	hg19	5	140181169	140181169	+	Silent	SNP	C	C	T			141T	g.chr5:140181169C>T	ENST00000522353.2	p.N129N	115	30	153	1	0.26087	None
PCDHGA3	56112	hg19	5	140725112	140725112	+	Silent	SNP	C	C	T			141T	g.chr5:140725112C>T	ENST00000253812.6	p.F504F	105	15	100	0	0.142857	None
FBXO38	81545	hg19	5	147774349	147774349	+	Missense_Mutation	SNP	C	C	G			141T	g.chr5:147774349C>G	ENST00000340253.5	p.R4G	66	18	72	0	0.272727	None
NMUR2	56923	hg19	5	151771836	151771836	+	Missense_Mutation	SNP	C	C	T			141T	g.chr5:151771836C>T	ENST00000255262.3	p.M388I	146	20	121	0	0.136986	None
GRM6	2916	hg19	5	178410167	178410167	+	Missense_Mutation	SNP	T	T	C			141T	g.chr5:178410167T>C	ENST00000517717.1	p.Y727C	71	11	85	0	0.15493	None
COL19A1	1310	hg19	6	70851940	70851940	+	Missense_Mutation	SNP	C	C	T			141T	g.chr6:70851940C>T	ENST00000322773.4	p.P515L	98	14	101	0	0.142857	None
GRB10	2887	hg19	7	50660757	50660757	+	Silent	SNP	G	G	A			141T	g.chr7:50660757G>A	ENST00000401949.1	p.D559D	70	16	63	0	0.228571	None
MEST	4232	hg19	7	130138056	130138056	+	Missense_Mutation	SNP	G	G	A			141T	g.chr7:130138056G>A	ENST00000223215.4	p.R139H	99	15	113	0	0.151515	None
MFHAS1	9258	hg19	8	8748080	8748080	+	Missense_Mutation	SNP	C	C	T			141T	g.chr8:8748080C>T	ENST00000276282.6	p.C830Y	100	15	95	0	0.15	None
PXDNL	137902	hg19	8	52320799	52320799	+	Missense_Mutation	SNP	C	C	T	rs148571691		141T	g.chr8:52320799C>T	ENST00000356297.4	p.A1129T	150	29	135	0	0.193333	None
SULF1	23213	hg19	8	70513979	70513979	+	Missense_Mutation	SNP	C	C	G			141T	g.chr8:70513979C>G	ENST00000260128.4	p.L326V	85	13	90	0	0.152941	None
FCN1	2219	hg19	9	137803075	137803075	+	Missense_Mutation	SNP	C	C	A			141T	g.chr9:137803075C>A	ENST00000371806.3	p.G213C	76	11	90	0	0.144737	None
PDHA1	5160	hg19	X	19369514	19369514	+	Missense_Mutation	SNP	C	C	T			141T	g.chrX:19369514C>T	ENST00000422285.2	p.A136V	101	17	101	0	0.168317	None
DCAF8L2	347442	hg19	X	27766599	27766599	+	Silent	SNP	G	G	A			141T	g.chrX:27766599G>A	ENST00000451261.2	p.A529A	141	29	156	0	0.205674	None
ARID1A	8289	hg19	1	27057642	27057642	+	Splice_Site	SNP	G	G	A			143T	g.chr1:27057642G>A	ENST00000324856.7		50	25	50	0	0.5	None
CCAR1	55749	hg19	10	70547940	70547940	+	Silent	SNP	A	A	G	rs146609391		143T	g.chr10:70547940A>G	ENST00000265872.6	p.E1014E	158	67	89	0	0.424051	None
GRID1	2894	hg19	10	87362204	87362204	+	Silent	SNP	C	C	T	rs200390116	byFrequency	143T	g.chr10:87362204C>T	ENST00000327946.7	p.P952P	38	18	30	0	0.473684	uc001kdk.2/NR_038986
FRMD8	83786	hg19	11	65156899	65156899	+	Silent	SNP	G	G	A			143T	g.chr11:65156899G>A	ENST00000317568.5	p.S51S	27	10	21	0	0.37037	None
CNTN1	1272	hg19	12	41387065	41387065	+	Missense_Mutation	SNP	G	G	A	rs370161709		143T	g.chr12:41387065G>A	ENST00000551295.2	p.G703S	75	23	88	0	0.306667	None
TBX3	6926	hg19	12	115118692	115118692	+	Missense_Mutation	SNP	G	G	A			143T	g.chr12:115118692G>A	ENST00000257566.3	p.H217Y	79	14	43	0	0.177215	None
PSMD9	5715	hg19	12	122353826	122353826	+	Missense_Mutation	SNP	G	G	A	rs376166363		143T	g.chr12:122353826G>A	ENST00000541212.1	p.R207H	95	23	65	0	0.242105	uc031qjw.1/NR_048555
TMEM132C	92293	hg19	12	128899541	128899541	+	Missense_Mutation	SNP	A	A	C			143T	g.chr12:128899541A>C	ENST00000435159.2	p.N117T	127	36	109	0	0.283465	None
C16orf62	57020	hg19	16	19693554	19693554	+	Missense_Mutation	SNP	C	C	A			143T	g.chr16:19693554C>A	ENST00000251143.5	p.P790H	49	34	46	0	0.693878	None
CDH8	1006	hg19	16	61891040	61891040	+	Missense_Mutation	SNP	G	G	T	rs150900671		143T	g.chr16:61891040G>T	ENST00000577390.1	p.S217Y	87	41	63	0	0.471264	None
CDH11	1009	hg19	16	64984898	64984898	+	Missense_Mutation	SNP	G	G	A	rs147033764		143T	g.chr16:64984898G>A	ENST00000268603.4	p.R556W	40	11	37	0	0.275	None
SLC22A31	146429	hg19	16	89264922	89264922	+	Missense_Mutation	SNP	C	C	T			143T	g.chr16:89264922C>T	ENST00000562855.2	p.R322Q	71	46	47	0	0.647887	None
CD300LG	146894	hg19	17	41931316	41931316	+	Missense_Mutation	SNP	C	C	T			143T	g.chr17:41931316C>T	ENST00000317310.4	p.S208F	37	11	49	1	0.297297	None
MTMR4	9110	hg19	17	56586076	56586076	+	Silent	SNP	G	G	C	rs144773381		143T	g.chr17:56586076G>C	ENST00000323456.5	p.T140T	56	21	63	0	0.375	None
ERN1	2081	hg19	17	62122798	62122798	+	Silent	SNP	G	G	A			143T	g.chr17:62122798G>A	ENST00000433197.3	p.I858I	26	14	26	0	0.538462	None
GIPC3	126326	hg19	19	3589857	3589857	+	Missense_Mutation	SNP	G	G	A			143T	g.chr19:3589857G>A	ENST00000322315.5	p.R245Q	23	7	33	0	0.304348	None
USP34	9736	hg19	2	61431678	61431678	+	Silent	SNP	G	G	C			143T	g.chr2:61431678G>C	ENST00000398571.2	p.P3071P	116	40	108	1	0.344828	None
GCC2	9648	hg19	2	109087251	109087251	+	Missense_Mutation	SNP	T	T	G			143T	g.chr2:109087251T>G	ENST00000309863.6	p.I489S	119	29	113	0	0.243697	uc002ted.3/NR_028063
NCKAP5	344148	hg19	2	133540650	133540650	+	Missense_Mutation	SNP	C	C	A			143T	g.chr2:133540650C>A	ENST00000409261.1	p.G1245V	104	25	101	0	0.240385	None
DES	1674	hg19	2	220290674	220290674	+	Missense_Mutation	SNP	G	G	A	rs73991549	byFrequency	143T	g.chr2:220290674G>A	ENST00000373960.3	p.V459I	58	27	38	1	0.465517	None
PTPRA	5786	hg19	20	3008357	3008357	+	Missense_Mutation	SNP	A	A	G			143T	g.chr20:3008357A>G	ENST00000216877.6	p.Y588C	88	24	70	0	0.272727	None
SALL4	57167	hg19	20	50401184	50401184	+	Missense_Mutation	SNP	G	G	A	rs201682235		143T	g.chr20:50401184G>A	ENST00000217086.4	p.R928C	91	21	65	0	0.230769	None
DGCR8	54487	hg19	22	20082316	20082316	+	Missense_Mutation	SNP	G	G	A			143T	g.chr22:20082316G>A	ENST00000351989.3	p.E596K	27	11	39	0	0.407407	None
CTNNB1	1499	hg19	3	41266100	41266100	+	Missense_Mutation	SNP	T	T	C	rs121913416		143T	g.chr3:41266100T>C	ENST00000349496.5	p.S33P	103	24	95	0	0.23301	None
EPHA3	2042	hg19	3	89259500	89259500	+	Missense_Mutation	SNP	C	C	T			143T	g.chr3:89259500C>T	ENST00000336596.2	p.T215M	133	49	101	0	0.368421	None
MUC4	4585	hg19	3	195515127	195515127	+	Silent	SNP	G	G	A	rs76432467		143T	g.chr3:195515127G>A	ENST00000463781.3	p.T1108T	55	14	41	1	0.254545	None
ANAPC4	29945	hg19	4	25419863	25419863	+	Silent	SNP	G	G	A			143T	g.chr4:25419863G>A	ENST00000315368.3	p.E762E	67	23	83	0	0.343284	None
UGT2B28	54490	hg19	4	70146642	70146642	+	Missense_Mutation	SNP	G	G	C			143T	g.chr4:70146642G>C	ENST00000335568.5	p.E142Q	148	59	149	1	0.398649	None
ADCY2	108	hg19	5	7626323	7626323	+	Missense_Mutation	SNP	G	G	A			143T	g.chr5:7626323G>A	ENST00000338316.4	p.G205E	54	18	55	0	0.333333	None
VCAN	1462	hg19	5	82815538	82815538	+	Silent	SNP	G	G	A	rs182822707		143T	g.chr5:82815538G>A	ENST00000265077.3	p.T471T	115	47	151	0	0.408696	None
APC	324	hg19	5	112128212	112128212	+	Missense_Mutation	SNP	G	G	C			143T	g.chr5:112128212G>C	ENST00000457016.1	p.A239P	47	21	69	0	0.446809	None
APC	324	hg19	5	112173825	112173825	+	Missense_Mutation	SNP	G	G	A			143T	g.chr5:112173825G>A	ENST00000457016.1	p.R845H	94	45	123	0	0.478723	None
AARS2	57505	hg19	6	44272931	44272931	+	Missense_Mutation	SNP	C	C	A			143T	g.chr6:44272931C>A	ENST00000244571.4	p.R480L	57	21	34	1	0.368421	None
TFAP2D	83741	hg19	6	50683161	50683161	+	Silent	SNP	G	G	A			143T	g.chr6:50683161G>A	ENST00000008391.3	p.S124S	53	33	35	1	0.622642	None
EYS	346007	hg19	6	64430947	64430947	+	Silent	SNP	G	G	A			143T	g.chr6:64430947G>A	ENST00000370621.3	p.L3015L	122	37	96	0	0.303279	None
ABCA2	20	hg19	9	139905647	139905647	+	Missense_Mutation	SNP	C	C	T			143T	g.chr9:139905647C>T	ENST00000371605.3	p.A1971T	23	10	22	0	0.434783	None
GPRASP1	9737	hg19	X	101909701	101909701	+	Missense_Mutation	SNP	C	C	G			143T	g.chrX:101909701C>G	ENST00000361600.5	p.S287C	134	43	108	0	0.320896	None
PLS3	5358	hg19	X	114880788	114880788	+	Missense_Mutation	SNP	G	G	A			143T	g.chrX:114880788G>A	ENST00000420625.2	p.G482R	122	28	93	0	0.229508	None
CD164L2	388611	hg19	1	27706598	27706598	+	Missense_Mutation	SNP	G	G	A	rs571660185		144T	g.chr1:27706598G>A	ENST00000374030.1	p.A154V	70	26	65	0	0.371429	None
PTPRU	10076	hg19	1	29611289	29611289	+	Silent	SNP	G	G	A			144T	g.chr1:29611289G>A	ENST00000345512.3	p.S742S	35	7	69	0	0.2	None
PUM1	9698	hg19	1	31425102	31425102	+	Silent	SNP	G	G	A			144T	g.chr1:31425102G>A	ENST00000257075.5	p.Y900Y	65	21	119	0	0.323077	None
ZSCAN20	7579	hg19	1	33945040	33945040	+	Missense_Mutation	SNP	C	C	T			144T	g.chr1:33945040C>T	ENST00000361328.3	p.R51C	51	12	69	0	0.235294	None
CSMD2	114784	hg19	1	34285346	34285346	+	Missense_Mutation	SNP	G	G	A	rs374512135		144T	g.chr1:34285346G>A	ENST00000373381.4	p.A431V	25	10	29	0	0.4	None
C1orf94	84970	hg19	1	34662916	34662916	+	Silent	SNP	C	C	T			144T	g.chr1:34662916C>T	ENST00000488417.1	p.V137V	35	8	57	0	0.228571	None
GJB4	127534	hg19	1	35227305	35227305	+	Silent	SNP	C	C	T			144T	g.chr1:35227305C>T	ENST00000339480.1	p.H150H	50	15	85	0	0.3	None
THRAP3	9967	hg19	1	36748267	36748267	+	Silent	SNP	C	C	A			144T	g.chr1:36748267C>A	ENST00000354618.5	p.R35R	41	11	49	0	0.268293	None
MAST2	23139	hg19	1	46500323	46500323	+	Missense_Mutation	SNP	C	C	T			144T	g.chr1:46500323C>T	ENST00000361297.2	p.R1328C	35	14	60	0	0.4	None
ASB17	127247	hg19	1	76397609	76397609	+	Missense_Mutation	SNP	T	T	C			144T	g.chr1:76397609T>C	ENST00000284142.6	p.Q123R	60	14	90	0	0.233333	uc001dhf.2/NR_026546
LRRC8D	55144	hg19	1	90398637	90398637	+	Missense_Mutation	SNP	C	C	A			144T	g.chr1:90398637C>A	ENST00000337338.5	p.L4I	73	14	85	0	0.191781	None
GPR61	83873	hg19	1	110086976	110086976	+	Silent	SNP	C	C	T			144T	g.chr1:110086976C>T	ENST00000527748.1	p.A444A	66	9	84	0	0.136364	None
FAM212B	55924	hg19	1	112269875	112269875	+	Missense_Mutation	SNP	C	C	G			144T	g.chr1:112269875C>G	ENST00000357260.5	p.R203S	38	9	56	0	0.236842	None
NBPF12	149013	hg19	1	146397357	146397357	+	Splice_Site	SNP	A	A	G			144T	g.chr1:146397357A>G	ENST00000442909.2		72	13	65	0	0.180556	None
FCRL4	83417	hg19	1	157556155	157556155	+	Missense_Mutation	SNP	G	G	C			144T	g.chr1:157556155G>C	ENST00000271532.1	p.A313G	60	18	55	0	0.3	None
DDR2	4921	hg19	1	162688893	162688893	+	Silent	SNP	C	C	T			144T	g.chr1:162688893C>T	ENST00000367922.3	p.L14L	61	11	62	0	0.180328	None
MROH9	80133	hg19	1	170952579	170952579	+	Silent	SNP	G	G	A			144T	g.chr1:170952579G>A	ENST00000367758.3	p.K211K	138	22	113	0	0.15942	None
FMO3	2328	hg19	1	171077352	171077352	+	Missense_Mutation	SNP	C	C	G			144T	g.chr1:171077352C>G	ENST00000367755.4	p.T206R	136	23	120	0	0.169118	None
ANKRD45	339416	hg19	1	173596290	173596290	+	Missense_Mutation	SNP	G	G	C			144T	g.chr1:173596290G>C	ENST00000333279.2	p.L169V	98	14	113	0	0.142857	None
KIAA1614	57710	hg19	1	180897673	180897673	+	Missense_Mutation	SNP	G	G	A			144T	g.chr1:180897673G>A	ENST00000367588.4	p.S390N	41	12	39	0	0.292683	None
LAMC1	3915	hg19	1	183072573	183072573	+	Missense_Mutation	SNP	T	T	C			144T	g.chr1:183072573T>C	ENST00000258341.4	p.Y177H	84	20	77	0	0.238095	None
CFHR3	10878	hg19	1	196749047	196749047	+	Missense_Mutation	SNP	C	C	G			144T	g.chr1:196749047C>G	ENST00000367425.4	p.T125S	77	18	55	0	0.233766	None
NR5A2	2494	hg19	1	200080363	200080363	+	Missense_Mutation	SNP	T	T	C			144T	g.chr1:200080363T>C	ENST00000367362.3	p.W382R	80	11	72	0	0.1375	None
RNPEP	6051	hg19	1	201958135	201958135	+	Missense_Mutation	SNP	C	C	T	rs200376541		144T	g.chr1:201958135C>T	ENST00000295640.4	p.T184M	85	17	88	0	0.2	None
RPS6KC1	26750	hg19	1	213445870	213445870	+	Silent	SNP	T	T	C			144T	g.chr1:213445870T>C	ENST00000366960.3	p.L1032L	76	12	66	0	0.157895	None
PCNXL2	80003	hg19	1	233136053	233136053	+	Missense_Mutation	SNP	T	T	C			144T	g.chr1:233136053T>C	ENST00000258229.9	p.K1776E	86	19	60	1	0.22093	None
MLK4	0	hg19	1	233515308	233515308	+	Missense_Mutation	SNP	G	G	A			144T	g.chr1:233515308G>A	ENST00000366624.3	p.M852I	120	19	74	0	0.158333	None
ARID4B	51742	hg19	1	235377278	235377278	+	Silent	SNP	T	T	C	rs10588817|rs187464729|rs113458177	byFrequency	144T	g.chr1:235377278T>C	ENST00000264183.3	p.E549E	111	19	94	0	0.171171	None
LGALS8	3964	hg19	1	236702359	236702359	+	Silent	SNP	C	C	T			144T	g.chr1:236702359C>T	ENST00000366584.4	p.I105I	101	17	77	0	0.168317	None
OR2M4	26245	hg19	1	248403090	248403090	+	Missense_Mutation	SNP	C	C	T			144T	g.chr1:248403090C>T	ENST00000306687.1	p.P287L	113	17	87	0	0.150442	None
DIP2C	22982	hg19	10	323397	323397	+	Silent	SNP	G	G	A			144T	g.chr10:323397G>A	ENST00000280886.6	p.I1513I	88	24	137	0	0.272727	None
USP6NL	9712	hg19	10	11505169	11505169	+	Silent	SNP	C	C	T			144T	g.chr10:11505169C>T	ENST00000609104.1	p.P586P	100	29	123	0	0.29	None
SUPV3L1	6832	hg19	10	70951444	70951444	+	Missense_Mutation	SNP	C	C	T			144T	g.chr10:70951444C>T	ENST00000359655.4	p.R259C	33	14	35	0	0.424242	None
OIT3	170392	hg19	10	74666427	74666427	+	Silent	SNP	T	T	C			144T	g.chr10:74666427T>C	ENST00000334011.5	p.C206C	111	39	149	0	0.351351	None
SEC24C	9632	hg19	10	75528771	75528771	+	Missense_Mutation	SNP	G	G	A			144T	g.chr10:75528771G>A	ENST00000339365.2	p.R762H	90	27	144	0	0.3	None
ZDHHC16	84287	hg19	10	99212192	99212192	+	Silent	SNP	C	C	A			144T	g.chr10:99212192C>A	ENST00000370854.3	p.T153T	52	11	75	0	0.211538	None
PKD2L1	9033	hg19	10	102056841	102056841	+	Missense_Mutation	SNP	C	C	T			144T	g.chr10:102056841C>T	ENST00000318222.3	p.V361I	67	23	95	0	0.343284	None
MTG1	92170	hg19	10	135233560	135233560	+	Missense_Mutation	SNP	C	C	A			144T	g.chr10:135233560C>A	ENST00000317502.6	p.P299H	46	13	51	0	0.282609	None
RHOG	391	hg19	11	3849186	3849186	+	Missense_Mutation	SNP	C	C	A			144T	g.chr11:3849186C>A	ENST00000351018.4	p.Q61H	65	17	101	0	0.261538	None
TRIM68	55128	hg19	11	4623404	4623404	+	Missense_Mutation	SNP	C	C	A			144T	g.chr11:4623404C>A	ENST00000300747.5	p.R254M	46	13	67	0	0.282609	None
TPP1	1200	hg19	11	6636178	6636178	+	Silent	SNP	C	C	T	rs367681647		144T	g.chr11:6636178C>T	ENST00000299427.6	p.E490E	112	23	168	0	0.205357	None
DCHS1	8642	hg19	11	6644193	6644193	+	Missense_Mutation	SNP	C	C	T	rs201373840		144T	g.chr11:6644193C>T	ENST00000299441.3	p.R2905Q	59	17	62	0	0.288136	None
NELL1	4745	hg19	11	20869265	20869265	+	Missense_Mutation	SNP	G	G	A			144T	g.chr11:20869265G>A	ENST00000357134.5	p.A158T	69	17	103	0	0.246377	None
OR4X1	390113	hg19	11	48285935	48285935	+	Missense_Mutation	SNP	T	T	C			144T	g.chr11:48285935T>C	ENST00000320048.1	p.Y175H	78	17	87	0	0.217949	None
OR5W2	390148	hg19	11	55681456	55681456	+	Silent	SNP	G	G	A			144T	g.chr11:55681456G>A	ENST00000344514.1	p.T201T	107	35	92	0	0.327103	None
AHNAK	79026	hg19	11	62286246	62286246	+	Missense_Mutation	SNP	C	C	T			144T	g.chr11:62286246C>T	ENST00000378024.4	p.V5215M	85	28	117	0	0.329412	None
AHNAK	79026	hg19	11	62289482	62289482	+	Missense_Mutation	SNP	A	A	G			144T	g.chr11:62289482A>G	ENST00000378024.4	p.L4136P	114	38	157	1	0.333333	None
PLCB3	5331	hg19	11	64030200	64030200	+	Missense_Mutation	SNP	C	C	T			144T	g.chr11:64030200C>T	ENST00000540288.1	p.R759W	60	25	63	0	0.416667	None
SLC22A12	116085	hg19	11	64360971	64360971	+	Missense_Mutation	SNP	C	C	A			144T	g.chr11:64360971C>A	ENST00000377574.1	p.L201M	26	9	42	0	0.346154	None
CHRDL2	25884	hg19	11	74414004	74414004	+	Missense_Mutation	SNP	C	C	T			144T	g.chr11:74414004C>T	ENST00000376332.3	p.A319T	65	19	88	0	0.292308	None
RNF169	254225	hg19	11	74547077	74547077	+	Missense_Mutation	SNP	C	C	T			144T	g.chr11:74547077C>T	ENST00000299563.4	p.L477F	96	40	118	0	0.416667	None
PRKRIR	5612	hg19	11	76062218	76062218	+	Missense_Mutation	SNP	G	G	A			144T	g.chr11:76062218G>A	ENST00000260045.3	p.P659L	221	71	313	1	0.321267	None
FAT3	120114	hg19	11	92534130	92534130	+	Silent	SNP	C	C	T			144T	g.chr11:92534130C>T	ENST00000298047.6	p.L2651L	89	27	146	0	0.303371	None
MMP1	4312	hg19	11	102667850	102667850	+	Missense_Mutation	SNP	G	G	A			144T	g.chr11:102667850G>A	ENST00000315274.6	p.H132Y	68	13	79	0	0.191176	uc001phh.1/NR_038390
SIK2	23235	hg19	11	111572299	111572299	+	Splice_Site	SNP	G	G	T			144T	g.chr11:111572299G>T	ENST00000304987.3	p.D243Y	88	22	123	0	0.25	None
USP28	57646	hg19	11	113679889	113679889	+	Missense_Mutation	SNP	C	C	T	rs149121605		144T	g.chr11:113679889C>T	ENST00000003302.4	p.R687Q	34	11	58	0	0.323529	None
HTR3A	3359	hg19	11	113856876	113856876	+	Nonsense_Mutation	SNP	C	C	A	rs181254753		144T	g.chr11:113856876C>A	ENST00000504030.2	p.Y228*	57	17	103	0	0.298246	uc009yyx.3/NR_046363
PHLDB1	23187	hg19	11	118502091	118502091	+	Silent	SNP	C	C	T			144T	g.chr11:118502091C>T	ENST00000361417.2	p.S665S	31	12	29	0	0.387097	None
HMBS	3145	hg19	11	118963896	118963896	+	Missense_Mutation	SNP	C	C	T			144T	g.chr11:118963896C>T	ENST00000278715.3	p.A330V	63	18	73	0	0.285714	None
SIAE	54414	hg19	11	124519579	124519579	+	Missense_Mutation	SNP	C	C	T	rs376617224		144T	g.chr11:124519579C>T	ENST00000263593.3	p.G220R	46	12	74	1	0.26087	None
CACNA1C	775	hg19	12	2705051	2705051	+	Missense_Mutation	SNP	A	A	G			144T	g.chr12:2705051A>G	ENST00000347598.4	p.Q892R	47	11	53	0	0.234043	None
GALNT8	26290	hg19	12	4835749	4835749	+	Missense_Mutation	SNP	T	T	C			144T	g.chr12:4835749T>C	ENST00000252318.2	p.L88P	72	23	88	0	0.319444	None
RIMKLB	57494	hg19	12	8906605	8906605	+	Missense_Mutation	SNP	C	C	T			144T	g.chr12:8906605C>T	ENST00000538135.1	p.R205C	64	17	67	0	0.265625	None
TM7SF3	51768	hg19	12	27127046	27127046	+	Missense_Mutation	SNP	T	T	C			144T	g.chr12:27127046T>C	ENST00000343028.4	p.Q522R	83	24	119	0	0.289157	None
PUS7L	83448	hg19	12	44148992	44148992	+	Silent	SNP	A	A	G			144T	g.chr12:44148992A>G	ENST00000416848.2	p.D19D	45	17	69	0	0.377778	None
CCNT1	904	hg19	12	49088000	49088000	+	Missense_Mutation	SNP	G	G	A	rs199856816	byFrequency	144T	g.chr12:49088000G>A	ENST00000261900.3	p.R333C	92	32	115	0	0.347826	None
SCN8A	6334	hg19	12	52162842	52162842	+	Missense_Mutation	SNP	A	A	C			144T	g.chr12:52162842A>C	ENST00000354534.6	p.K1032T	87	31	106	0	0.356322	None
OR9K2	441639	hg19	12	55524013	55524013	+	Missense_Mutation	SNP	C	C	A			144T	g.chr12:55524013C>A	ENST00000305377.5	p.P154H	60	19	94	1	0.316667	None
ANKRD52	283373	hg19	12	56646072	56646072	+	Silent	SNP	G	G	A	rs111320403	byFrequency	144T	g.chr12:56646072G>A	ENST00000267116.7	p.N466N	53	14	91	0	0.264151	None
TSPAN31	6302	hg19	12	58140028	58140028	+	Silent	SNP	C	C	A			144T	g.chr12:58140028C>A	ENST00000257910.3	p.R101R	55	14	64	0	0.254545	None
MARCH9	92979	hg19	12	58152049	58152049	+	Silent	SNP	C	C	T			144T	g.chr12:58152049C>T	ENST00000266643.5	p.Y224Y	46	14	58	0	0.304348	None
EPYC	1833	hg19	12	91365683	91365683	+	Missense_Mutation	SNP	C	C	T			144T	g.chr12:91365683C>T	ENST00000261172.3	p.R199H	54	16	61	0	0.296296	None
UTP20	27340	hg19	12	101723213	101723213	+	Missense_Mutation	SNP	G	G	A			144T	g.chr12:101723213G>A	ENST00000261637.4	p.D1135N	31	10	38	0	0.322581	None
PLBD2	196463	hg19	12	113826338	113826338	+	Silent	SNP	G	G	A	rs200472635	byFrequency	144T	g.chr12:113826338G>A	ENST00000280800.3	p.P559P	17	6	30	0	0.352941	None
GCN1L1	10985	hg19	12	120611582	120611582	+	Missense_Mutation	SNP	C	C	T			144T	g.chr12:120611582C>T	ENST00000300648.6	p.C414Y	55	14	75	0	0.254545	None
HIP1R	9026	hg19	12	123340824	123340824	+	Missense_Mutation	SNP	C	C	T	rs530412548	byFrequency	144T	g.chr12:123340824C>T	ENST00000253083.4	p.A445V	23	8	38	0	0.347826	None
POLE	5426	hg19	12	133241019	133241019	+	Missense_Mutation	SNP	C	C	A			144T	g.chr12:133241019C>A	ENST00000320574.5	p.G833V	21	10	26	0	0.47619	None
ZMYM2	7750	hg19	13	20577003	20577003	+	Silent	SNP	C	C	A			144T	g.chr13:20577003C>A	ENST00000382874.2	p.S287S	88	25	92	0	0.284091	None
SLAIN1	122060	hg19	13	78293745	78293745	+	Silent	SNP	A	A	G			144T	g.chr13:78293745A>G	ENST00000466548.1	p.L213L	46	10	64	0	0.217391	None
RNF113B	140432	hg19	13	98828654	98828654	+	Silent	SNP	G	G	A			144T	g.chr13:98828654G>A	ENST00000267291.6	p.C279C	95	13	120	0	0.136842	None
MCF2L	23263	hg19	13	113742895	113742895	+	Silent	SNP	G	G	A	rs375138776		144T	g.chr13:113742895G>A	ENST00000375608.3	p.A959A	37	13	38	0	0.351351	None
OR4K13	390433	hg19	14	20502236	20502236	+	Missense_Mutation	SNP	G	G	A			144T	g.chr14:20502236G>A	ENST00000315693.2	p.R228C	73	22	102	1	0.30137	None
METTL3	56339	hg19	14	21969126	21969126	+	Missense_Mutation	SNP	G	G	A			144T	g.chr14:21969126G>A	ENST00000298717.4	p.P349S	62	18	87	0	0.290323	None
ZFHX2	85446	hg19	14	23991558	23991558	+	Silent	SNP	G	G	A			144T	g.chr14:23991558G>A	ENST00000419474.3	p.T2444T	46	17	67	0	0.369565	uc031qnt.1/NR_046051
TXNDC16	57544	hg19	14	53003508	53003508	+	Silent	SNP	G	G	A			144T	g.chr14:53003508G>A	ENST00000281741.4	p.G107G	32	12	59	0	0.375	None
WDHD1	11169	hg19	14	55455929	55455929	+	Splice_Site	SNP	A	A	G			144T	g.chr14:55455929A>G	ENST00000360586.3	p.V448A	33	13	48	0	0.393939	None
PPP2R5E	5529	hg19	14	63851253	63851253	+	Missense_Mutation	SNP	A	A	G			144T	g.chr14:63851253A>G	ENST00000337537.3	p.Y371H	49	19	64	0	0.387755	None
HSPA2	3306	hg19	14	65009242	65009242	+	Missense_Mutation	SNP	G	G	A			144T	g.chr14:65009242G>A	ENST00000394709.1	p.E559K	72	25	113	0	0.347222	None
SMEK1	55671	hg19	14	91927766	91927766	+	Missense_Mutation	SNP	C	C	T	rs139686419	byFrequency	144T	g.chr14:91927766C>T	ENST00000554943.1	p.V784I	81	27	111	1	0.333333	None
RIN3	79890	hg19	14	93118990	93118990	+	Silent	SNP	C	C	A			144T	g.chr14:93118990C>A	ENST00000216487.7	p.A532A	39	8	67	0	0.205128	None
UNC79	57578	hg19	14	94069659	94069659	+	Missense_Mutation	SNP	G	G	T			144T	g.chr14:94069659G>T	ENST00000393151.2	p.A1217S	61	19	101	0	0.311475	None
ASB2	51676	hg19	14	94413833	94413833	+	Missense_Mutation	SNP	G	G	A	rs538069257	byFrequency	144T	g.chr14:94413833G>A	ENST00000315988.4	p.A257V	33	9	45	0	0.272727	None
EML1	2009	hg19	14	100402392	100402392	+	Missense_Mutation	SNP	C	C	A			144T	g.chr14:100402392C>A	ENST00000262233.6	p.H646N	43	16	44	0	0.372093	None
TUBGCP5	114791	hg19	15	22853826	22853826	+	Silent	SNP	C	C	T			144T	g.chr15:22853826C>T	ENST00000283645.4	p.G488G	52	18	64	0	0.346154	None
OCA2	4948	hg19	15	28230328	28230328	+	Missense_Mutation	SNP	G	G	A			144T	g.chr15:28230328G>A	ENST00000354638.3	p.R416W	45	17	49	0	0.377778	None
OTUD7A	161725	hg19	15	31851171	31851171	+	Splice_Site	SNP	C	C	T	rs75972803		144T	g.chr15:31851171C>T	ENST00000307050.4		42	11	67	0	0.261905	None
RYR3	6263	hg19	15	33954959	33954959	+	Missense_Mutation	SNP	T	T	A			144T	g.chr15:33954959T>A	ENST00000389232.4	p.V1743D	85	18	102	0	0.211765	None
STARD9	57519	hg19	15	42985804	42985804	+	Missense_Mutation	SNP	G	G	A			144T	g.chr15:42985804G>A	ENST00000290607.7	p.G4010R	89	28	106	0	0.314607	None
SPPL2A	84888	hg19	15	51024819	51024819	+	Missense_Mutation	SNP	A	A	C	rs200572932		144T	g.chr15:51024819A>C	ENST00000261854.5	p.L332R	46	13	59	1	0.282609	None
PRTG	283659	hg19	15	55929388	55929388	+	Missense_Mutation	SNP	C	C	A			144T	g.chr15:55929388C>A	ENST00000389286.4	p.W868L	41	13	42	0	0.317073	None
LDHAL6B	92483	hg19	15	59499509	59499509	+	Missense_Mutation	SNP	C	C	T			144T	g.chr15:59499509C>T	ENST00000307144.4	p.P124S	135	33	172	0	0.244444	None
SIN3A	25942	hg19	15	75692490	75692490	+	Missense_Mutation	SNP	T	T	C			144T	g.chr15:75692490T>C	ENST00000394947.3	p.N582S	73	23	111	0	0.315068	None
AKAP13	11214	hg19	15	86259021	86259021	+	Missense_Mutation	SNP	T	T	C			144T	g.chr15:86259021T>C	ENST00000394518.2	p.S1868P	60	11	63	0	0.183333	None
SEMA4B	10509	hg19	15	90771294	90771294	+	Silent	SNP	C	C	T			144T	g.chr15:90771294C>T	ENST00000411539.2	p.L645L	55	16	76	0	0.290909	None
UNKL	64718	hg19	16	1453213	1453213	+	Silent	SNP	G	G	A	rs148785317		144T	g.chr16:1453213G>A	ENST00000389221.4	p.F140F	32	10	39	0	0.3125	None
GGA2	23062	hg19	16	23494295	23494295	+	Missense_Mutation	SNP	G	G	A			144T	g.chr16:23494295G>A	ENST00000309859.4	p.P277S	38	13	57	0	0.342105	None
PHKB	5257	hg19	16	47697634	47697634	+	Silent	SNP	C	C	T			144T	g.chr16:47697634C>T	ENST00000323584.5	p.S775S	62	17	85	0	0.274194	None
RPGRIP1L	23322	hg19	16	53686678	53686678	+	Missense_Mutation	SNP	C	C	T			144T	g.chr16:53686678C>T	ENST00000379925.3	p.E641K	90	22	114	0	0.244444	None
SLC6A2	6530	hg19	16	55731824	55731824	+	Missense_Mutation	SNP	G	G	A			144T	g.chr16:55731824G>A	ENST00000379906.2	p.A426T	48	11	65	0	0.229167	None
FHOD1	29109	hg19	16	67265334	67265334	+	Splice_Site	SNP	T	T	C			144T	g.chr16:67265334T>C	ENST00000258201.4	p.Q835R	58	16	87	0	0.275862	None
TSNAXIP1	55815	hg19	16	67860932	67860932	+	Missense_Mutation	SNP	G	G	A			144T	g.chr16:67860932G>A	ENST00000388833.3	p.A487T	76	25	129	0	0.328947	None
ZFHX3	463	hg19	16	72828428	72828428	+	Missense_Mutation	SNP	G	G	A			144T	g.chr16:72828428G>A	ENST00000268489.5	p.A2718V	89	27	138	0	0.303371	None
FA2H	79152	hg19	16	74760147	74760147	+	Nonsense_Mutation	SNP	G	G	A			144T	g.chr16:74760147G>A	ENST00000219368.3	p.R197*	45	12	68	0	0.266667	None
MLYCD	23417	hg19	16	83948819	83948819	+	Missense_Mutation	SNP	G	G	A	rs569549800		144T	g.chr16:83948819G>A	ENST00000262430.4	p.A403T	54	17	87	0	0.314815	None
OSGIN1	29948	hg19	16	83994191	83994191	+	Silent	SNP	C	C	T	rs369057201		144T	g.chr16:83994191C>T	ENST00000343939.2	p.S157S	30	8	43	0	0.266667	None
KLHDC4	54758	hg19	16	87741972	87741972	+	Silent	SNP	G	G	A	rs181791248		144T	g.chr16:87741972G>A	ENST00000270583.5	p.S516S	21	8	39	0	0.380952	None
VPS53	55275	hg19	17	559104	559104	+	Missense_Mutation	SNP	C	C	T			144T	g.chr17:559104C>T	ENST00000571805.1	p.M154I	58	15	95	0	0.258621	None
DHRS7B	25979	hg19	17	21094287	21094287	+	Nonsense_Mutation	SNP	C	C	T			144T	g.chr17:21094287C>T	ENST00000395511.3	p.R267*	40	17	60	0	0.425	None
GGNBP2	79893	hg19	17	34935763	34935763	+	Nonsense_Mutation	SNP	C	C	T			144T	g.chr17:34935763C>T	ENST00000304718.4	p.R312*	53	17	74	0	0.320755	None
PCGF2	7703	hg19	17	36891528	36891528	+	Missense_Mutation	SNP	C	C	T			144T	g.chr17:36891528C>T	ENST00000580830.1	p.S328N	54	16	76	1	0.296296	None
KRT40	125115	hg19	17	39137403	39137403	+	Splice_Site	SNP	C	C	T			144T	g.chr17:39137403C>T	ENST00000398486.2	p.E230K	59	12	90	0	0.20339	None
KRTAP9-1	728318	hg19	17	39346333	39346333	+	Silent	SNP	C	C	A			144T	g.chr17:39346333C>A	ENST00000398470.1	p.T65T	26	9	42	0	0.346154	None
KAT7	11143	hg19	17	47875854	47875854	+	Missense_Mutation	SNP	C	C	T			144T	g.chr17:47875854C>T	ENST00000259021.4	p.R172C	64	14	92	0	0.21875	None
MRC2	9902	hg19	17	60742015	60742015	+	Silent	SNP	G	G	A			144T	g.chr17:60742015G>A	ENST00000303375.5	p.Q75Q	47	12	56	0	0.255319	None
ERN1	2081	hg19	17	62130211	62130211	+	Nonsense_Mutation	SNP	G	G	A			144T	g.chr17:62130211G>A	ENST00000433197.3	p.R728*	44	14	50	1	0.318182	None
ERN1	2081	hg19	17	62175575	62175575	+	Silent	SNP	C	C	T			144T	g.chr17:62175575C>T	ENST00000433197.3	p.T27T	81	20	135	0	0.246914	None
ABCA9	10350	hg19	17	67028355	67028355	+	Missense_Mutation	SNP	C	C	T			144T	g.chr17:67028355C>T	ENST00000340001.4	p.G447R	48	10	81	0	0.208333	None
FASN	2194	hg19	17	80045661	80045661	+	Silent	SNP	C	C	T			144T	g.chr17:80045661C>T	ENST00000306749.2	p.E981E	36	12	43	0	0.333333	None
ASXL3	80816	hg19	18	31323638	31323638	+	Missense_Mutation	SNP	G	G	A			144T	g.chr18:31323638G>A	ENST00000269197.5	p.A1276T	83	29	124	0	0.349398	None
SKOR2	652991	hg19	18	44775070	44775070	+	Missense_Mutation	SNP	G	G	A			144T	g.chr18:44775070G>A	ENST00000425639.1	p.A162V	60	16	60	0	0.266667	None
NEDD4L	23327	hg19	18	56010306	56010306	+	Missense_Mutation	SNP	A	A	G	rs375787954		144T	g.chr18:56010306A>G	ENST00000400345.3	p.I516V	70	24	84	0	0.342857	None
CDH19	28513	hg19	18	64211401	64211401	+	Missense_Mutation	SNP	C	C	T			144T	g.chr18:64211401C>T	ENST00000540086.1	p.V341I	62	15	83	0	0.241935	None
SALL3	27164	hg19	18	76754096	76754096	+	Missense_Mutation	SNP	C	C	T			144T	g.chr18:76754096C>T	ENST00000537592.2	p.T702M	30	9	40	0	0.3	None
RFX2	5990	hg19	19	6042127	6042127	+	Missense_Mutation	SNP	G	G	T			144T	g.chr19:6042127G>T	ENST00000303657.5	p.P63Q	34	12	42	0	0.352941	None
ACSBG2	81616	hg19	19	6185578	6185578	+	Missense_Mutation	SNP	C	C	T			144T	g.chr19:6185578C>T	ENST00000586696.1	p.A485V	57	18	75	0	0.315789	None
ZNF266	10781	hg19	19	9525218	9525218	+	Missense_Mutation	SNP	C	C	T	rs372598650		144T	g.chr19:9525218C>T	ENST00000592904.1	p.R128H	70	17	119	1	0.242857	None
FBXL12	54850	hg19	19	9921689	9921689	+	Silent	SNP	C	C	T			144T	g.chr19:9921689C>T	ENST00000247977.4	p.E288E	43	15	61	0	0.348837	None
DNM2	1785	hg19	19	10886545	10886545	+	Silent	SNP	C	C	T			144T	g.chr19:10886545C>T	ENST00000355667.6	p.S184S	54	13	65	0	0.240741	None
YIPF2	78992	hg19	19	11034005	11034005	+	Missense_Mutation	SNP	G	G	T			144T	g.chr19:11034005G>T	ENST00000586748.1	p.L305M	46	10	67	0	0.217391	None
DOCK6	57572	hg19	19	11352784	11352784	+	Missense_Mutation	SNP	C	C	T			144T	g.chr19:11352784C>T	ENST00000294618.7	p.R527Q	91	14	147	0	0.153846	None
ZNF443	10224	hg19	19	12541151	12541151	+	Missense_Mutation	SNP	C	C	T	rs376683157		144T	g.chr19:12541151C>T	ENST00000301547.5	p.G612E	131	36	208	0	0.274809	None
KMT2B	9757	hg19	19	36228976	36228976	+	Missense_Mutation	SNP	G	G	T			144T	g.chr19:36228976G>T	ENST00000222270.7	p.G2586W	62	28	62	0	0.451613	None
DYRK1B	9149	hg19	19	40321082	40321082	+	Missense_Mutation	SNP	C	C	T	rs55687541		144T	g.chr19:40321082C>T	ENST00000593685.1	p.R102H	46	13	50	1	0.282609	None
CYP2F1	1572	hg19	19	41622188	41622188	+	Missense_Mutation	SNP	C	C	T	rs200700685		144T	g.chr19:41622188C>T	ENST00000331105.2	p.P32L	48	10	85	0	0.208333	None
PVRL2	5819	hg19	19	45389236	45389236	+	Silent	SNP	G	G	A	rs201814159		144T	g.chr19:45389236G>A	ENST00000252483.5	p.A413A	38	12	72	0	0.315789	None
NR1H2	7376	hg19	19	50883072	50883072	+	Silent	SNP	C	C	T			144T	g.chr19:50883072C>T	ENST00000253727.5	p.H321H	51	16	50	0	0.313725	None
ZNF331	55422	hg19	19	54080876	54080876	+	Silent	SNP	G	G	A			144T	g.chr19:54080876G>A	ENST00000253144.9	p.P354P	111	32	130	0	0.288288	None
TMC4	147798	hg19	19	54672181	54672181	+	Missense_Mutation	SNP	G	G	A			144T	g.chr19:54672181G>A	ENST00000376591.4	p.S229L	34	12	56	0	0.352941	None
LENG8	114823	hg19	19	54963428	54963428	+	Missense_Mutation	SNP	C	C	T			144T	g.chr19:54963428C>T	ENST00000326764.5	p.P66L	26	10	38	0	0.384615	None
ZNF419	79744	hg19	19	58004240	58004240	+	Silent	SNP	C	C	T	rs566425888		144T	g.chr19:58004240C>T	ENST00000221735.7	p.A105A	90	20	113	0	0.222222	None
DNMT3A	1788	hg19	2	25459872	25459872	+	Missense_Mutation	SNP	G	G	A			144T	g.chr2:25459872G>A	ENST00000264709.3	p.P804L	34	12	68	0	0.352941	None
SLC5A6	8884	hg19	2	27426657	27426657	+	Missense_Mutation	SNP	C	C	T			144T	g.chr2:27426657C>T	ENST00000310574.3	p.G362S	37	12	49	1	0.324324	None
VIT	5212	hg19	2	37041362	37041362	+	Missense_Mutation	SNP	C	C	T			144T	g.chr2:37041362C>T	ENST00000389975.3	p.A632V	50	23	65	0	0.46	None
SPTBN1	6711	hg19	2	54858038	54858038	+	Missense_Mutation	SNP	C	C	A			144T	g.chr2:54858038C>A	ENST00000356805.4	p.L952M	58	14	71	0	0.241379	None
TRABD2A	129293	hg19	2	85051214	85051214	+	Silent	SNP	C	C	T			144T	g.chr2:85051214C>T	ENST00000409520.2	p.L399L	82	20	106	0	0.243902	None
RANBP2	5903	hg19	2	109371653	109371653	+	Nonsense_Mutation	SNP	C	C	T			144T	g.chr2:109371653C>T	ENST00000283195.6	p.R802*	130	35	185	0	0.269231	None
RANBP2	5903	hg19	2	109383630	109383630	+	Missense_Mutation	SNP	A	A	C			144T	g.chr2:109383630A>C	ENST00000283195.6	p.K2212T	45	13	66	0	0.288889	None
MARCO	8685	hg19	2	119726764	119726764	+	Silent	SNP	G	G	A			144T	g.chr2:119726764G>A	ENST00000327097.4	p.V42V	39	9	63	0	0.230769	None
LRP1B	53353	hg19	2	141299461	141299461	+	Missense_Mutation	SNP	C	C	A	rs201905999		144T	g.chr2:141299461C>A	ENST00000389484.3	p.R2425I	94	15	114	0	0.159574	None
KIF5C	3800	hg19	2	149853784	149853784	+	Missense_Mutation	SNP	T	T	C			144T	g.chr2:149853784T>C	ENST00000435030.1	p.M677T	49	13	54	0	0.265306	None
CHRNA1	1134	hg19	2	175618405	175618405	+	Silent	SNP	G	G	T	rs528619587		144T	g.chr2:175618405G>T	ENST00000261007.5	p.R227R	62	19	85	0	0.306452	None
TTN	7273	hg19	2	179392180	179392180	+	Silent	SNP	G	G	A			144T	g.chr2:179392180G>A	ENST00000591111.1	p.G34250G	38	10	46	0	0.263158	uc002umo.3/NR_038272, uc002ump.2/NR_038271, uc021vsx.1/NR_031666
FSIP2	401024	hg19	2	186673711	186673711	+	Missense_Mutation	SNP	A	A	C			144T	g.chr2:186673711A>C	ENST00000424728.1	p.K6560Q	82	21	125	0	0.256098	None
COL5A2	1290	hg19	2	189898825	189898825	+	Missense_Mutation	SNP	C	C	T	rs200703515		144T	g.chr2:189898825C>T	ENST00000374866.3	p.V1491I	85	24	116	0	0.282353	None
TUBA4A	7277	hg19	2	220115752	220115752	+	Silent	SNP	G	G	T			144T	g.chr2:220115752G>T	ENST00000248437.4	p.T223T	165	46	211	0	0.278788	None
RALGAPB	57148	hg19	20	37117230	37117230	+	Missense_Mutation	SNP	G	G	T			144T	g.chr20:37117230G>T	ENST00000262879.6	p.G52V	108	25	125	0	0.231481	None
EYA2	2139	hg19	20	45809468	45809468	+	Missense_Mutation	SNP	A	A	G			144T	g.chr20:45809468A>G	ENST00000327619.5	p.N440S	50	12	65	0	0.24	None
PREX1	57580	hg19	20	47361562	47361562	+	Splice_Site	SNP	G	G	A			144T	g.chr20:47361562G>A	ENST00000371941.3	p.F138F	52	14	80	0	0.269231	None
SLCO4A1	28231	hg19	20	61297882	61297882	+	Missense_Mutation	SNP	G	G	A			144T	g.chr20:61297882G>A	ENST00000370507.1	p.C476Y	26	11	27	0	0.423077	uc002ydd.3/NR_024470
TCFL5	10732	hg19	20	61473394	61473394	+	Missense_Mutation	SNP	G	G	A	rs201056573		144T	g.chr20:61473394G>A	ENST00000335351.3	p.P479L	87	22	123	0	0.252874	None
DOPEY2	9980	hg19	21	37665662	37665662	+	Silent	SNP	G	G	T			144T	g.chr21:37665662G>T	ENST00000399151.3	p.P2230P	30	8	57	0	0.266667	None
PCNT	5116	hg19	21	47851874	47851874	+	Silent	SNP	G	G	A			144T	g.chr21:47851874G>A	ENST00000359568.5	p.A2832A	49	10	95	0	0.204082	None
SLC7A4	6545	hg19	22	21385805	21385805	+	Silent	SNP	C	C	T	rs568150846		144T	g.chr22:21385805C>T	ENST00000382932.2	p.T99T	50	12	85	0	0.24	None
SLC5A1	6523	hg19	22	32506020	32506020	+	Silent	SNP	C	C	A			144T	g.chr22:32506020C>A	ENST00000266088.4	p.A605A	77	18	79	0	0.233766	None
IFT27	11020	hg19	22	37158983	37158983	+	Silent	SNP	G	G	A			144T	g.chr22:37158983G>A	ENST00000433985.2	p.L143L	18	9	41	0	0.5	None
PICK1	9463	hg19	22	38468503	38468503	+	Silent	SNP	C	C	T			144T	g.chr22:38468503C>T	ENST00000404072.3	p.S192S	41	10	47	0	0.243902	None
GTPBP1	9567	hg19	22	39112675	39112675	+	Silent	SNP	C	C	T			144T	g.chr22:39112675C>T	ENST00000216044.5	p.N168N	32	9	53	0	0.28125	None
TTLL1	25809	hg19	22	43442432	43442432	+	Missense_Mutation	SNP	C	C	T			144T	g.chr22:43442432C>T	ENST00000266254.7	p.G376S	87	28	165	0	0.321839	uc003bdj.3/NR_027779
MOV10L1	54456	hg19	22	50589273	50589273	+	Missense_Mutation	SNP	C	C	T			144T	g.chr22:50589273C>T	ENST00000262794.5	p.A946V	32	10	60	0	0.3125	None
ZFYVE20	64145	hg19	3	15116428	15116428	+	Nonsense_Mutation	SNP	C	C	A			144T	g.chr3:15116428C>A	ENST00000253699.3	p.E406*	54	8	78	0	0.148148	None
PP2D1	151649	hg19	3	20042618	20042618	+	Missense_Mutation	SNP	A	A	G			144T	g.chr3:20042618A>G	ENST00000389050.4	p.W332R	57	15	75	0	0.263158	None
TRANK1	9881	hg19	3	36902478	36902478	+	Missense_Mutation	SNP	C	C	T			144T	g.chr3:36902478C>T	ENST00000429976.2	p.D428N	70	24	85	0	0.342857	None
CCR3	1232	hg19	3	46307197	46307197	+	Missense_Mutation	SNP	G	G	A			144T	g.chr3:46307197G>A	ENST00000357422.2	p.C183Y	63	15	95	0	0.238095	None
CCR3	1232	hg19	3	46307364	46307364	+	Missense_Mutation	SNP	C	C	T	rs367876385		144T	g.chr3:46307364C>T	ENST00000357422.2	p.R239W	75	15	78	0	0.2	None
LAMB2	3913	hg19	3	49162218	49162218	+	Missense_Mutation	SNP	G	G	A			144T	g.chr3:49162218G>A	ENST00000418109.1	p.R1009C	48	15	66	0	0.3125	None
TKT	7086	hg19	3	53262140	53262140	+	Missense_Mutation	SNP	T	T	C			144T	g.chr3:53262140T>C	ENST00000462138.1	p.Q502R	57	15	75	0	0.263158	uc011ber.2/NR_047580
MITF	4286	hg19	3	69928425	69928425	+	Missense_Mutation	SNP	C	C	T			144T	g.chr3:69928425C>T	ENST00000448226.2	p.A82V	45	15	72	0	0.333333	None
TMPRSS7	344805	hg19	3	111795973	111795973	+	Missense_Mutation	SNP	G	G	T			144T	g.chr3:111795973G>T	ENST00000452346.2	p.G736W	83	13	125	0	0.156627	uc011bhr.1/NR_026734
GTF2E1	2960	hg19	3	120500228	120500228	+	Missense_Mutation	SNP	C	C	T	rs144661940		144T	g.chr3:120500228C>T	ENST00000283875.5	p.R411W	58	9	77	0	0.155172	None
TRPC1	7220	hg19	3	142496479	142496479	+	Missense_Mutation	SNP	G	G	A			144T	g.chr3:142496479G>A	ENST00000476941.1	p.R213H	45	9	83	0	0.2	None
PLSCR2	57047	hg19	3	146177777	146177777	+	Missense_Mutation	SNP	C	C	T	rs571600120		144T	g.chr3:146177777C>T	ENST00000497985.1	p.R45H	51	13	69	0	0.254902	None
FAM188B2	646951	hg19	3	150608847	150608847	+	Missense_Mutation	SNP	C	C	T			144T	g.chr3:150608847C>T	ENST00000397891.3	p.A85T	50	13	44	0	0.26	None
PIK3CA	5290	hg19	3	178916876	178916876	+	Missense_Mutation	SNP	G	G	A	rs121913287		144T	g.chr3:178916876G>A	ENST00000263967.3	p.R88Q	60	20	80	0	0.333333	None
PIK3CA	5290	hg19	3	178952077	178952077	+	Missense_Mutation	SNP	T	T	G			144T	g.chr3:178952077T>G	ENST00000263967.3	p.N1044K	72	17	85	0	0.236111	None
EPHB3	2049	hg19	3	184298601	184298601	+	Missense_Mutation	SNP	G	G	A			144T	g.chr3:184298601G>A	ENST00000330394.2	p.G825R	54	9	78	0	0.166667	None
DCAF16	54876	hg19	4	17805231	17805231	+	Silent	SNP	G	G	A			144T	g.chr4:17805231G>A	ENST00000382247.1	p.C178C	120	36	160	0	0.3	None
ATP8A1	10396	hg19	4	42590343	42590343	+	Silent	SNP	C	C	T			144T	g.chr4:42590343C>T	ENST00000381668.5	p.E176E	55	15	92	0	0.272727	None
CSN3	1448	hg19	4	71115127	71115127	+	Missense_Mutation	SNP	C	C	T			144T	g.chr4:71115127C>T	ENST00000304954.3	p.T167M	70	15	110	0	0.214286	None
FRAS1	80144	hg19	4	79393427	79393427	+	Missense_Mutation	SNP	C	C	T			144T	g.chr4:79393427C>T	ENST00000264895.6	p.H2489Y	33	9	66	0	0.272727	None
FAM175A	84142	hg19	4	84383645	84383645	+	Missense_Mutation	SNP	A	A	G			144T	g.chr4:84383645A>G	ENST00000321945.7	p.Y403H	90	25	161	0	0.277778	None
NUDT9	53343	hg19	4	88359468	88359468	+	Silent	SNP	G	G	T			144T	g.chr4:88359468G>T	ENST00000302174.4	p.G129G	56	11	62	0	0.196429	None
MTTP	4547	hg19	4	100521853	100521853	+	Missense_Mutation	SNP	C	C	T			144T	g.chr4:100521853C>T	ENST00000265517.5	p.A400V	40	11	69	0	0.275	None
ENPEP	2028	hg19	4	111409838	111409838	+	Splice_Site	SNP	G	G	T			144T	g.chr4:111409838G>T	ENST00000265162.5	p.A262A	37	10	51	0	0.27027	None
KIAA1109	84162	hg19	4	123227176	123227176	+	Missense_Mutation	SNP	G	G	T			144T	g.chr4:123227176G>T	ENST00000264501.4	p.A3273S	37	10	55	0	0.27027	None
TMEM184C	55751	hg19	4	148549579	148549579	+	Missense_Mutation	SNP	G	G	A			144T	g.chr4:148549579G>A	ENST00000296582.3	p.V189I	59	14	70	0	0.237288	None
NR3C2	4306	hg19	4	149073713	149073713	+	Missense_Mutation	SNP	C	C	G			144T	g.chr4:149073713C>G	ENST00000358102.3	p.W806S	73	13	114	0	0.178082	None
TRIM2	23321	hg19	4	154217058	154217058	+	Silent	SNP	C	C	T			144T	g.chr4:154217058C>T	ENST00000437508.2	p.G433G	78	16	121	0	0.205128	None
MRPL36	64979	hg19	5	1798796	1798796	+	Missense_Mutation	SNP	C	C	T			144T	g.chr5:1798796C>T	ENST00000508987.1	p.R85Q	120	35	160	0	0.291667	None
MTMR12	54545	hg19	5	32239141	32239141	+	Missense_Mutation	SNP	C	C	T	rs199692912		144T	g.chr5:32239141C>T	ENST00000382142.3	p.R437H	60	13	70	0	0.216667	None
EGFLAM	133584	hg19	5	38448415	38448415	+	Missense_Mutation	SNP	C	C	T			144T	g.chr5:38448415C>T	ENST00000354891.3	p.A834V	41	11	68	0	0.268293	None
MROH2B	133558	hg19	5	41058253	41058253	+	Missense_Mutation	SNP	C	C	T	rs368563285		144T	g.chr5:41058253C>T	ENST00000399564.4	p.R223Q	45	15	64	0	0.333333	None
SREK1	140890	hg19	5	65458246	65458246	+	Missense_Mutation	SNP	C	C	T			144T	g.chr5:65458246C>T	ENST00000380918.3	p.T78M	102	25	135	0	0.245098	None
FEM1C	56929	hg19	5	114879001	114879001	+	Missense_Mutation	SNP	A	A	G			144T	g.chr5:114879001A>G	ENST00000274457.3	p.C64R	69	22	112	0	0.318841	None
MEGF10	84466	hg19	5	126776530	126776530	+	Missense_Mutation	SNP	C	C	T			144T	g.chr5:126776530C>T	ENST00000274473.6	p.T778I	36	10	47	0	0.277778	None
ADAMTS19	171019	hg19	5	129040064	129040064	+	Nonsense_Mutation	SNP	C	C	T	rs571986172		144T	g.chr5:129040064C>T	ENST00000274487.4	p.R1092*	98	29	102	0	0.295918	None
PCDHA6	56142	hg19	5	140207784	140207784	+	Silent	SNP	C	C	A			144T	g.chr5:140207784C>A	ENST00000529310.1	p.P36P	61	26	89	1	0.42623	None
LARP1	23367	hg19	5	154193522	154193522	+	Missense_Mutation	SNP	C	C	T	rs199613434		144T	g.chr5:154193522C>T	ENST00000336314.4	p.R976W	45	17	64	0	0.377778	None
ADAM19	8728	hg19	5	156940459	156940459	+	Missense_Mutation	SNP	C	C	T			144T	g.chr5:156940459C>T	ENST00000517905.1	p.A241T	56	14	96	0	0.25	None
DRD1	1812	hg19	5	174868923	174868923	+	Missense_Mutation	SNP	C	C	T			144T	g.chr5:174868923C>T	ENST00000393752.2	p.A394T	91	20	123	0	0.21978	None
PROP1	5626	hg19	5	177419811	177419811	+	Missense_Mutation	SNP	A	A	G			144T	g.chr5:177419811A>G	ENST00000308304.2	p.W194R	47	9	53	0	0.191489	None
HIST1H2AE	3012	hg19	6	26217372	26217372	+	Missense_Mutation	SNP	A	A	G			144T	g.chr6:26217372A>G	ENST00000303910.2	p.E57G	90	21	130	0	0.233333	None
ABT1	29777	hg19	6	26598730	26598730	+	Missense_Mutation	SNP	G	G	A			144T	g.chr6:26598730G>A	ENST00000274849.1	p.A226T	37	9	69	0	0.243243	None
POM121L2	94026	hg19	6	27279820	27279820	+	Missense_Mutation	SNP	C	C	T			144T	g.chr6:27279820C>T	ENST00000444565.1	p.V44I	62	22	80	0	0.354839	None
FKBP5	2289	hg19	6	35587996	35587996	+	Missense_Mutation	SNP	T	T	C			144T	g.chr6:35587996T>C	ENST00000539068.1	p.I102M	68	26	82	0	0.382353	None
USP49	25862	hg19	6	41773463	41773463	+	Missense_Mutation	SNP	G	G	A			144T	g.chr6:41773463G>A	ENST00000394253.3	p.T420I	58	19	56	0	0.327586	None
GPR115	221393	hg19	6	47681968	47681968	+	Silent	SNP	G	G	A			144T	g.chr6:47681968G>A	ENST00000283303.2	p.L329L	96	25	128	0	0.260417	None
PGK2	5232	hg19	6	49753886	49753886	+	Missense_Mutation	SNP	G	G	A	rs141226697		144T	g.chr6:49753886G>A	ENST00000304801.3	p.P339S	122	14	141	0	0.114754	None
FAM83B	222584	hg19	6	54792312	54792312	+	Nonsense_Mutation	SNP	C	C	T			144T	g.chr6:54792312C>T	ENST00000306858.7	p.R206*	34	10	59	0	0.294118	None
GABRR2	2570	hg19	6	90024797	90024797	+	Missense_Mutation	SNP	C	C	A			144T	g.chr6:90024797C>A	ENST00000402938.3	p.G30W	40	13	64	0	0.325	None
ASF1A	25842	hg19	6	119226920	119226920	+	Missense_Mutation	SNP	G	G	T			144T	g.chr6:119226920G>T	ENST00000229595.5	p.G110V	60	11	80	0	0.183333	None
SLC2A12	154091	hg19	6	134349598	134349598	+	Silent	SNP	G	G	A	rs545564709		144T	g.chr6:134349598G>A	ENST00000275230.5	p.D455D	82	19	134	0	0.231707	None
VTA1	51534	hg19	6	142539769	142539769	+	Missense_Mutation	SNP	G	G	T			144T	g.chr6:142539769G>T	ENST00000367630.4	p.G305C	71	12	97	0	0.169014	None
SYNE1	23345	hg19	6	152554942	152554942	+	Missense_Mutation	SNP	G	G	A			144T	g.chr6:152554942G>A	ENST00000367255.5	p.P6896S	41	9	48	0	0.219512	None
SYNJ2	8871	hg19	6	158505031	158505031	+	Splice_Site	SNP	A	A	G			144T	g.chr6:158505031A>G	ENST00000355585.4		68	20	96	0	0.294118	None
ERMARD	55780	hg19	6	170176577	170176577	+	Missense_Mutation	SNP	G	G	A			144T	g.chr6:170176577G>A	ENST00000366773.3	p.C516Y	39	8	80	0	0.205128	None
CARD11	84433	hg19	7	2987322	2987322	+	Missense_Mutation	SNP	T	T	C			144T	g.chr7:2987322T>C	ENST00000396946.4	p.Y36C	56	19	84	0	0.339286	None
SP4	6671	hg19	7	21468389	21468389	+	Missense_Mutation	SNP	A	A	T			144T	g.chr7:21468389A>T	ENST00000222584.3	p.K34N	77	23	118	0	0.298701	None
C7orf25	79020	hg19	7	42949602	42949602	+	Missense_Mutation	SNP	C	C	T			144T	g.chr7:42949602C>T	ENST00000350427.4	p.E300K	112	29	141	0	0.258929	None
HECW1	23072	hg19	7	43484402	43484402	+	Missense_Mutation	SNP	C	C	T	rs549886199		144T	g.chr7:43484402C>T	ENST00000395891.2	p.T544M	39	14	40	0	0.358974	None
CYP3A5	1577	hg19	7	99270261	99270261	+	Missense_Mutation	SNP	G	G	T			144T	g.chr7:99270261G>T	ENST00000222982.4	p.P87H	93	25	98	0	0.268817	uc003urr.3/NR_033808, uc011kiy.2/NR_033809
TAF6	6878	hg19	7	99705716	99705716	+	Missense_Mutation	SNP	G	G	T			144T	g.chr7:99705716G>T	ENST00000344095.4	p.P497T	46	16	71	0	0.347826	None
TFR2	7036	hg19	7	100218750	100218750	+	Splice_Site	SNP	C	C	G	rs80338890		144T	g.chr7:100218750C>G	ENST00000462107.1		17	8	28	0	0.470588	None
MUC12	10071	hg19	7	100646154	100646154	+	Missense_Mutation	SNP	T	T	G			144T	g.chr7:100646154T>G	ENST00000379442.3	p.S4247A	181	31	288	0	0.171271	None
EPHB6	2051	hg19	7	142561850	142561850	+	Missense_Mutation	SNP	C	C	T	rs529333505		144T	g.chr7:142561850C>T	ENST00000392957.2	p.R98C	56	18	64	0	0.321429	None
CLCN1	1180	hg19	7	143018853	143018853	+	Missense_Mutation	SNP	T	T	C			144T	g.chr7:143018853T>C	ENST00000343257.2	p.L203P	56	17	76	0	0.303571	None
TAS2R60	338398	hg19	7	143141178	143141178	+	Silent	SNP	T	T	C			144T	g.chr7:143141178T>C	ENST00000332690.1	p.I211I	69	22	104	0	0.318841	uc003wda.4/NR_033897
TMEM176B	28959	hg19	7	150488689	150488689	+	Missense_Mutation	SNP	C	C	A			144T	g.chr7:150488689C>A	ENST00000447204.2	p.R248M	46	12	58	0	0.26087	None
NOM1	64434	hg19	7	156752688	156752688	+	Silent	SNP	C	C	T			144T	g.chr7:156752688C>T	ENST00000275820.3	p.F484F	92	17	103	0	0.184783	None
ERICH1	157697	hg19	8	618726	618726	+	Missense_Mutation	SNP	G	G	A	rs535431658		144T	g.chr8:618726G>A	ENST00000262109.7	p.A377V	45	10	52	0	0.222222	None
MYOM2	9172	hg19	8	2044261	2044261	+	Missense_Mutation	SNP	C	C	A	rs146291971		144T	g.chr8:2044261C>A	ENST00000262113.4	p.P767Q	59	16	96	0	0.271186	None
PRKDC	5591	hg19	8	48695138	48695138	+	Nonsense_Mutation	SNP	G	G	A			144T	g.chr8:48695138G>A	ENST00000314191.2	p.R3732*	30	9	45	0	0.3	None
OSGIN2	734	hg19	8	90937289	90937289	+	Silent	SNP	G	G	A			144T	g.chr8:90937289G>A	ENST00000297438.2	p.L349L	91	17	130	0	0.186813	None
KIAA1429	25962	hg19	8	95523821	95523821	+	Silent	SNP	C	C	T			144T	g.chr8:95523821C>T	ENST00000297591.5	p.G994G	83	24	110	0	0.289157	None
RIMS2	9699	hg19	8	104897542	104897542	+	Missense_Mutation	SNP	G	G	A	rs190433281	byFrequency	144T	g.chr8:104897542G>A	ENST00000436393.2	p.V17M	48	11	61	0	0.229167	None
ATAD2	29028	hg19	8	124361665	124361665	+	Silent	SNP	G	G	A	rs369342465		144T	g.chr8:124361665G>A	ENST00000287394.5	p.L556L	50	12	86	0	0.24	None
KLHL38	340359	hg19	8	124664280	124664280	+	Missense_Mutation	SNP	T	T	C			144T	g.chr8:124664280T>C	ENST00000325995.7	p.Q296R	59	13	98	0	0.220339	None
GPT	2875	hg19	8	145732346	145732346	+	Missense_Mutation	SNP	G	G	A			144T	g.chr8:145732346G>A	ENST00000528431.1	p.S485N	26	10	27	0	0.384615	None
TYRP1	7306	hg19	9	12694221	12694221	+	Silent	SNP	C	C	T			144T	g.chr9:12694221C>T	ENST00000388918.5	p.H75H	45	12	60	0	0.266667	None
BNC2	54796	hg19	9	16435970	16435970	+	Missense_Mutation	SNP	T	T	C			144T	g.chr9:16435970T>C	ENST00000380672.4	p.D741G	80	22	101	1	0.275	None
NPR2	4882	hg19	9	35801066	35801066	+	Splice_Site	SNP	G	G	T			144T	g.chr9:35801066G>T	ENST00000342694.2		98	31	130	0	0.316327	None
ALG2	85365	hg19	9	101980765	101980765	+	Silent	SNP	G	G	A	rs370457158		144T	g.chr9:101980765G>A	ENST00000476832.1	p.Y234Y	77	25	104	0	0.324675	None
RAD23B	5887	hg19	9	110064381	110064381	+	Missense_Mutation	SNP	G	G	T			144T	g.chr9:110064381G>T	ENST00000358015.3	p.V72F	30	12	51	0	0.4	None
PALM2	114299	hg19	9	112705564	112705564	+	Silent	SNP	C	C	T			144T	g.chr9:112705564C>T	ENST00000374531.2	p.N333N	102	26	131	0	0.254902	None
ZNF618	114991	hg19	9	116791162	116791162	+	Missense_Mutation	SNP	G	G	T			144T	g.chr9:116791162G>T	ENST00000374126.5	p.A332S	69	25	83	0	0.362319	None
CNTRL	11064	hg19	9	123906256	123906256	+	Missense_Mutation	SNP	G	G	A			144T	g.chr9:123906256G>A	ENST00000373855.1	p.V983M	81	20	91	0	0.246914	None
PSMB7	5695	hg19	9	127146923	127146923	+	Missense_Mutation	SNP	A	A	G			144T	g.chr9:127146923A>G	ENST00000259457.3	p.L175S	59	15	83	0	0.254237	None
OLFM1	10439	hg19	9	137998611	137998611	+	Silent	SNP	G	G	A			144T	g.chr9:137998611G>A	ENST00000371793.3	p.T231T	45	13	41	0	0.288889	None
MAP3K15	389840	hg19	X	19392649	19392649	+	Missense_Mutation	SNP	A	A	G			144T	g.chrX:19392649A>G	ENST00000338883.4	p.F907L	81	27	88	0	0.333333	None
EIF1AX	1964	hg19	X	20152120	20152120	+	Missense_Mutation	SNP	C	C	A			144T	g.chrX:20152120C>A	ENST00000379607.5	p.W70C	68	19	107	0	0.279412	None
DCAF8L2	347442	hg19	X	27765331	27765331	+	Nonsense_Mutation	SNP	G	G	T			144T	g.chrX:27765331G>T	ENST00000451261.2	p.G107*	56	17	71	0	0.303571	None
DCAF8L1	139425	hg19	X	27998080	27998080	+	Missense_Mutation	SNP	C	C	A			144T	g.chrX:27998080C>A	ENST00000441525.1	p.D458Y	129	38	174	0	0.294574	None
ERAS	3266	hg19	X	48687850	48687850	+	Missense_Mutation	SNP	G	G	A			144T	g.chrX:48687850G>A	ENST00000338270.1	p.R106H	44	19	53	0	0.431818	None
SHROOM4	57477	hg19	X	50350931	50350931	+	Missense_Mutation	SNP	G	G	A			144T	g.chrX:50350931G>A	ENST00000289292.7	p.R1071W	42	11	60	0	0.261905	None
MAGED1	9500	hg19	X	51639895	51639895	+	Missense_Mutation	SNP	A	A	G			144T	g.chrX:51639895A>G	ENST00000375722.1	p.T382A	73	23	109	1	0.315068	None
HUWE1	10075	hg19	X	53573748	53573748	+	Missense_Mutation	SNP	C	C	T			144T	g.chrX:53573748C>T	ENST00000342160.3	p.V3559M	92	25	113	0	0.271739	None
MED12	9968	hg19	X	70349536	70349536	+	Missense_Mutation	SNP	C	C	T			144T	g.chrX:70349536C>T	ENST00000374080.3	p.A1233V	54	14	61	0	0.259259	None
NONO	4841	hg19	X	70514186	70514186	+	Missense_Mutation	SNP	G	G	A			144T	g.chrX:70514186G>A	ENST00000276079.8	p.R153Q	92	24	140	0	0.26087	uc011mpt.1/NR_001568
PHKA1	5255	hg19	X	71840748	71840748	+	Missense_Mutation	SNP	C	C	G			144T	g.chrX:71840748C>G	ENST00000373542.4	p.R655P	35	10	58	0	0.285714	None
RLIM	51132	hg19	X	73812573	73812573	+	Nonsense_Mutation	SNP	G	G	A			144T	g.chrX:73812573G>A	ENST00000332687.6	p.R193*	92	25	137	1	0.271739	None
KIAA2022	340533	hg19	X	73962945	73962945	+	Missense_Mutation	SNP	T	T	C			144T	g.chrX:73962945T>C	ENST00000055682.6	p.K483E	71	9	103	0	0.126761	None
MAGEE1	57692	hg19	X	75650372	75650372	+	Nonsense_Mutation	SNP	G	G	A			144T	g.chrX:75650372G>A	ENST00000361470.2	p.W683*	85	25	129	0	0.294118	None
CDR1	1038	hg19	X	139866421	139866421	+	Silent	SNP	T	T	A			144T	g.chrX:139866421T>A	ENST00000370532.2	p.T37T	293	85	395	0	0.290102	None
MAGEA11	4110	hg19	X	148798045	148798045	+	Missense_Mutation	SNP	A	A	T			144T	g.chrX:148798045A>T	ENST00000355220.5	p.D300V	106	29	127	0	0.273585	None
PASD1	139135	hg19	X	150840050	150840050	+	Silent	SNP	G	G	A			144T	g.chrX:150840050G>A	ENST00000370357.4	p.Q412Q	71	24	87	0	0.338028	None
NSDHL	50814	hg19	X	152014912	152014912	+	Missense_Mutation	SNP	G	G	A	rs200748828		144T	g.chrX:152014912G>A	ENST00000370274.3	p.R15Q	41	14	82	0	0.341463	None
ZNF185	7739	hg19	X	152083040	152083040	+	Missense_Mutation	SNP	A	A	G			144T	g.chrX:152083040A>G	ENST00000370268.4	p.I3V	41	8	58	0	0.195122	None
FLNA	2316	hg19	X	153578510	153578510	+	Missense_Mutation	SNP	C	C	T	rs201168500		144T	g.chrX:153578510C>T	ENST00000369850.3	p.G2408S	54	23	77	0	0.425926	None
FLNA	2316	hg19	X	153588768	153588768	+	Missense_Mutation	SNP	C	C	A			144T	g.chrX:153588768C>A	ENST00000369850.3	p.G1132V	35	9	52	0	0.257143	None
VWA3A	146177	hg19	16	22157582	22157582	+	Missense_Mutation	SNP	C	C	T	rs61744122	byFrequency	144T	g.chr16:22157582C>T	ENST00000389398.5	p.T919M	45	9	67	0	0.2	None
PRAMEF1	65121	hg19	1	12854310	12854310	+	Silent	SNP	A	A	G			151T	g.chr1:12854310A>G	ENST00000332296.7	p.V178V	207	37	256	1	0.178744	None
NOTCH2	4853	hg19	1	120506305	120506305	+	Missense_Mutation	SNP	T	T	C			151T	g.chr1:120506305T>C	ENST00000256646.2	p.I603V	70	20	54	0	0.285714	None
C1orf110	339512	hg19	1	162825521	162825521	+	Missense_Mutation	SNP	G	G	A			151T	g.chr1:162825521G>A	ENST00000367910.1	p.S72F	105	54	82	1	0.514286	None
C1orf101	257044	hg19	1	244803336	244803336	+	Missense_Mutation	SNP	A	A	G			151T	g.chr1:244803336A>G	ENST00000366534.4	p.I937V	88	44	69	0	0.5	None
PTEN	5728	hg19	10	89712017	89712017	+	Splice_Site	SNP	G	G	A			151T	g.chr10:89712017G>A	ENST00000371953.3		64	41	94	1	0.640625	None
MYOF	26509	hg19	10	95095718	95095718	+	Missense_Mutation	SNP	G	G	A			151T	g.chr10:95095718G>A	ENST00000359263.4	p.S1508L	60	19	65	0	0.316667	None
UBQLN3	50613	hg19	11	5530203	5530203	+	Missense_Mutation	SNP	G	G	A			151T	g.chr11:5530203G>A	ENST00000311659.4	p.H196Y	88	22	116	1	0.25	None
OR10A4	283297	hg19	11	6898397	6898397	+	Silent	SNP	C	C	T			151T	g.chr11:6898397C>T	ENST00000379829.2	p.N173N	70	20	75	0	0.285714	None
SLC5A12	159963	hg19	11	26725392	26725392	+	Missense_Mutation	SNP	A	A	G			151T	g.chr11:26725392A>G	ENST00000396005.3	p.F210L	100	31	134	0	0.31	None
RAB1B	81876	hg19	11	66043379	66043379	+	Silent	SNP	G	G	A			151T	g.chr11:66043379G>A	ENST00000311481.6	p.K128K	40	13	39	0	0.325	None
SOCS2	8835	hg19	12	93968650	93968650	+	Nonsense_Mutation	SNP	G	G	T			151T	g.chr12:93968650G>T	ENST00000340600.2	p.E98*	96	14	123	0	0.145833	None
DDX55	57696	hg19	12	124102323	124102323	+	Silent	SNP	C	C	T	rs149702006	byFrequency	151T	g.chr12:124102323C>T	ENST00000238146.4	p.C356C	38	20	32	0	0.526316	None
HERC2	8924	hg19	15	28478874	28478874	+	Silent	SNP	G	G	A			151T	g.chr15:28478874G>A	ENST00000261609.7	p.P1429P	104	18	127	0	0.173077	None
RBFOX1	54715	hg19	16	7568325	7568325	+	Silent	SNP	C	C	T	rs184452994	byFrequency	151T	g.chr16:7568325C>T	ENST00000550418.1	p.P68P	62	26	76	0	0.419355	None
ZZEF1	23140	hg19	17	3921237	3921237	+	Missense_Mutation	SNP	C	C	T			151T	g.chr17:3921237C>T	ENST00000381638.2	p.E2512K	75	20	82	0	0.266667	None
DEFB129	140881	hg19	20	209982	209982	+	Missense_Mutation	SNP	A	A	G			151T	g.chr20:209982A>G	ENST00000246105.4	p.D41G	102	31	116	0	0.303922	None
CNBD2	140894	hg19	20	34572684	34572684	+	Missense_Mutation	SNP	C	C	T	rs534729039		151T	g.chr20:34572684C>T	ENST00000373973.3	p.R234W	51	13	50	0	0.254902	None
SEZ6L	23544	hg19	22	26688392	26688392	+	Missense_Mutation	SNP	G	G	T			151T	g.chr22:26688392G>T	ENST00000248933.6	p.A39S	44	14	60	0	0.318182	None
PRKAR2A	5576	hg19	3	48802778	48802778	+	Missense_Mutation	SNP	C	C	T			151T	g.chr3:48802778C>T	ENST00000265563.8	p.R234Q	75	14	103	0	0.186667	None
SAMD7	344658	hg19	3	169656262	169656262	+	Missense_Mutation	SNP	A	A	G			151T	g.chr3:169656262A>G	ENST00000428432.2	p.K437E	84	42	75	1	0.5	None
LIMCH1	22998	hg19	4	41664981	41664981	+	Missense_Mutation	SNP	G	G	A			151T	g.chr4:41664981G>A	ENST00000313860.7	p.E706K	108	25	117	0	0.231481	None
STOX2	56977	hg19	4	184938355	184938355	+	Missense_Mutation	SNP	C	C	T			151T	g.chr4:184938355C>T	ENST00000308497.4	p.A900V	56	14	59	0	0.25	None
PPP2CA	5515	hg19	5	133541811	133541811	+	Silent	SNP	G	G	A			151T	g.chr5:133541811G>A	ENST00000481195.1	p.I38I	66	21	59	0	0.318182	None
KCNIP1	30820	hg19	5	170145827	170145827	+	Missense_Mutation	SNP	G	G	A	rs370873026		151T	g.chr5:170145827G>A	ENST00000411494.1	p.E54K	55	21	52	0	0.381818	None
TFAP2D	83741	hg19	6	50740472	50740472	+	Silent	SNP	C	C	T	rs550127521		151T	g.chr6:50740472C>T	ENST00000008391.3	p.G418G	66	13	78	0	0.19697	None
PRPS1L1	221823	hg19	7	18066765	18066765	+	Missense_Mutation	SNP	C	C	T	rs371763495		151T	g.chr7:18066765C>T	ENST00000506618.2	p.R214H	127	22	129	0	0.173228	None
PNPLA8	50640	hg19	7	108155255	108155255	+	Silent	SNP	A	A	G			151T	g.chr7:108155255A>G	ENST00000422087.1	p.N227N	82	16	122	1	0.195122	None
KEL	3792	hg19	7	142643325	142643325	+	Missense_Mutation	SNP	C	C	T			151T	g.chr7:142643325C>T	ENST00000355265.2	p.R428H	37	10	62	0	0.27027	None
PRKDC	5591	hg19	8	48855879	48855879	+	Missense_Mutation	SNP	G	G	A			151T	g.chr8:48855879G>A	ENST00000314191.2	p.L286F	37	13	47	0	0.351351	None
OSGIN2	734	hg19	8	90937579	90937579	+	Missense_Mutation	SNP	T	T	C			151T	g.chr8:90937579T>C	ENST00000297438.2	p.I446T	78	34	168	1	0.435897	None
FCN2	2220	hg19	9	137778364	137778364	+	Silent	SNP	G	G	A			151T	g.chr9:137778364G>A	ENST00000291744.6	p.A216A	65	25	74	1	0.384615	None
OLFM1	10439	hg19	9	137987775	137987775	+	Silent	SNP	G	G	A			151T	g.chr9:137987775G>A	ENST00000371793.3	p.V122V	72	21	80	0	0.291667	None
ZMAT1	84460	hg19	X	101141681	101141681	+	Silent	SNP	A	A	G			151T	g.chrX:101141681A>G	ENST00000372782.3	p.V176V	42	19	58	1	0.452381	uc004ein.3/NR_046008
AGRN	375790	hg19	1	982726	982726	+	Silent	SNP	C	C	T			170T	g.chr1:982726C>T	ENST00000379370.2	p.G1136G	31	9	32	0	0.290323	None
GNB1	2782	hg19	1	1720497	1720497	+	Missense_Mutation	SNP	C	C	T			170T	g.chr1:1720497C>T	ENST00000378609.4	p.R304Q	40	11	53	0	0.275	None
CAMTA1	23261	hg19	1	7798406	7798406	+	Missense_Mutation	SNP	C	C	T			170T	g.chr1:7798406C>T	ENST00000303635.7	p.A1349V	90	20	80	0	0.222222	None
ENO1	2023	hg19	1	8931964	8931964	+	Missense_Mutation	SNP	C	C	T	rs201990176		170T	g.chr1:8931964C>T	ENST00000234590.4	p.R56H	90	20	80	0	0.222222	None
SPSB1	80176	hg19	1	9416306	9416306	+	Missense_Mutation	SNP	C	C	T			170T	g.chr1:9416306C>T	ENST00000328089.6	p.T119M	68	21	74	0	0.308824	None
C1orf127	148345	hg19	1	11007926	11007926	+	Missense_Mutation	SNP	G	G	T	rs367730739		170T	g.chr1:11007926G>T	ENST00000377008.4	p.P589T	45	13	52	0	0.288889	None
EXOSC10	5394	hg19	1	11141162	11141162	+	Missense_Mutation	SNP	G	G	A			170T	g.chr1:11141162G>A	ENST00000376936.4	p.R472W	49	18	48	0	0.367347	None
AGTRAP	57085	hg19	1	11810238	11810238	+	Nonsense_Mutation	SNP	C	C	T	rs369121639		170T	g.chr1:11810238C>T	ENST00000314340.5	p.R157*	45	12	48	1	0.266667	None
VPS13D	55187	hg19	1	12463997	12463997	+	Missense_Mutation	SNP	A	A	G			170T	g.chr1:12463997A>G	ENST00000358136.3	p.T4001A	50	10	54	0	0.2	None
EMC1	23065	hg19	1	19546149	19546149	+	Missense_Mutation	SNP	C	C	T			170T	g.chr1:19546149C>T	ENST00000477853.1	p.A906T	82	22	91	0	0.268293	None
EIF4G3	8672	hg19	1	21181517	21181517	+	Silent	SNP	G	G	A			170T	g.chr1:21181517G>A	ENST00000264211.8	p.G1073G	60	12	73	0	0.2	None
ZNF436	80818	hg19	1	23688983	23688983	+	Nonsense_Mutation	SNP	G	G	A			170T	g.chr1:23688983G>A	ENST00000314011.4	p.R298*	102	26	116	1	0.254902	None
NKAIN1	79570	hg19	1	31656764	31656764	+	Missense_Mutation	SNP	C	C	T	rs141110311	byFrequency	170T	g.chr1:31656764C>T	ENST00000373736.2	p.R124H	56	14	42	0	0.25	None
COL16A1	1307	hg19	1	32165415	32165415	+	Splice_Site	SNP	G	G	A			170T	g.chr1:32165415G>A	ENST00000373672.3	p.R89*	33	10	34	0	0.30303	None
SPOCD1	90853	hg19	1	32265665	32265665	+	Silent	SNP	G	G	A	rs375453356		170T	g.chr1:32265665G>A	ENST00000360482.2	p.S560S	57	16	69	1	0.280702	None
CLSPN	63967	hg19	1	36204767	36204767	+	Nonsense_Mutation	SNP	G	G	A			170T	g.chr1:36204767G>A	ENST00000318121.3	p.R1134*	81	20	67	1	0.246914	None
AGO1	26523	hg19	1	36372574	36372574	+	Missense_Mutation	SNP	C	C	T			170T	g.chr1:36372574C>T	ENST00000373204.4	p.A479V	48	16	51	0	0.333333	None
RLF	6018	hg19	1	40703490	40703490	+	Missense_Mutation	SNP	A	A	G			170T	g.chr1:40703490A>G	ENST00000372771.4	p.H1039R	110	26	139	0	0.236364	None
FOXJ3	22887	hg19	1	42730850	42730850	+	Missense_Mutation	SNP	C	C	T			170T	g.chr1:42730850C>T	ENST00000372572.1	p.R127Q	49	11	57	0	0.22449	None
PTCH2	8643	hg19	1	45295685	45295685	+	Silent	SNP	G	G	A			170T	g.chr1:45295685G>A	ENST00000372192.3	p.H277H	50	13	49	0	0.26	None
MOB3C	148932	hg19	1	47075752	47075752	+	Silent	SNP	G	G	A	rs368248591		170T	g.chr1:47075752G>A	ENST00000319928.3	p.H181H	46	11	49	0	0.23913	None
LRRC8D	55144	hg19	1	90401089	90401089	+	Missense_Mutation	SNP	G	G	A			170T	g.chr1:90401089G>A	ENST00000337338.5	p.R821Q	82	26	80	1	0.317073	None
AMY2B	280	hg19	1	104120374	104120374	+	Missense_Mutation	SNP	G	G	A			170T	g.chr1:104120374G>A	ENST00000361355.4	p.G418D	60	15	42	0	0.25	None
KCNA3	3738	hg19	1	111216092	111216092	+	Missense_Mutation	SNP	T	T	C			170T	g.chr1:111216092T>C	ENST00000369769.2	p.Y447C	68	15	67	0	0.220588	None
CEPT1	10390	hg19	1	111690350	111690350	+	Missense_Mutation	SNP	G	G	A	rs371497275		170T	g.chr1:111690350G>A	ENST00000545121.1	p.R5Q	70	12	64	0	0.171429	None
ATP1A1	476	hg19	1	116943830	116943830	+	Missense_Mutation	SNP	G	G	A			170T	g.chr1:116943830G>A	ENST00000295598.5	p.D933N	83	20	99	0	0.240964	uc009whb.2/NR_027646, uc001egg.3/NR_027645
RPRD2	23248	hg19	1	150445498	150445498	+	Silent	SNP	C	C	T			170T	g.chr1:150445498C>T	ENST00000369068.4	p.N1358N	64	25	72	0	0.390625	None
SLC39A1	27173	hg19	1	153932866	153932866	+	Missense_Mutation	SNP	C	C	T	rs370398345		170T	g.chr1:153932866C>T	ENST00000368623.3	p.R228Q	27	10	27	0	0.37037	None
GON4L	54856	hg19	1	155774899	155774899	+	Missense_Mutation	SNP	G	G	A			170T	g.chr1:155774899G>A	ENST00000368331.1	p.R496C	41	11	53	0	0.268293	None
C1orf85	112770	hg19	1	156264197	156264197	+	Missense_Mutation	SNP	C	C	T	rs567172789	byFrequency	170T	g.chr1:156264197C>T	ENST00000362007.1	p.D180N	99	26	83	0	0.262626	None
MEF2D	4209	hg19	1	156449551	156449551	+	Missense_Mutation	SNP	G	G	A			170T	g.chr1:156449551G>A	ENST00000348159.4	p.T145M	48	12	52	0	0.25	None
PYHIN1	149628	hg19	1	158908241	158908241	+	Missense_Mutation	SNP	C	C	T			170T	g.chr1:158908241C>T	ENST00000368140.1	p.T107M	61	20	56	0	0.327869	None
HSPA6	3310	hg19	1	161495262	161495262	+	Missense_Mutation	SNP	G	G	A			170T	g.chr1:161495262G>A	ENST00000309758.4	p.A272T	98	21	93	1	0.214286	None
HSPA6	3310	hg19	1	161495587	161495587	+	Missense_Mutation	SNP	C	C	T			170T	g.chr1:161495587C>T	ENST00000309758.4	p.A380V	97	19	106	0	0.195876	None
PRRC2C	23215	hg19	1	171501951	171501951	+	Missense_Mutation	SNP	A	A	G			170T	g.chr1:171501951A>G	ENST00000338920.4	p.K573R	59	15	83	0	0.254237	None
RASAL2	9462	hg19	1	178427389	178427389	+	Missense_Mutation	SNP	C	C	T			170T	g.chr1:178427389C>T	ENST00000462775.1	p.R847W	77	19	87	0	0.246753	None
XPR1	9213	hg19	1	180772665	180772665	+	Missense_Mutation	SNP	G	G	A			170T	g.chr1:180772665G>A	ENST00000367590.4	p.R122H	43	9	52	0	0.209302	None
MR1	3140	hg19	1	181018220	181018220	+	Missense_Mutation	SNP	G	G	A			170T	g.chr1:181018220G>A	ENST00000367580.5	p.V34I	67	20	67	0	0.298507	None
ZNF281	23528	hg19	1	200377556	200377556	+	Silent	SNP	C	C	T	rs17855043		170T	g.chr1:200377556C>T	ENST00000294740.3	p.S426S	70	19	65	0	0.271429	None
IGFN1	91156	hg19	1	201168763	201168763	+	Missense_Mutation	SNP	C	C	T			170T	g.chr1:201168763C>T	ENST00000335211.4	p.R147W	58	14	68	0	0.241379	None
IGFN1	91156	hg19	1	201186493	201186493	+	Missense_Mutation	SNP	G	G	A	rs149553166		170T	g.chr1:201186493G>A	ENST00000335211.4	p.R3225Q	27	11	30	0	0.407407	None
PFKFB2	5208	hg19	1	207252329	207252329	+	Missense_Mutation	SNP	C	C	T	rs192695946	byFrequency	170T	g.chr1:207252329C>T	ENST00000367079.2	p.R461C	61	13	72	0	0.213115	None
DIEXF	27042	hg19	1	210012391	210012391	+	Silent	SNP	C	C	T			170T	g.chr1:210012391C>T	ENST00000491415.2	p.P400P	76	14	83	0	0.184211	None
CENPF	1063	hg19	1	214814157	214814157	+	Missense_Mutation	SNP	G	G	A			170T	g.chr1:214814157G>A	ENST00000366955.3	p.A826T	89	26	88	0	0.292135	None
HHIPL2	79802	hg19	1	222716940	222716940	+	Nonsense_Mutation	SNP	G	G	A			170T	g.chr1:222716940G>A	ENST00000343410.6	p.R305*	65	16	60	0	0.246154	None
MIA3	375056	hg19	1	222802185	222802185	+	Silent	SNP	C	C	T	rs149965966	byFrequency	170T	g.chr1:222802185C>T	ENST00000344922.5	p.H541H	89	26	94	1	0.292135	None
MIA3	375056	hg19	1	222803583	222803583	+	Silent	SNP	C	C	T	rs189691778		170T	g.chr1:222803583C>T	ENST00000344922.5	p.N1007N	68	11	77	0	0.161765	None
DNAH14	127602	hg19	1	225496015	225496015	+	Missense_Mutation	SNP	G	G	A	rs183261121	byFrequency	170T	g.chr1:225496015G>A	ENST00000445597.2	p.R2302Q	70	14	62	0	0.2	None
OR2G2	81470	hg19	1	247752207	247752207	+	Silent	SNP	C	C	T	rs146695930	byFrequency	170T	g.chr1:247752207C>T	ENST00000320065.1	p.C182C	71	24	71	0	0.338028	None
PITRM1	10531	hg19	10	3185640	3185640	+	Silent	SNP	C	C	T			170T	g.chr10:3185640C>T	ENST00000224949.4	p.P862P	61	17	52	0	0.278689	uc001igv.2/NR_038284
PRKCQ	5588	hg19	10	6483917	6483917	+	Missense_Mutation	SNP	G	G	A			170T	g.chr10:6483917G>A	ENST00000263125.5	p.R592C	58	18	49	1	0.310345	None
FRMD4A	55691	hg19	10	13717001	13717001	+	Missense_Mutation	SNP	C	C	T			170T	g.chr10:13717001C>T	ENST00000357447.2	p.M387I	53	14	55	0	0.264151	None
KIAA1217	56243	hg19	10	24832223	24832223	+	Missense_Mutation	SNP	A	A	G			170T	g.chr10:24832223A>G	ENST00000376454.3	p.T1342A	102	30	88	0	0.294118	None
MYO3A	53904	hg19	10	26286100	26286100	+	Missense_Mutation	SNP	T	T	G			170T	g.chr10:26286100T>G	ENST00000265944.5	p.L141V	32	10	34	0	0.3125	None
MAP3K8	1326	hg19	10	30748295	30748295	+	Missense_Mutation	SNP	G	G	A	rs368578451		170T	g.chr10:30748295G>A	ENST00000263056.1	p.A380T	51	12	53	0	0.235294	None
ARHGAP12	94134	hg19	10	32096590	32096590	+	Missense_Mutation	SNP	C	C	T	rs147089005		170T	g.chr10:32096590C>T	ENST00000344936.2	p.R846H	90	28	98	0	0.311111	None
ZFAND4	93550	hg19	10	46121515	46121515	+	Missense_Mutation	SNP	G	G	A	rs35142284		170T	g.chr10:46121515G>A	ENST00000344646.5	p.R586C	58	11	79	0	0.189655	None
FAM21C	253725	hg19	10	46282641	46282641	+	Silent	SNP	C	C	T			170T	g.chr10:46282641C>T	ENST00000336378.4	p.A988A	75	12	74	0	0.16	None
OGDHL	55753	hg19	10	50944083	50944083	+	Silent	SNP	G	G	A			170T	g.chr10:50944083G>A	ENST00000374103.4	p.R965R	24	12	41	0	0.5	None
FAM21A	387680	hg19	10	51863824	51863824	+	Missense_Mutation	SNP	C	C	T			170T	g.chr10:51863824C>T	ENST00000282633.5	p.A553V	179	35	194	0	0.195531	None
ARID5B	84159	hg19	10	63852263	63852263	+	Missense_Mutation	SNP	G	G	A			170T	g.chr10:63852263G>A	ENST00000279873.7	p.R1014H	82	22	83	0	0.268293	None
ANXA7	310	hg19	10	75139952	75139952	+	Missense_Mutation	SNP	C	C	T	rs10159690	byFrequency	170T	g.chr10:75139952C>T	ENST00000372921.5	p.R309H	71	13	91	0	0.183099	None
PTEN	5728	hg19	10	89717672	89717672	+	Nonsense_Mutation	SNP	C	C	T	rs121909219		170T	g.chr10:89717672C>T	ENST00000371953.3	p.R233*	94	47	102	0	0.5	None
RNLS	55328	hg19	10	90341438	90341438	+	Missense_Mutation	SNP	C	C	T	rs143513862		170T	g.chr10:90341438C>T	ENST00000331772.4	p.V85I	35	9	43	0	0.257143	None
C10orf12	26148	hg19	10	98742447	98742447	+	Missense_Mutation	SNP	G	G	A			170T	g.chr10:98742447G>A	ENST00000286067.2	p.D434N	100	20	108	0	0.2	None
PI4K2A	55361	hg19	10	99426226	99426226	+	Silent	SNP	G	G	A	rs372605084		170T	g.chr10:99426226G>A	ENST00000370631.3	p.A372A	40	11	36	0	0.275	None
DNMBP	23268	hg19	10	101646266	101646266	+	Missense_Mutation	SNP	G	G	A	rs140571647		170T	g.chr10:101646266G>A	ENST00000324109.4	p.R1137W	51	16	63	1	0.313725	None
FAM178A	55719	hg19	10	102684272	102684272	+	Missense_Mutation	SNP	G	G	A			170T	g.chr10:102684272G>A	ENST00000238961.4	p.R505H	112	28	125	0	0.25	None
DPCD	25911	hg19	10	103369204	103369204	+	Silent	SNP	C	C	T	rs536884510		170T	g.chr10:103369204C>T	ENST00000370151.4	p.N196N	61	17	62	1	0.278689	None
CNNM2	54805	hg19	10	104814119	104814119	+	Missense_Mutation	SNP	G	G	T			170T	g.chr10:104814119G>T	ENST00000369878.4	p.R600L	50	12	57	0	0.24	None
RP11-332O19.5	0	hg19	10	105005847	105005847	+	Missense_Mutation	SNP	G	G	A			170T	g.chr10:105005847G>A	ENST00000441178.2	p.D32N	76	21	90	0	0.276316	None
CALHM2	51063	hg19	10	105209461	105209461	+	Missense_Mutation	SNP	A	A	C			170T	g.chr10:105209461A>C	ENST00000260743.5	p.W80G	40	13	54	0	0.325	uc001kxc.3/NR_024552
SFR1	119392	hg19	10	105883848	105883848	+	Missense_Mutation	SNP	G	G	A	rs370187509		170T	g.chr10:105883848G>A	ENST00000369727.3	p.R171Q	61	20	98	1	0.327869	None
SORCS1	114815	hg19	10	108448005	108448005	+	Missense_Mutation	SNP	C	C	T	rs546084462		170T	g.chr10:108448005C>T	ENST00000263054.6	p.R502H	27	10	44	1	0.37037	None
ZRANB1	54764	hg19	10	126631103	126631103	+	Missense_Mutation	SNP	C	C	T			170T	g.chr10:126631103C>T	ENST00000359653.4	p.T14M	113	26	123	0	0.230088	None
CLRN3	119467	hg19	10	129676562	129676562	+	Missense_Mutation	SNP	C	C	T	rs375816600	byFrequency	170T	g.chr10:129676562C>T	ENST00000368671.3	p.G178R	84	26	82	0	0.309524	None
MKI67	4288	hg19	10	129906252	129906252	+	Silent	SNP	C	C	T	rs141076241	byFrequency	170T	g.chr10:129906252C>T	ENST00000368654.3	p.A1284A	108	27	129	0	0.25	None
INPP5A	3632	hg19	10	134511377	134511377	+	Missense_Mutation	SNP	C	C	T	rs139296617		170T	g.chr10:134511377C>T	ENST00000368594.3	p.T143M	35	9	44	0	0.257143	None
PAOX	196743	hg19	10	135197679	135197679	+	Missense_Mutation	SNP	C	C	T			170T	g.chr10:135197679C>T	ENST00000278060.5	p.R362W	52	13	58	0	0.25	None
PIDD	0	hg19	11	803200	803200	+	Missense_Mutation	SNP	C	C	T			170T	g.chr11:803200C>T	ENST00000347755.5	p.R228Q	23	11	26	0	0.478261	None
MUC6	4588	hg19	11	1031884	1031884	+	Silent	SNP	C	C	T			170T	g.chr11:1031884C>T	ENST00000421673.2	p.S95S	25	10	32	0	0.4	None
MUC5AC	4586	hg19	11	1162239	1162239	+	Missense_Mutation	SNP	G	G	A			170T	g.chr11:1162239G>A	ENST00000356191.2	p.R580Q	33	10	38	0	0.30303	None
RRM1	6240	hg19	11	4148453	4148453	+	Silent	SNP	C	C	T	rs138097785	byFrequency	170T	g.chr11:4148453C>T	ENST00000300738.5	p.Y553Y	55	14	64	0	0.254545	None
OR51B5	282763	hg19	11	5364021	5364021	+	Missense_Mutation	SNP	C	C	T			170T	g.chr11:5364021C>T	ENST00000300773.2	p.C245Y	72	21	90	0	0.291667	uc021qcv.1/NR_038321
DNHD1	144132	hg19	11	6584754	6584754	+	Missense_Mutation	SNP	C	C	T			170T	g.chr11:6584754C>T	ENST00000527990.2	p.A3271V	83	24	75	0	0.289157	None
ZNF214	7761	hg19	11	7021740	7021740	+	Missense_Mutation	SNP	C	C	T			170T	g.chr11:7021740C>T	ENST00000278314.4	p.G392S	106	22	116	0	0.207547	None
ST5	6764	hg19	11	8718057	8718057	+	Missense_Mutation	SNP	C	C	T			170T	g.chr11:8718057C>T	ENST00000534127.1	p.R1070H	89	19	104	0	0.213483	None
EIF4G2	1982	hg19	11	10820827	10820827	+	Silent	SNP	G	G	A			170T	g.chr11:10820827G>A	ENST00000526148.1	p.H823H	66	15	64	0	0.227273	None
KCNC1	3746	hg19	11	17793737	17793737	+	Missense_Mutation	SNP	G	G	A			170T	g.chr11:17793737G>A	ENST00000379472.3	p.A366T	59	13	65	0	0.220339	None
QSER1	79832	hg19	11	32955038	32955038	+	Missense_Mutation	SNP	G	G	A			170T	g.chr11:32955038G>A	ENST00000399302.2	p.R616H	66	12	80	0	0.181818	None
P2RX3	5024	hg19	11	57106106	57106106	+	Nonsense_Mutation	SNP	C	C	T			170T	g.chr11:57106106C>T	ENST00000263314.2	p.R28*	47	11	48	0	0.234043	None
BTBD18	643376	hg19	11	57511659	57511659	+	Missense_Mutation	SNP	C	C	T			170T	g.chr11:57511659C>T	ENST00000436147.3	p.V696M	83	28	89	0	0.337349	None
EEF1G	1937	hg19	11	62327267	62327267	+	Missense_Mutation	SNP	G	G	A			170T	g.chr11:62327267G>A	ENST00000329251.4	p.R400W	81	19	103	0	0.234568	None
RELA	5970	hg19	11	65423186	65423186	+	Missense_Mutation	SNP	G	G	A			170T	g.chr11:65423186G>A	ENST00000406246.3	p.R336C	77	19	62	0	0.246753	None
RBM4	5936	hg19	11	66411431	66411431	+	Missense_Mutation	SNP	G	G	A			170T	g.chr11:66411431G>A	ENST00000409406.1	p.R308Q	64	22	70	0	0.34375	None
KRTAP5-9	3846	hg19	11	71260152	71260152	+	Missense_Mutation	SNP	G	G	A			170T	g.chr11:71260152G>A	ENST00000528743.2	p.C150Y	60	19	48	0	0.316667	None
FOLR1	2348	hg19	11	71907183	71907183	+	Missense_Mutation	SNP	C	C	T			170T	g.chr11:71907183C>T	ENST00000393679.1	p.L246F	74	17	73	0	0.22973	None
THRSP	7069	hg19	11	77775044	77775044	+	Silent	SNP	C	C	T	rs375903633		170T	g.chr11:77775044C>T	ENST00000281030.2	p.D39D	42	14	48	0	0.333333	None
KCTD21	283219	hg19	11	77885010	77885010	+	Missense_Mutation	SNP	C	C	A			170T	g.chr11:77885010C>A	ENST00000340067.3	p.E197D	69	14	72	0	0.202899	uc031qcx.1/NR_102280, uc031qcy.1/NR_102281
CEP57	9702	hg19	11	95532504	95532504	+	Missense_Mutation	SNP	C	C	T			170T	g.chr11:95532504C>T	ENST00000325542.5	p.R52C	78	22	66	0	0.282051	None
BIRC2	329	hg19	11	102220663	102220663	+	Silent	SNP	G	G	A	rs548310302		170T	g.chr11:102220663G>A	ENST00000227758.2	p.T26T	125	28	130	0	0.224	None
MMP13	4322	hg19	11	102826187	102826187	+	Silent	SNP	G	G	A			170T	g.chr11:102826187G>A	ENST00000260302.3	p.L52L	71	15	79	0	0.211268	None
ATM	472	hg19	11	108115526	108115526	+	Missense_Mutation	SNP	G	G	A			170T	g.chr11:108115526G>A	ENST00000452508.2	p.S225N	76	23	82	0	0.302632	None
ARHGAP20	57569	hg19	11	110454272	110454272	+	Splice_Site	SNP	C	C	T			170T	g.chr11:110454272C>T	ENST00000260283.4	p.K535K	40	10	63	0	0.25	None
SIDT2	51092	hg19	11	117061375	117061375	+	Missense_Mutation	SNP	G	G	A			170T	g.chr11:117061375G>A	ENST00000324225.4	p.A552T	30	15	29	0	0.5	None
PHLDB1	23187	hg19	11	118499319	118499319	+	Missense_Mutation	SNP	C	C	T			170T	g.chr11:118499319C>T	ENST00000361417.2	p.R594W	38	13	30	0	0.342105	None
ARHGEF12	23365	hg19	11	120337931	120337931	+	Missense_Mutation	SNP	G	G	A			170T	g.chr11:120337931G>A	ENST00000397843.2	p.R923H	49	10	56	0	0.204082	None
OR8A1	390275	hg19	11	124439998	124439998	+	Missense_Mutation	SNP	C	C	T			170T	g.chr11:124439998C>T	ENST00000284287.3	p.P12S	55	14	53	0	0.254545	None
VSIG2	23584	hg19	11	124619648	124619648	+	Missense_Mutation	SNP	C	C	T	rs148389397		170T	g.chr11:124619648C>T	ENST00000326621.5	p.R181H	38	13	52	0	0.342105	None
NFRKB	4798	hg19	11	129754709	129754709	+	Missense_Mutation	SNP	G	G	A			170T	g.chr11:129754709G>A	ENST00000446488.3	p.R225C	74	16	66	0	0.216216	None
SNX19	399979	hg19	11	130779928	130779928	+	Silent	SNP	G	G	T			170T	g.chr11:130779928G>T	ENST00000265909.4	p.V673V	56	12	67	0	0.214286	None
NOP2	4839	hg19	12	6672247	6672247	+	Splice_Site	SNP	C	C	A			170T	g.chr12:6672247C>A	ENST00000322166.5	p.Q326H	42	12	32	0	0.285714	None
PHB2	11331	hg19	12	7076849	7076849	+	Missense_Mutation	SNP	G	G	A			170T	g.chr12:7076849G>A	ENST00000535923.1	p.A234V	45	12	51	0	0.266667	None
NECAP1	25977	hg19	12	8242572	8242572	+	Missense_Mutation	SNP	C	C	T	rs202044480		170T	g.chr12:8242572C>T	ENST00000339754.5	p.R46C	83	25	81	0	0.301205	uc001qty.2/NR_024260
GPRC5A	9052	hg19	12	13061553	13061553	+	Missense_Mutation	SNP	C	C	T	rs76634522	byFrequency	170T	g.chr12:13061553C>T	ENST00000014914.5	p.R124W	65	18	67	0	0.276923	None
SMCO3	440087	hg19	12	14959146	14959146	+	Missense_Mutation	SNP	C	C	T			170T	g.chr12:14959146C>T	ENST00000316048.2	p.A157T	88	21	114	0	0.238636	None
SLCO1B3	28234	hg19	12	21013958	21013958	+	Missense_Mutation	SNP	T	T	C			170T	g.chr12:21013958T>C	ENST00000381545.3	p.Y123H	33	10	35	0	0.30303	None
ITPR2	3709	hg19	12	26806941	26806941	+	Missense_Mutation	SNP	T	T	C			170T	g.chr12:26806941T>C	ENST00000381340.3	p.Y903C	59	16	59	0	0.271186	None
SMARCD1	6602	hg19	12	50480623	50480623	+	Missense_Mutation	SNP	C	C	T			170T	g.chr12:50480623C>T	ENST00000394963.4	p.R165W	78	20	104	0	0.25641	None
KRT1	3848	hg19	12	53070146	53070146	+	Missense_Mutation	SNP	C	C	T	rs200254456|rs60447237		170T	g.chr12:53070146C>T	ENST00000252244.3	p.R463H	33	11	44	0	0.333333	None
ITGB7	3695	hg19	12	53588080	53588080	+	Missense_Mutation	SNP	C	C	T	rs574226446		170T	g.chr12:53588080C>T	ENST00000267082.5	p.V404I	52	15	56	0	0.288462	None
LRP1	4035	hg19	12	57598475	57598475	+	Missense_Mutation	SNP	G	G	A	rs143327344	byFrequency	170T	g.chr12:57598475G>A	ENST00000243077.3	p.G3713R	49	11	43	0	0.22449	None
ARHGAP9	64333	hg19	12	57872896	57872896	+	Silent	SNP	G	G	A	rs199948954		170T	g.chr12:57872896G>A	ENST00000356411.2	p.P98P	101	22	119	1	0.217822	None
MARS	4141	hg19	12	57883279	57883279	+	Missense_Mutation	SNP	C	C	T	rs151196994	byFrequency	170T	g.chr12:57883279C>T	ENST00000262027.5	p.R118W	66	13	100	0	0.19697	None
PIP4K2C	79837	hg19	12	57989736	57989736	+	Silent	SNP	C	C	T	rs183015353		170T	g.chr12:57989736C>T	ENST00000354947.5	p.Y145Y	42	14	49	0	0.333333	None
AVIL	10677	hg19	12	58197142	58197142	+	Missense_Mutation	SNP	C	C	T			170T	g.chr12:58197142C>T	ENST00000257861.3	p.R617H	63	20	100	0	0.31746	None
NAV3	89795	hg19	12	78515819	78515819	+	Silent	SNP	G	G	A			170T	g.chr12:78515819G>A	ENST00000397909.2	p.A1283A	51	16	74	0	0.313725	None
TMTC3	160418	hg19	12	88542170	88542170	+	Silent	SNP	T	T	C			170T	g.chr12:88542170T>C	ENST00000266712.6	p.C26C	63	15	69	0	0.238095	None
C12orf55	0	hg19	12	96912720	96912720	+	Silent	SNP	C	C	T			170T	g.chr12:96912720C>T	ENST00000524981.4	p.L271L	72	19	48	0	0.263889	None
UTP20	27340	hg19	12	101750391	101750391	+	Silent	SNP	C	C	T	rs577076209		170T	g.chr12:101750391C>T	ENST00000261637.4	p.V1818V	53	14	61	0	0.264151	None
MYBPC1	4604	hg19	12	102043129	102043129	+	Missense_Mutation	SNP	G	G	A			170T	g.chr12:102043129G>A	ENST00000550270.1	p.A405T	48	16	52	0	0.333333	None
ALDH1L2	160428	hg19	12	105418258	105418258	+	Splice_Site	SNP	C	C	A			170T	g.chr12:105418258C>A	ENST00000258494.9		56	20	48	0	0.357143	uc009zup.3/NR_027752
ALDH1L2	160428	hg19	12	105455456	105455456	+	Silent	SNP	C	C	T	rs201066812	byFrequency	170T	g.chr12:105455456C>T	ENST00000258494.9	p.T332T	35	9	40	0	0.257143	uc009zup.3/NR_027752
HECTD4	283450	hg19	12	112632705	112632705	+	Silent	SNP	G	G	A			170T	g.chr12:112632705G>A	ENST00000430131.2	p.L2489L	46	13	53	0	0.282609	None
MED13L	23389	hg19	12	116413009	116413009	+	Nonsense_Mutation	SNP	G	G	A			170T	g.chr12:116413009G>A	ENST00000281928.3	p.R1900*	48	13	53	0	0.270833	None
SIRT4	23409	hg19	12	120750507	120750507	+	Missense_Mutation	SNP	G	G	A	rs200459757		170T	g.chr12:120750507G>A	ENST00000202967.4	p.R249H	38	12	54	0	0.315789	None
HNF1A	6927	hg19	12	121434515	121434515	+	Missense_Mutation	SNP	A	A	G			170T	g.chr12:121434515A>G	ENST00000257555.6	p.T427A	54	14	50	0	0.259259	None
KDM2B	84678	hg19	12	121878943	121878943	+	Silent	SNP	G	G	A	rs370226734		170T	g.chr12:121878943G>A	ENST00000377071.4	p.P1126P	45	17	44	0	0.377778	None
WDR66	144406	hg19	12	122405938	122405938	+	Silent	SNP	C	C	T	rs372855133	byFrequency	170T	g.chr12:122405938C>T	ENST00000288912.4	p.D878D	52	18	55	0	0.346154	None
FZD10	11211	hg19	12	130648773	130648773	+	Missense_Mutation	SNP	C	C	T			170T	g.chr12:130648773C>T	ENST00000229030.4	p.T429M	58	19	44	0	0.327586	None
EP400	57634	hg19	12	132554070	132554070	+	Missense_Mutation	SNP	G	G	A	rs148940674		170T	g.chr12:132554070G>A	ENST00000333577.4	p.A3005T	40	11	49	0	0.275	None
PXMP2	5827	hg19	12	133277888	133277888	+	Missense_Mutation	SNP	C	C	T			170T	g.chr12:133277888C>T	ENST00000317479.3	p.A151V	27	8	40	0	0.296296	None
GOLGA3	2802	hg19	12	133393316	133393316	+	Silent	SNP	C	C	T	rs369517634		170T	g.chr12:133393316C>T	ENST00000450791.2	p.T72T	52	16	58	0	0.307692	None
MEDAG	84935	hg19	13	31495883	31495883	+	Silent	SNP	A	A	G			170T	g.chr13:31495883A>G	ENST00000380482.4	p.P229P	80	17	84	0	0.2125	uc001utg.2/NR_038287
FRY	10129	hg19	13	32709287	32709287	+	Silent	SNP	G	G	A	rs201444881		170T	g.chr13:32709287G>A	ENST00000380250.3	p.T348T	60	14	65	0	0.233333	None
BRCA2	675	hg19	13	32911247	32911247	+	Missense_Mutation	SNP	G	G	A	rs431825298		170T	g.chr13:32911247G>A	ENST00000380152.3	p.E919K	121	22	131	0	0.181818	None
KLF12	11278	hg19	13	74420281	74420281	+	Missense_Mutation	SNP	G	G	A	rs150943448	byFrequency	170T	g.chr13:74420281G>A	ENST00000377669.2	p.S118L	140	35	137	0	0.25	None
CLDN10	9071	hg19	13	96212456	96212456	+	Silent	SNP	G	G	A	rs115147677		170T	g.chr13:96212456G>A	ENST00000299339.2	p.A97A	56	15	86	0	0.267857	None
MBNL2	10150	hg19	13	97995330	97995330	+	Missense_Mutation	SNP	C	C	A			170T	g.chr13:97995330C>A	ENST00000376673.3	p.L134I	62	21	52	0	0.33871	None
DOCK9	23348	hg19	13	99515326	99515326	+	Missense_Mutation	SNP	C	C	T			170T	g.chr13:99515326C>T	ENST00000376460.1	p.V1176I	41	10	51	0	0.243902	None
PCID2	55795	hg19	13	113832522	113832522	+	Missense_Mutation	SNP	G	G	A			170T	g.chr13:113832522G>A	ENST00000337344.4	p.T397M	70	16	67	0	0.228571	None
CHAMP1	283489	hg19	13	115090540	115090540	+	Missense_Mutation	SNP	A	A	G			170T	g.chr13:115090540A>G	ENST00000361283.1	p.H408R	80	22	116	0	0.275	None
OR10G3	26533	hg19	14	22038481	22038481	+	Missense_Mutation	SNP	C	C	T			170T	g.chr14:22038481C>T	ENST00000303532.1	p.R132H	87	22	91	0	0.252874	None
MRPL52	122704	hg19	14	23303385	23303385	+	Missense_Mutation	SNP	G	G	A			170T	g.chr14:23303385G>A	ENST00000355151.5	p.R76Q	53	14	68	1	0.264151	None
NFATC4	4776	hg19	14	24843024	24843024	+	Silent	SNP	C	C	T	rs369520588		170T	g.chr14:24843024C>T	ENST00000250373.4	p.G561G	59	12	69	0	0.20339	None
MAPK1IP1L	93487	hg19	14	55529461	55529461	+	Silent	SNP	A	A	G			170T	g.chr14:55529461A>G	ENST00000395468.4	p.S48S	57	18	56	0	0.315789	None
PLEKHH1	57475	hg19	14	68044095	68044095	+	Silent	SNP	T	T	C			170T	g.chr14:68044095T>C	ENST00000329153.5	p.S846S	47	18	58	0	0.382979	None
ARG2	384	hg19	14	68117585	68117585	+	Missense_Mutation	SNP	C	C	A			170T	g.chr14:68117585C>A	ENST00000261783.3	p.P338H	117	27	112	0	0.230769	None
ZFYVE1	53349	hg19	14	73460009	73460009	+	Missense_Mutation	SNP	G	G	A	rs142964507		170T	g.chr14:73460009G>A	ENST00000556143.1	p.R349C	92	22	68	0	0.23913	None
JDP2	122953	hg19	14	75936086	75936086	+	Nonsense_Mutation	SNP	C	C	T			170T	g.chr14:75936086C>T	ENST00000435893.2	p.R134*	43	16	39	0	0.372093	None
GPATCH2L	55668	hg19	14	76633011	76633011	+	Missense_Mutation	SNP	C	C	T			170T	g.chr14:76633011C>T	ENST00000261530.7	p.T223I	50	15	54	0	0.3	None
ZC3H14	79882	hg19	14	89069403	89069403	+	Splice_Site	SNP	C	C	T	rs573730445	byFrequency	170T	g.chr14:89069403C>T	ENST00000251038.5	p.N582N	64	21	55	1	0.328125	None
TMEM251	26175	hg19	14	93653013	93653013	+	Silent	SNP	G	G	A	rs535664901		170T	g.chr14:93653013G>A	ENST00000283534.4	p.T131T	81	17	97	0	0.209877	None
RTL1	388015	hg19	14	101348095	101348095	+	Missense_Mutation	SNP	C	C	T	rs377552415		170T	g.chr14:101348095C>T	ENST00000534062.1	p.A1011T	63	10	74	0	0.15873	None
DYNC1H1	1778	hg19	14	102496601	102496601	+	Missense_Mutation	SNP	G	G	A			170T	g.chr14:102496601G>A	ENST00000360184.4	p.V3289I	77	25	66	0	0.324675	None
HSP90AA1	3320	hg19	14	102552213	102552213	+	Silent	SNP	A	A	C			170T	g.chr14:102552213A>C	ENST00000216281.8	p.G137G	144	35	143	0	0.243056	None
MOK	5891	hg19	14	102698928	102698928	+	Silent	SNP	G	G	A	rs374982273		170T	g.chr14:102698928G>A	ENST00000361847.2	p.P270P	76	22	64	0	0.289474	uc001ylj.4/NR_073541, uc001ylk.4/NR_073542, uc001yll.4/NR_073543, uc001ylh.4/NR_073540
BAG5	9529	hg19	14	104026257	104026257	+	Missense_Mutation	SNP	C	C	A			170T	g.chr14:104026257C>A	ENST00000445922.2	p.Q415H	78	16	84	1	0.205128	None
TRPM1	4308	hg19	15	31339361	31339361	+	Missense_Mutation	SNP	G	G	A			170T	g.chr15:31339361G>A	ENST00000256552.6	p.R573W	60	14	83	0	0.233333	None
TRPM1	4308	hg19	15	31362182	31362182	+	Missense_Mutation	SNP	C	C	T			170T	g.chr15:31362182C>T	ENST00000559179.1	p.G89S	100	25	115	0	0.25	None
RYR3	6263	hg19	15	34130595	34130595	+	Silent	SNP	G	G	A			170T	g.chr15:34130595G>A	ENST00000389232.4	p.P4138P	91	20	89	0	0.21978	None
CASC5	57082	hg19	15	40917043	40917043	+	Silent	SNP	C	C	T			170T	g.chr15:40917043C>T	ENST00000346991.5	p.D1553D	102	28	103	0	0.27451	None
DUOX1	53905	hg19	15	45440547	45440547	+	Missense_Mutation	SNP	C	C	T	rs139045084		170T	g.chr15:45440547C>T	ENST00000321429.4	p.S907L	74	17	82	0	0.22973	None
FBN1	2200	hg19	15	48802322	48802322	+	Missense_Mutation	SNP	G	G	A			170T	g.chr15:48802322G>A	ENST00000316623.5	p.R545C	40	12	49	0	0.3	None
COPS2	9318	hg19	15	49431798	49431798	+	Missense_Mutation	SNP	C	C	T			170T	g.chr15:49431798C>T	ENST00000388901.5	p.R100Q	47	14	37	0	0.297872	None
LEO1	123169	hg19	15	52258556	52258556	+	Silent	SNP	G	G	A	rs142281993	byFrequency	170T	g.chr15:52258556G>A	ENST00000299601.5	p.D68D	37	7	63	0	0.189189	None
MYO5C	55930	hg19	15	52504069	52504069	+	Missense_Mutation	SNP	C	C	T	rs552636024		170T	g.chr15:52504069C>T	ENST00000261839.7	p.R1385H	32	10	29	0	0.3125	None
TLN2	83660	hg19	15	62967475	62967475	+	Silent	SNP	C	C	T	rs199806066		170T	g.chr15:62967475C>T	ENST00000561311.1	p.L304L	52	9	69	0	0.173077	None
DENND4A	10260	hg19	15	65982775	65982775	+	Missense_Mutation	SNP	G	G	C			170T	g.chr15:65982775G>C	ENST00000431932.2	p.T1342S	129	31	134	0	0.24031	None
MAP2K1	5604	hg19	15	66782947	66782947	+	Silent	SNP	C	C	T			170T	g.chr15:66782947C>T	ENST00000307102.5	p.G392G	60	18	77	0	0.3	None
CALML4	91860	hg19	15	68489834	68489834	+	Missense_Mutation	SNP	G	G	A			170T	g.chr15:68489834G>A	ENST00000467889.1	p.A146V	58	12	55	0	0.206897	None
ITGA11	22801	hg19	15	68661570	68661570	+	Missense_Mutation	SNP	C	C	T			170T	g.chr15:68661570C>T	ENST00000315757.7	p.V73M	59	17	59	0	0.288136	None
MYO9A	4649	hg19	15	72190662	72190662	+	Missense_Mutation	SNP	C	C	A			170T	g.chr15:72190662C>A	ENST00000356056.5	p.M1394I	107	26	99	0	0.242991	None
PTPN9	5780	hg19	15	75801311	75801311	+	Nonsense_Mutation	SNP	G	G	A			170T	g.chr15:75801311G>A	ENST00000306726.2	p.R196*	38	12	41	0	0.315789	None
HMG20A	10363	hg19	15	77750803	77750803	+	Silent	SNP	C	C	T			170T	g.chr15:77750803C>T	ENST00000381714.3	p.D18D	52	13	53	0	0.25	None
MCTP2	55784	hg19	15	94942291	94942291	+	Splice_Site	SNP	G	G	A	rs372453427		170T	g.chr15:94942291G>A	ENST00000357742.4	p.P630P	60	15	51	0	0.25	None
LUC7L	55692	hg19	16	240022	240022	+	Missense_Mutation	SNP	G	G	A	rs529265090		170T	g.chr16:240022G>A	ENST00000293872.8	p.R307W	52	10	62	0	0.192308	None
TRAF7	84231	hg19	16	2222242	2222242	+	Missense_Mutation	SNP	G	G	A			170T	g.chr16:2222242G>A	ENST00000326181.6	p.A176T	28	11	20	0	0.392857	None
PARN	5073	hg19	16	14678253	14678253	+	Silent	SNP	C	C	T			170T	g.chr16:14678253C>T	ENST00000437198.2	p.A344A	60	16	35	0	0.266667	None
IGSF6	10261	hg19	16	21658712	21658712	+	Missense_Mutation	SNP	C	C	T	rs370573910		170T	g.chr16:21658712C>T	ENST00000268389.4	p.G57R	54	12	74	0	0.222222	None
RBBP6	5930	hg19	16	24578813	24578813	+	Nonsense_Mutation	SNP	C	C	T			170T	g.chr16:24578813C>T	ENST00000319715.4	p.R647*	75	16	76	0	0.213333	None
ATP2A1	487	hg19	16	28898986	28898986	+	Missense_Mutation	SNP	G	G	A			170T	g.chr16:28898986G>A	ENST00000357084.3	p.G291R	50	10	56	0	0.2	None
SRCAP	10847	hg19	16	30718899	30718899	+	Missense_Mutation	SNP	C	C	T			170T	g.chr16:30718899C>T	ENST00000262518.4	p.R167C	91	18	77	0	0.197802	None
SRCAP	10847	hg19	16	30724607	30724607	+	Missense_Mutation	SNP	C	C	T			170T	g.chr16:30724607C>T	ENST00000262518.4	p.R737C	34	8	55	0	0.235294	None
SETD1A	9739	hg19	16	30972782	30972782	+	Silent	SNP	C	C	T			170T	g.chr16:30972782C>T	ENST00000262519.8	p.G147G	58	13	64	0	0.224138	None
SETD1A	9739	hg19	16	30995200	30995200	+	Silent	SNP	C	C	T			170T	g.chr16:30995200C>T	ENST00000262519.8	p.I1660I	34	10	44	0	0.294118	None
ITGAM	3684	hg19	16	31273074	31273074	+	Silent	SNP	C	C	T	rs371873765		170T	g.chr16:31273074C>T	ENST00000287497.8	p.N30N	27	10	39	0	0.37037	None
ABCC12	94160	hg19	16	48180284	48180284	+	Missense_Mutation	SNP	G	G	A	rs138774498	byFrequency	170T	g.chr16:48180284G>A	ENST00000311303.3	p.R18W	61	13	80	0	0.213115	None
GNAO1	2775	hg19	16	56362672	56362672	+	Missense_Mutation	SNP	C	C	T			170T	g.chr16:56362672C>T	ENST00000262493.6	p.R145W	40	10	51	0	0.25	None
COQ9	57017	hg19	16	57486807	57486807	+	Missense_Mutation	SNP	G	G	A	rs377307935	byFrequency	170T	g.chr16:57486807G>A	ENST00000262507.6	p.A113T	38	11	42	0	0.289474	None
CDH16	1014	hg19	16	66944239	66944239	+	Silent	SNP	A	A	G			170T	g.chr16:66944239A>G	ENST00000299752.4	p.S697S	51	15	57	0	0.294118	None
ATP6V0D1	9114	hg19	16	67473204	67473204	+	Silent	SNP	C	C	T	rs367931719		170T	g.chr16:67473204C>T	ENST00000290949.3	p.T204T	40	10	40	0	0.25	None
SF3B3	23450	hg19	16	70589015	70589015	+	Missense_Mutation	SNP	C	C	A			170T	g.chr16:70589015C>A	ENST00000302516.5	p.P539H	55	9	89	1	0.163636	None
DHX38	9785	hg19	16	72139442	72139442	+	Silent	SNP	C	C	T	rs374277527		170T	g.chr16:72139442C>T	ENST00000268482.3	p.I802I	40	11	43	0	0.275	None
PMFBP1	83449	hg19	16	72184650	72184650	+	Missense_Mutation	SNP	C	C	T			170T	g.chr16:72184650C>T	ENST00000237353.10	p.A165T	35	7	64	0	0.2	None
TAF1C	9013	hg19	16	84215997	84215997	+	Missense_Mutation	SNP	C	C	T			170T	g.chr16:84215997C>T	ENST00000567759.1	p.G178R	32	12	27	0	0.375	None
GSE1	23199	hg19	16	85704642	85704642	+	Nonsense_Mutation	SNP	C	C	T			170T	g.chr16:85704642C>T	ENST00000253458.7	p.R1153*	45	13	31	0	0.288889	None
ZNF276	92822	hg19	16	89804581	89804581	+	Missense_Mutation	SNP	C	C	T			170T	g.chr16:89804581C>T	ENST00000443381.2	p.A591V	52	11	55	0	0.211538	None
GEMIN4	50628	hg19	17	649639	649639	+	Silent	SNP	G	G	A	rs376526336		170T	g.chr17:649639G>A	ENST00000319004.5	p.S548S	76	18	73	0	0.236842	None
PRPF8	10594	hg19	17	1564940	1564940	+	Silent	SNP	G	G	A			170T	g.chr17:1564940G>A	ENST00000572621.1	p.Y1389Y	61	13	61	0	0.213115	None
PRPF8	10594	hg19	17	1565247	1565247	+	Silent	SNP	G	G	A	rs375341985		170T	g.chr17:1565247G>A	ENST00000572621.1	p.L1325L	88	20	105	0	0.227273	None
METTL16	79066	hg19	17	2341449	2341449	+	Missense_Mutation	SNP	A	A	G			170T	g.chr17:2341449A>G	ENST00000263092.6	p.M281T	70	18	91	0	0.257143	None
METTL16	79066	hg19	17	2367613	2367613	+	Missense_Mutation	SNP	G	G	A			170T	g.chr17:2367613G>A	ENST00000263092.6	p.P206L	75	14	80	0	0.186667	None
TRPV3	162514	hg19	17	3445897	3445897	+	Missense_Mutation	SNP	G	G	A			170T	g.chr17:3445897G>A	ENST00000576742.1	p.R188W	45	14	58	0	0.311111	None
TRPV3	162514	hg19	17	3446855	3446855	+	Missense_Mutation	SNP	C	C	T			170T	g.chr17:3446855C>T	ENST00000576742.1	p.V127M	40	16	33	0	0.4	None
CAMKK1	84254	hg19	17	3772846	3772846	+	Missense_Mutation	SNP	C	C	T	rs191868145		170T	g.chr17:3772846C>T	ENST00000348335.2	p.V426M	42	11	37	0	0.261905	None
MED31	51003	hg19	17	6547930	6547930	+	Nonsense_Mutation	SNP	G	G	A			170T	g.chr17:6547930G>A	ENST00000225728.3	p.R85*	92	20	90	0	0.217391	None
TNK1	8711	hg19	17	7291966	7291966	+	Silent	SNP	C	C	T	rs148384084		170T	g.chr17:7291966C>T	ENST00000576812.1	p.A578A	49	11	60	0	0.22449	None
FXR2	9513	hg19	17	7495609	7495609	+	Missense_Mutation	SNP	C	C	T	rs200346115		170T	g.chr17:7495609C>T	ENST00000250113.7	p.R630H	83	17	77	0	0.204819	None
KCNAB3	9196	hg19	17	7826850	7826850	+	Missense_Mutation	SNP	C	C	T			170T	g.chr17:7826850C>T	ENST00000303790.2	p.R354H	39	14	35	0	0.358974	None
DHRS7C	201140	hg19	17	9676127	9676127	+	Silent	SNP	G	G	A			170T	g.chr17:9676127G>A	ENST00000330255.5	p.H229H	30	10	35	0	0.333333	None
PIRT	644139	hg19	17	10728755	10728755	+	Missense_Mutation	SNP	C	C	T	rs199802481	byFrequency	170T	g.chr17:10728755C>T	ENST00000580256.2	p.V70M	90	22	88	0	0.244444	None
FAM211A	0	hg19	17	16347074	16347074	+	Missense_Mutation	SNP	C	C	T			170T	g.chr17:16347074C>T	ENST00000470794.1	p.R288H	44	10	56	0	0.227273	uc010vwo.1/NR_027173, uc010vwp.1/NR_027178, uc010vwl.1/NR_027177, uc010vwm.1/NR_027174, uc010vwn.1/NR_027175, uc021tra.1/NR_027172, uc021trb.1/NR_045025, uc021trc.1/NR_045023, uc010cpe.2/NR_027176
CCDC144A	9720	hg19	17	16593944	16593944	+	Missense_Mutation	SNP	G	G	A			170T	g.chr17:16593944G>A	ENST00000360524.8	p.R77H	93	19	83	1	0.204301	None
SLC46A1	113235	hg19	17	26731970	26731970	+	Nonsense_Mutation	SNP	G	G	A			170T	g.chr17:26731970G>A	ENST00000440501.1	p.R249*	93	29	116	0	0.311828	None
GPR179	440435	hg19	17	36486402	36486402	+	Missense_Mutation	SNP	C	C	T			170T	g.chr17:36486402C>T	ENST00000342292.4	p.R1017Q	35	10	40	0	0.285714	None
EZH1	2145	hg19	17	40870501	40870501	+	Missense_Mutation	SNP	C	C	T			170T	g.chr17:40870501C>T	ENST00000428826.2	p.R301H	98	26	87	0	0.265306	None
OSBPL7	114881	hg19	17	45885962	45885962	+	Nonsense_Mutation	SNP	G	G	A			170T	g.chr17:45885962G>A	ENST00000007414.3	p.R788*	57	13	47	0	0.22807	None
IGF2BP1	10642	hg19	17	47115648	47115648	+	Missense_Mutation	SNP	C	C	T			170T	g.chr17:47115648C>T	ENST00000290341.3	p.R174W	42	13	30	0	0.309524	None
CACNA1G	8913	hg19	17	48701316	48701316	+	Missense_Mutation	SNP	C	C	T			170T	g.chr17:48701316C>T	ENST00000359106.5	p.R2037W	20	8	30	0	0.4	None
C17orf47	284083	hg19	17	56620916	56620916	+	Missense_Mutation	SNP	G	G	A	rs142981278		170T	g.chr17:56620916G>A	ENST00000321691.3	p.T211M	95	17	97	0	0.178947	None
HEATR6	63897	hg19	17	58136881	58136881	+	Splice_Site	SNP	C	C	T			170T	g.chr17:58136881C>T	ENST00000184956.6	p.C542Y	45	12	40	0	0.266667	None
BPTF	2186	hg19	17	65908050	65908050	+	Silent	SNP	G	G	A			170T	g.chr17:65908050G>A	ENST00000321892.4	p.P1476P	84	19	106	1	0.22619	None
BPTF	2186	hg19	17	65914933	65914933	+	Missense_Mutation	SNP	G	G	A			170T	g.chr17:65914933G>A	ENST00000321892.4	p.G1929R	46	11	53	0	0.23913	None
RPTOR	57521	hg19	17	78921090	78921090	+	Silent	SNP	G	G	A			170T	g.chr17:78921090G>A	ENST00000306801.3	p.T1068T	49	17	44	1	0.346939	None
EPB41L3	23136	hg19	18	5396314	5396314	+	Silent	SNP	C	C	T	rs148045283	byFrequency	170T	g.chr18:5396314C>T	ENST00000341928.2	p.T953T	54	17	56	0	0.314815	None
RIOK3	8780	hg19	18	21043044	21043044	+	Splice_Site	SNP	G	G	A	rs373422920		170T	g.chr18:21043044G>A	ENST00000339486.3		47	12	63	0	0.255319	None
NPC1	4864	hg19	18	21136444	21136444	+	Silent	SNP	C	C	T			170T	g.chr18:21136444C>T	ENST00000269228.5	p.A363A	77	17	75	0	0.220779	None
MBD1	4152	hg19	18	47803555	47803555	+	Nonsense_Mutation	SNP	G	G	A			170T	g.chr18:47803555G>A	ENST00000591416.1	p.R44*	47	13	59	1	0.276596	None
WDR7	23335	hg19	18	54339789	54339789	+	Missense_Mutation	SNP	C	C	G			170T	g.chr18:54339789C>G	ENST00000254442.3	p.R15G	40	13	48	0	0.325	None
WDR7	23335	hg19	18	54339866	54339866	+	Silent	SNP	C	C	T	rs372416512		170T	g.chr18:54339866C>T	ENST00000254442.3	p.D40D	42	13	50	0	0.309524	None
NEDD4L	23327	hg19	18	56010197	56010197	+	Silent	SNP	C	C	T			170T	g.chr18:56010197C>T	ENST00000400345.3	p.S479S	71	19	70	0	0.267606	None
SERPINB12	89777	hg19	18	61232806	61232806	+	Silent	SNP	G	G	A			170T	g.chr18:61232806G>A	ENST00000269491.1	p.L258L	49	10	48	0	0.204082	None
CDH7	1005	hg19	18	63481749	63481749	+	Silent	SNP	G	G	A	rs144190593		170T	g.chr18:63481749G>A	ENST00000397968.2	p.T178T	50	15	66	0	0.3	None
ADNP2	22850	hg19	18	77895310	77895310	+	Missense_Mutation	SNP	G	G	A	rs137894241		170T	g.chr18:77895310G>A	ENST00000262198.4	p.V672M	59	12	63	0	0.20339	None
THOP1	7064	hg19	19	2794815	2794815	+	Missense_Mutation	SNP	C	C	T			170T	g.chr19:2794815C>T	ENST00000307741.6	p.R95W	46	14	46	0	0.304348	None
DUS3L	56931	hg19	19	5787664	5787664	+	Missense_Mutation	SNP	C	C	T			170T	g.chr19:5787664C>T	ENST00000309061.7	p.R383H	45	14	42	0	0.311111	None
TUBB4A	10382	hg19	19	6495417	6495417	+	Missense_Mutation	SNP	C	C	T			170T	g.chr19:6495417C>T	ENST00000264071.2	p.A365T	55	15	45	0	0.272727	None
TUBB4A	10382	hg19	19	6495923	6495923	+	Missense_Mutation	SNP	G	G	A			170T	g.chr19:6495923G>A	ENST00000264071.2	p.T196M	75	27	71	0	0.36	None
TRIP10	9322	hg19	19	6751186	6751186	+	Silent	SNP	C	C	T			170T	g.chr19:6751186C>T	ENST00000313244.9	p.Y590Y	35	9	38	0	0.257143	None
PEX11G	92960	hg19	19	7550783	7550783	+	Nonsense_Mutation	SNP	G	G	A			170T	g.chr19:7550783G>A	ENST00000221480.1	p.R64*	37	11	43	0	0.297297	None
XAB2	56949	hg19	19	7687273	7687273	+	Missense_Mutation	SNP	C	C	T	rs377233228		170T	g.chr19:7687273C>T	ENST00000358368.4	p.V521I	48	15	39	0	0.3125	None
MUC16	94025	hg19	19	9075242	9075242	+	Silent	SNP	C	C	T	rs368633577		170T	g.chr19:9075242C>T	ENST00000397910.4	p.S4068S	97	25	108	0	0.257732	None
MUC16	94025	hg19	19	9075692	9075692	+	Silent	SNP	C	C	T			170T	g.chr19:9075692C>T	ENST00000397910.4	p.T3918T	106	31	120	0	0.292453	None
SWSAP1	126074	hg19	19	11486452	11486452	+	Silent	SNP	G	G	T			170T	g.chr19:11486452G>T	ENST00000312423.2	p.G150G	56	18	70	0	0.321429	None
ZNF878	729747	hg19	19	12154995	12154995	+	Silent	SNP	G	G	T			170T	g.chr19:12154995G>T	ENST00000547628.1	p.A407A	88	19	116	0	0.215909	None
RAB8A	4218	hg19	19	16238844	16238844	+	Silent	SNP	C	C	A			170T	g.chr19:16238844C>A	ENST00000300935.3	p.L141L	26	9	26	0	0.346154	None
PGPEP1	54858	hg19	19	18474295	18474295	+	Missense_Mutation	SNP	G	G	A			170T	g.chr19:18474295G>A	ENST00000269919.6	p.A178T	35	9	45	0	0.257143	None
UPF1	5976	hg19	19	18976484	18976484	+	Missense_Mutation	SNP	C	C	T	rs140671518	byFrequency	170T	g.chr19:18976484C>T	ENST00000599848.1	p.A1056V	33	10	35	0	0.30303	None
TSHZ3	57616	hg19	19	31770188	31770188	+	Missense_Mutation	SNP	C	C	T			170T	g.chr19:31770188C>T	ENST00000240587.4	p.A171T	57	19	51	0	0.333333	None
RBM42	79171	hg19	19	36122298	36122298	+	Missense_Mutation	SNP	C	C	T	rs538251490		170T	g.chr19:36122298C>T	ENST00000262633.4	p.R145W	48	13	60	0	0.270833	None
CLIP3	25999	hg19	19	36507866	36507866	+	Missense_Mutation	SNP	C	C	T			170T	g.chr19:36507866C>T	ENST00000360535.4	p.R511H	46	10	48	0	0.217391	None
SUPT5H	6829	hg19	19	39949506	39949506	+	Missense_Mutation	SNP	G	G	A			170T	g.chr19:39949506G>A	ENST00000599117.1	p.R123H	61	16	76	0	0.262295	None
SUPT5H	6829	hg19	19	39957348	39957348	+	Missense_Mutation	SNP	C	C	T	rs193164075	byFrequency	170T	g.chr19:39957348C>T	ENST00000599117.1	p.R334W	43	9	51	0	0.209302	None
DLL3	10683	hg19	19	39995967	39995967	+	Silent	SNP	C	C	T	rs139638161	byFrequency	170T	g.chr19:39995967C>T	ENST00000205143.4	p.N323N	64	16	61	0	0.25	None
TGFB1	7040	hg19	19	41847901	41847901	+	Silent	SNP	G	G	T			170T	g.chr19:41847901G>T	ENST00000221930.5	p.T249T	59	18	54	0	0.305085	None
PRR19	284338	hg19	19	42813845	42813845	+	Missense_Mutation	SNP	C	C	T			170T	g.chr19:42813845C>T	ENST00000499536.2	p.R37C	57	12	52	0	0.210526	None
CEACAM1	634	hg19	19	43023245	43023245	+	Silent	SNP	C	C	T	rs144289147		170T	g.chr19:43023245C>T	ENST00000161559.6	p.P367P	81	18	72	0	0.222222	uc010eif.2/NR_073180, uc010eih.2/NR_073179
HIF3A	64344	hg19	19	46815811	46815811	+	Missense_Mutation	SNP	G	G	A			170T	g.chr19:46815811G>A	ENST00000377670.4	p.R309Q	41	12	55	1	0.292683	None
ARHGAP35	2909	hg19	19	47421960	47421960	+	Nonsense_Mutation	SNP	C	C	T			170T	g.chr19:47421960C>T	ENST00000404338.3	p.R10*	81	24	61	0	0.296296	None
SLC8A2	6543	hg19	19	47935641	47935641	+	Silent	SNP	G	G	A			170T	g.chr19:47935641G>A	ENST00000236877.6	p.Y724Y	53	13	40	0	0.245283	None
SLC6A16	28968	hg19	19	49793862	49793862	+	Splice_Site	SNP	G	G	A	rs375943996		170T	g.chr19:49793862G>A	ENST00000335875.4	p.T647T	84	14	98	0	0.166667	None
NUP62	23636	hg19	19	50412396	50412396	+	Silent	SNP	C	C	T			170T	g.chr19:50412396C>T	ENST00000596217.1	p.A223A	52	11	60	0	0.211538	None
FPR1	2357	hg19	19	52249296	52249296	+	Missense_Mutation	SNP	C	C	T	rs201404212		170T	g.chr19:52249296C>T	ENST00000595042.1	p.A318T	104	25	81	1	0.240385	None
ZNF525	170958	hg19	19	53884339	53884339	+	Silent	SNP	C	C	T	rs184732580		170T	g.chr19:53884339C>T	ENST00000474037.1	p.N169N	137	31	187	0	0.226277	uc010eqn.3/NR_003699
LILRB4	11006	hg19	19	55179183	55179183	+	Missense_Mutation	SNP	C	C	A			170T	g.chr19:55179183C>A	ENST00000391736.1	p.S380Y	116	25	119	0	0.215517	None
ZNF460	10794	hg19	19	57803368	57803368	+	Missense_Mutation	SNP	C	C	A			170T	g.chr19:57803368C>A	ENST00000360338.3	p.R487S	117	27	123	0	0.230769	None
ZNF587	84914	hg19	19	58371456	58371456	+	Missense_Mutation	SNP	G	G	A	rs141258730	byFrequency	170T	g.chr19:58371456G>A	ENST00000339656.5	p.R559Q	120	35	120	0	0.291667	None
ZNF814	730051	hg19	19	58385237	58385237	+	Silent	SNP	G	G	A			170T	g.chr19:58385237G>A	ENST00000435989.2	p.L507L	134	37	168	1	0.276119	None
GRHL1	29841	hg19	2	10140739	10140739	+	Silent	SNP	C	C	T	rs201569622	byFrequency	170T	g.chr2:10140739C>T	ENST00000324907.9	p.D587D	63	15	71	0	0.238095	None
DDX1	1653	hg19	2	15769751	15769751	+	Missense_Mutation	SNP	G	G	A			170T	g.chr2:15769751G>A	ENST00000381341.2	p.R634H	54	13	69	1	0.240741	None
PUM2	23369	hg19	2	20494194	20494194	+	Silent	SNP	C	C	T	rs187424529		170T	g.chr2:20494194C>T	ENST00000361078.2	p.A365A	87	21	98	0	0.241379	None
SLC35F6	54978	hg19	2	27001162	27001162	+	Missense_Mutation	SNP	C	C	T			170T	g.chr2:27001162C>T	ENST00000344420.5	p.T300I	36	13	39	0	0.361111	None
ZNF513	130557	hg19	2	27600766	27600766	+	Silent	SNP	G	G	T			170T	g.chr2:27600766G>T	ENST00000323703.6	p.A424A	80	21	66	0	0.2625	None
ZNF513	130557	hg19	2	27600907	27600907	+	Silent	SNP	C	C	T			170T	g.chr2:27600907C>T	ENST00000323703.6	p.R377R	83	22	71	0	0.26506	None
PRKD3	23683	hg19	2	37543434	37543434	+	Missense_Mutation	SNP	C	C	A			170T	g.chr2:37543434C>A	ENST00000379066.1	p.Q78H	86	15	86	0	0.174419	None
MSH2	4436	hg19	2	47703652	47703652	+	Nonsense_Mutation	SNP	C	C	T	rs587779139		170T	g.chr2:47703652C>T	ENST00000233146.2	p.Q718*	80	14	53	0	0.175	None
WDPCP	51057	hg19	2	63815359	63815359	+	Missense_Mutation	SNP	C	C	T			170T	g.chr2:63815359C>T	ENST00000272321.7	p.S16N	47	13	44	0	0.276596	None
CEP68	23177	hg19	2	65299478	65299478	+	Silent	SNP	A	A	G			170T	g.chr2:65299478A>G	ENST00000377990.2	p.P416P	56	14	58	1	0.25	None
NFU1	27247	hg19	2	69659088	69659088	+	Missense_Mutation	SNP	G	G	A			170T	g.chr2:69659088G>A	ENST00000410022.2	p.H38Y	61	20	74	0	0.327869	uc010fdi.3/NR_045632
ADD2	119	hg19	2	70905997	70905997	+	Missense_Mutation	SNP	C	C	T	rs34196785	byFrequency	170T	g.chr2:70905997C>T	ENST00000264436.4	p.V408M	47	12	49	0	0.255319	None
RAB11FIP5	26056	hg19	2	73315311	73315311	+	Missense_Mutation	SNP	G	G	A	rs143156025	byFrequency	170T	g.chr2:73315311G>A	ENST00000258098.6	p.R479C	47	13	49	0	0.276596	None
MOGS	7841	hg19	2	74689129	74689129	+	Missense_Mutation	SNP	C	C	T			170T	g.chr2:74689129C>T	ENST00000233616.4	p.R596Q	73	10	89	0	0.136986	None
HK2	3099	hg19	2	75108947	75108947	+	Silent	SNP	C	C	T	rs369669565		170T	g.chr2:75108947C>T	ENST00000290573.2	p.Y560Y	44	14	45	0	0.318182	None
DNAH6	1768	hg19	2	84928372	84928372	+	Missense_Mutation	SNP	G	G	A			170T	g.chr2:84928372G>A	ENST00000237449.6	p.R2657H	45	14	70	0	0.311111	None
TRABD2A	129293	hg19	2	85097645	85097645	+	Missense_Mutation	SNP	G	G	A			170T	g.chr2:85097645G>A	ENST00000409520.2	p.R125C	81	27	99	0	0.333333	None
RNF103	7844	hg19	2	86831502	86831502	+	Missense_Mutation	SNP	A	A	G			170T	g.chr2:86831502A>G	ENST00000237455.4	p.Y508H	90	22	106	1	0.244444	None
KRCC1	51315	hg19	2	88327619	88327619	+	Missense_Mutation	SNP	T	T	C			170T	g.chr2:88327619T>C	ENST00000347055.3	p.Q155R	80	22	82	0	0.275	None
CNGA3	1261	hg19	2	98986518	98986518	+	Missense_Mutation	SNP	G	G	A			170T	g.chr2:98986518G>A	ENST00000272602.2	p.R27H	85	17	66	0	0.2	None
RNF149	284996	hg19	2	101898398	101898398	+	Missense_Mutation	SNP	G	G	A			170T	g.chr2:101898398G>A	ENST00000295317.3	p.S361L	33	8	39	0	0.242424	None
BCL2L11	10018	hg19	2	111921737	111921737	+	Missense_Mutation	SNP	G	G	A			170T	g.chr2:111921737G>A	ENST00000393256.3	p.E176K	85	19	104	1	0.223529	None
POLR1B	84172	hg19	2	113333253	113333253	+	Missense_Mutation	SNP	T	T	A			170T	g.chr2:113333253T>A	ENST00000263331.5	p.F1119I	91	21	83	0	0.230769	None
CCDC93	54520	hg19	2	118693117	118693117	+	Missense_Mutation	SNP	C	C	T	rs140975342		170T	g.chr2:118693117C>T	ENST00000376300.2	p.R561H	40	12	61	1	0.3	None
LCT	3938	hg19	2	136594119	136594119	+	Silent	SNP	G	G	A	rs369174474		170T	g.chr2:136594119G>A	ENST00000264162.2	p.H207H	71	22	66	0	0.309859	None
LCT	3938	hg19	2	136594315	136594315	+	Missense_Mutation	SNP	C	C	T	rs143420596		170T	g.chr2:136594315C>T	ENST00000264162.2	p.R142Q	88	24	97	0	0.272727	None
ZEB2	9839	hg19	2	145153988	145153988	+	Missense_Mutation	SNP	C	C	T			170T	g.chr2:145153988C>T	ENST00000558170.2	p.E1020K	50	14	57	0	0.28	None
MBD5	55777	hg19	2	149247609	149247609	+	Silent	SNP	C	C	T			170T	g.chr2:149247609C>T	ENST00000407073.1	p.L1237L	53	12	74	0	0.226415	None
TANC1	85461	hg19	2	160042312	160042312	+	Missense_Mutation	SNP	G	G	A	rs199500274		170T	g.chr2:160042312G>A	ENST00000263635.6	p.A841T	76	26	51	0	0.342105	None
LRP2	4036	hg19	2	170103260	170103260	+	Missense_Mutation	SNP	C	C	T			170T	g.chr2:170103260C>T	ENST00000263816.3	p.D1049N	54	13	77	0	0.240741	None
SP3	6670	hg19	2	174777967	174777967	+	Silent	SNP	T	T	C			170T	g.chr2:174777967T>C	ENST00000310015.6	p.Q620Q	42	12	43	0	0.285714	None
TTN	7273	hg19	2	179431330	179431330	+	Missense_Mutation	SNP	T	T	C			170T	g.chr2:179431330T>C	ENST00000591111.1	p.K24869R	99	24	105	0	0.242424	uc002umo.3/NR_038272, uc002ump.2/NR_038271, uc021vsx.1/NR_031666
TTN	7273	hg19	2	179440435	179440435	+	Missense_Mutation	SNP	C	C	T	rs370257707		170T	g.chr2:179440435C>T	ENST00000591111.1	p.R21834H	96	28	94	0	0.291667	uc002umo.3/NR_038272, uc002ump.2/NR_038271, uc021vsx.1/NR_031666
CCDC141	285025	hg19	2	179753387	179753387	+	Missense_Mutation	SNP	A	A	C			170T	g.chr2:179753387A>C	ENST00000409284.1	p.V425G	52	12	42	0	0.230769	None
CWC22	57703	hg19	2	180830681	180830681	+	Silent	SNP	C	C	T	rs538752827		170T	g.chr2:180830681C>T	ENST00000410053.3	p.S413S	29	12	30	0	0.413793	None
CALCRL	10203	hg19	2	188245512	188245512	+	Missense_Mutation	SNP	C	C	T			170T	g.chr2:188245512C>T	ENST00000409998.1	p.V63I	72	16	53	0	0.222222	None
CCDC150	284992	hg19	2	197590810	197590810	+	Missense_Mutation	SNP	G	G	A			170T	g.chr2:197590810G>A	ENST00000389175.4	p.R848Q	65	15	67	0	0.230769	None
ALS2	57679	hg19	2	202569242	202569242	+	Silent	SNP	G	G	A	rs369015911		170T	g.chr2:202569242G>A	ENST00000264276.6	p.H1591H	88	29	89	0	0.329545	None
CARF	79800	hg19	2	203834688	203834688	+	Missense_Mutation	SNP	A	A	G			170T	g.chr2:203834688A>G	ENST00000402905.3	p.T334A	68	17	68	0	0.25	None
PARD3B	117583	hg19	2	205986612	205986612	+	Silent	SNP	G	G	A			170T	g.chr2:205986612G>A	ENST00000406610.2	p.S368S	80	20	83	0	0.25	None
SPAG16	79582	hg19	2	214794778	214794778	+	Missense_Mutation	SNP	C	C	T	rs142357329	byFrequency	170T	g.chr2:214794778C>T	ENST00000331683.5	p.R437C	52	11	57	0	0.211538	uc002ver.4/NR_047659, uc010zjk.3/NR_047660
TNS1	7145	hg19	2	218712883	218712883	+	Missense_Mutation	SNP	C	C	T			170T	g.chr2:218712883C>T	ENST00000171887.4	p.R661H	34	11	45	0	0.323529	None
TTLL4	9654	hg19	2	219602439	219602439	+	Missense_Mutation	SNP	C	C	T			170T	g.chr2:219602439C>T	ENST00000392102.1	p.R14C	42	11	56	0	0.261905	None
WDFY1	57590	hg19	2	224765938	224765938	+	Silent	SNP	G	G	A			170T	g.chr2:224765938G>A	ENST00000233055.4	p.L149L	39	11	54	0	0.282051	None
SPP2	6694	hg19	2	234969117	234969117	+	Silent	SNP	C	C	T			170T	g.chr2:234969117C>T	ENST00000168148.3	p.S146S	33	10	33	0	0.30303	None
RASSF2	9770	hg19	20	4768881	4768881	+	Missense_Mutation	SNP	C	C	T			170T	g.chr20:4768881C>T	ENST00000379400.3	p.V225M	49	13	68	0	0.265306	None
PLCB1	23236	hg19	20	8703023	8703023	+	Silent	SNP	C	C	T	rs544749418		170T	g.chr20:8703023C>T	ENST00000338037.6	p.D512D	46	9	62	0	0.195652	None
ACSS1	84532	hg19	20	25002061	25002061	+	Missense_Mutation	SNP	C	C	T			170T	g.chr20:25002061C>T	ENST00000323482.4	p.V358I	68	20	65	0	0.294118	None
DNMT3B	1789	hg19	20	31383337	31383337	+	Nonsense_Mutation	SNP	C	C	T			170T	g.chr20:31383337C>T	ENST00000328111.2	p.R417*	75	15	61	0	0.2	None
NCOA6	23054	hg19	20	33329143	33329143	+	Missense_Mutation	SNP	C	C	A	rs200324221		170T	g.chr20:33329143C>A	ENST00000374796.2	p.M1639I	110	22	116	0	0.2	None
CHD6	84181	hg19	20	40081527	40081527	+	Missense_Mutation	SNP	G	G	A			170T	g.chr20:40081527G>A	ENST00000373233.3	p.S1059L	60	10	73	0	0.166667	None
ZNF335	63925	hg19	20	44592274	44592274	+	Silent	SNP	C	C	T	rs540767465		170T	g.chr20:44592274C>T	ENST00000322927.2	p.S457S	72	15	69	0	0.208333	None
SLC12A5	57468	hg19	20	44684825	44684825	+	Missense_Mutation	SNP	C	C	T			170T	g.chr20:44684825C>T	ENST00000454036.2	p.R965W	48	12	53	0	0.25	None
LAMA5	3911	hg19	20	60921625	60921625	+	Missense_Mutation	SNP	G	G	A			170T	g.chr20:60921625G>A	ENST00000252999.3	p.R407C	47	11	42	0	0.234043	None
CHRNA4	1137	hg19	20	61982281	61982281	+	Missense_Mutation	SNP	C	C	T			170T	g.chr20:61982281C>T	ENST00000370263.4	p.C161Y	52	14	64	0	0.269231	None
SCAF4	57466	hg19	21	33057879	33057879	+	Splice_Site	SNP	A	A	G			170T	g.chr21:33057879A>G	ENST00000286835.7		80	22	93	0	0.275	None
HLCS	3141	hg19	21	38269178	38269178	+	Missense_Mutation	SNP	G	G	A			170T	g.chr21:38269178G>A	ENST00000399120.1	p.T478M	65	10	76	0	0.153846	None
TTC3	7267	hg19	21	38461106	38461106	+	Missense_Mutation	SNP	C	C	T	rs140437979		170T	g.chr21:38461106C>T	ENST00000399017.2	p.R116C	60	19	76	0	0.316667	None
U2AF1	7307	hg19	21	44520573	44520573	+	Silent	SNP	G	G	A			170T	g.chr21:44520573G>A	ENST00000291552.4	p.D63D	71	18	68	1	0.253521	None
RRP1B	23076	hg19	21	45107651	45107651	+	Missense_Mutation	SNP	G	G	A			170T	g.chr21:45107651G>A	ENST00000340648.4	p.V466I	53	11	49	0	0.207547	None
ELFN2	114794	hg19	22	37770887	37770887	+	Missense_Mutation	SNP	G	G	A			170T	g.chr22:37770887G>A	ENST00000402918.2	p.R230W	25	10	28	0	0.4	None
APOBEC3G	60489	hg19	22	39477007	39477007	+	Missense_Mutation	SNP	C	C	T			170T	g.chr22:39477007C>T	ENST00000407997.3	p.H81Y	50	10	56	0	0.2	None
EP300	2033	hg19	22	41573673	41573673	+	Silent	SNP	G	G	A	rs147863486	byFrequency	170T	g.chr22:41573673G>A	ENST00000263253.7	p.P1986P	73	14	67	0	0.191781	None
GRAMD4	23151	hg19	22	47059755	47059755	+	Missense_Mutation	SNP	G	G	A			170T	g.chr22:47059755G>A	ENST00000406902.1	p.R207Q	48	14	43	0	0.291667	None
TUBGCP6	85378	hg19	22	50664517	50664517	+	Missense_Mutation	SNP	C	C	T			170T	g.chr22:50664517C>T	ENST00000248846.5	p.G599R	40	12	38	0	0.3	None
HDAC10	83933	hg19	22	50686833	50686833	+	Silent	SNP	C	C	T			170T	g.chr22:50686833C>T	ENST00000216271.5	p.P325P	39	13	43	0	0.333333	None
CPT1B	1375	hg19	22	51011415	51011415	+	Missense_Mutation	SNP	C	C	T			170T	g.chr22:51011415C>T	ENST00000360719.2	p.R414H	41	10	50	0	0.243902	uc021wsc.1/NR_027928
CNTN4	152330	hg19	3	3078901	3078901	+	Missense_Mutation	SNP	G	G	A	rs138936543		170T	g.chr3:3078901G>A	ENST00000397461.1	p.V661M	84	26	97	0	0.309524	None
TRNT1	51095	hg19	3	3182294	3182294	+	Missense_Mutation	SNP	C	C	T			170T	g.chr3:3182294C>T	ENST00000251607.6	p.A148V	41	12	50	0	0.292683	None
PLCL2	23228	hg19	3	17052036	17052036	+	Missense_Mutation	SNP	C	C	T			170T	g.chr3:17052036C>T	ENST00000418129.2	p.L274F	93	34	120	0	0.365591	None
PDCD6IP	10015	hg19	3	33870451	33870451	+	Missense_Mutation	SNP	C	C	T			170T	g.chr3:33870451C>T	ENST00000307296.3	p.A275V	68	17	71	0	0.25	None
DLEC1	9940	hg19	3	38126915	38126915	+	Missense_Mutation	SNP	G	G	A			170T	g.chr3:38126915G>A	ENST00000308059.6	p.R471Q	55	16	39	0	0.290909	None
ACAA1	30	hg19	3	38167367	38167367	+	Missense_Mutation	SNP	T	T	G			170T	g.chr3:38167367T>G	ENST00000333167.8	p.T335P	49	10	53	0	0.204082	None
CX3CR1	1524	hg19	3	39307637	39307637	+	Missense_Mutation	SNP	C	C	T	rs143001773	byFrequency	170T	g.chr3:39307637C>T	ENST00000541347.1	p.V122I	90	21	87	0	0.233333	None
KLHL40	131377	hg19	3	42730155	42730155	+	Missense_Mutation	SNP	C	C	T			170T	g.chr3:42730155C>T	ENST00000287777.4	p.T456I	35	9	46	0	0.257143	None
DHX30	22907	hg19	3	47882389	47882389	+	Missense_Mutation	SNP	G	G	A			170T	g.chr3:47882389G>A	ENST00000445061.1	p.R130Q	47	9	65	0	0.191489	None
CCDC51	79714	hg19	3	48474285	48474285	+	Missense_Mutation	SNP	G	G	A			170T	g.chr3:48474285G>A	ENST00000395694.2	p.R257C	37	11	46	0	0.297297	None
SLC25A20	788	hg19	3	48899991	48899991	+	Silent	SNP	C	C	T			170T	g.chr3:48899991C>T	ENST00000319017.4	p.V173V	42	15	43	0	0.357143	None
WDR6	11180	hg19	3	49050895	49050895	+	Missense_Mutation	SNP	G	G	A			170T	g.chr3:49050895G>A	ENST00000608424.1	p.R643Q	77	19	61	0	0.246753	None
USP4	7375	hg19	3	49331860	49331860	+	Missense_Mutation	SNP	C	C	A			170T	g.chr3:49331860C>A	ENST00000265560.4	p.Q621H	73	15	70	0	0.205479	None
DAG1	1605	hg19	3	49569791	49569791	+	Missense_Mutation	SNP	C	C	A	rs200334256		170T	g.chr3:49569791C>A	ENST00000539901.1	p.P616Q	59	15	77	0	0.254237	None
RNF123	63891	hg19	3	49758252	49758252	+	Silent	SNP	C	C	T			170T	g.chr3:49758252C>T	ENST00000327697.6	p.A1221A	67	20	74	0	0.298507	None
DNAH1	25981	hg19	3	52430479	52430479	+	Silent	SNP	G	G	A			170T	g.chr3:52430479G>A	ENST00000420323.2	p.P3785P	40	15	38	0	0.375	None
FAM3D	131177	hg19	3	58631271	58631271	+	Silent	SNP	G	G	A			170T	g.chr3:58631271G>A	ENST00000358781.2	p.N76N	64	17	49	0	0.265625	None
FAM19A4	151647	hg19	3	68782300	68782300	+	Missense_Mutation	SNP	G	G	A			170T	g.chr3:68782300G>A	ENST00000295569.7	p.T139M	49	10	62	0	0.204082	None
OR5K4	403278	hg19	3	98073525	98073525	+	Silent	SNP	A	A	G			170T	g.chr3:98073525A>G	ENST00000354924.2	p.A276A	68	23	59	0	0.338235	None
COL8A1	1295	hg19	3	99514358	99514358	+	Missense_Mutation	SNP	C	C	T			170T	g.chr3:99514358C>T	ENST00000261037.3	p.A538V	65	16	64	0	0.246154	uc021xbq.1/NR_031662
NIT2	56954	hg19	3	100058724	100058724	+	Silent	SNP	A	A	G			170T	g.chr3:100058724A>G	ENST00000394140.4	p.E64E	55	13	60	0	0.236364	None
LNP1	348801	hg19	3	100174762	100174762	+	Missense_Mutation	SNP	C	C	T			170T	g.chr3:100174762C>T	ENST00000383693.3	p.P177S	76	18	80	1	0.236842	None
BBX	56987	hg19	3	107520067	107520067	+	Missense_Mutation	SNP	G	G	A	rs200844510		170T	g.chr3:107520067G>A	ENST00000325805.8	p.V893M	67	23	78	0	0.343284	None
HHLA2	11148	hg19	3	108074213	108074213	+	Missense_Mutation	SNP	C	C	T			170T	g.chr3:108074213C>T	ENST00000357759.5	p.R224C	68	16	85	0	0.235294	None
GTF2E1	2960	hg19	3	120469662	120469662	+	Missense_Mutation	SNP	G	G	A			170T	g.chr3:120469662G>A	ENST00000283875.5	p.R88H	74	24	112	0	0.324324	None
GOLGB1	2804	hg19	3	121412910	121412910	+	Missense_Mutation	SNP	G	G	A	rs114710035		170T	g.chr3:121412910G>A	ENST00000340645.5	p.R2149C	45	21	72	0	0.466667	None
CCDC37	348807	hg19	3	126155161	126155161	+	Nonsense_Mutation	SNP	C	C	T	rs142573438	byFrequency	170T	g.chr3:126155161C>T	ENST00000352312.1	p.R584*	29	9	54	0	0.310345	None
COL6A6	131873	hg19	3	130284399	130284399	+	Missense_Mutation	SNP	G	G	A	rs199714543		170T	g.chr3:130284399G>A	ENST00000358511.6	p.R408Q	31	9	45	0	0.290323	None
EPHB1	2047	hg19	3	134644661	134644661	+	Missense_Mutation	SNP	C	C	T	rs376895227		170T	g.chr3:134644661C>T	ENST00000398015.3	p.T21M	41	14	54	0	0.341463	None
VEPH1	79674	hg19	3	157099001	157099001	+	Silent	SNP	G	G	A	rs145280962	byFrequency	170T	g.chr3:157099001G>A	ENST00000362010.2	p.T357T	53	14	65	0	0.264151	None
RARRES1	5918	hg19	3	158422634	158422634	+	Missense_Mutation	SNP	C	C	T			170T	g.chr3:158422634C>T	ENST00000237696.5	p.M206I	50	10	59	0	0.2	None
PIK3CA	5290	hg19	3	178916725	178916725	+	Missense_Mutation	SNP	C	C	T			170T	g.chr3:178916725C>T	ENST00000263967.3	p.R38C	50	12	47	0	0.24	None
PIK3CA	5290	hg19	3	178952007	178952007	+	Missense_Mutation	SNP	A	A	G	rs121913288		170T	g.chr3:178952007A>G	ENST00000263967.3	p.Y1021C	58	9	84	0	0.155172	None
EIF2B5	8893	hg19	3	183861930	183861930	+	Missense_Mutation	SNP	G	G	A	rs138772928		170T	g.chr3:183861930G>A	ENST00000273783.3	p.R638H	49	11	44	0	0.22449	None
MAP3K13	9175	hg19	3	185190929	185190929	+	Missense_Mutation	SNP	G	G	A			170T	g.chr3:185190929G>A	ENST00000265026.3	p.A604T	80	18	80	0	0.225	None
ATP13A5	344905	hg19	3	193082054	193082054	+	Missense_Mutation	SNP	G	G	A			170T	g.chr3:193082054G>A	ENST00000342358.4	p.R27W	81	30	81	0	0.37037	None
UVSSA	57654	hg19	4	1346849	1346849	+	Silent	SNP	G	G	A			170T	g.chr4:1346849G>A	ENST00000389851.4	p.T194T	14	7	30	0	0.5	None
HS3ST1	9957	hg19	4	11400982	11400982	+	Silent	SNP	G	G	A	rs79731538	byFrequency	170T	g.chr4:11400982G>A	ENST00000002596.5	p.D216D	53	14	51	0	0.264151	None
C1QTNF7	114905	hg19	4	15437541	15437541	+	Silent	SNP	C	C	T			170T	g.chr4:15437541C>T	ENST00000444304.2	p.I58I	102	22	110	0	0.215686	None
FAM200B	285550	hg19	4	15689547	15689547	+	Missense_Mutation	SNP	T	T	A			170T	g.chr4:15689547T>A	ENST00000422728.2	p.V316D	84	23	78	0	0.27381	None
UGT2B10	7365	hg19	4	69692163	69692163	+	Silent	SNP	C	C	T	rs61301802	byFrequency	170T	g.chr4:69692163C>T	ENST00000265403.7	p.A345A	93	16	75	0	0.172043	None
UGT2B7	7364	hg19	4	69968602	69968602	+	Missense_Mutation	SNP	G	G	A			170T	g.chr4:69968602G>A	ENST00000508661.1	p.M316I	82	20	108	1	0.243902	None
ADAMTS3	9508	hg19	4	73181684	73181684	+	Missense_Mutation	SNP	C	C	T			170T	g.chr4:73181684C>T	ENST00000286657.4	p.R497Q	39	10	48	0	0.25641	None
G3BP2	9908	hg19	4	76582155	76582155	+	Missense_Mutation	SNP	C	C	T			170T	g.chr4:76582155C>T	ENST00000359707.4	p.R132H	67	12	61	0	0.179104	None
WDFY3	23001	hg19	4	85600095	85600095	+	Missense_Mutation	SNP	C	C	T	rs372855745		170T	g.chr4:85600095C>T	ENST00000295888.4	p.R3375Q	55	12	60	0	0.218182	None
FAM13A	10144	hg19	4	89702371	89702371	+	Missense_Mutation	SNP	C	C	T	rs116703634		170T	g.chr4:89702371C>T	ENST00000264344.5	p.R468H	50	11	46	0	0.22	None
MTTP	4547	hg19	4	100532397	100532397	+	Splice_Site	SNP	C	C	T			170T	g.chr4:100532397C>T	ENST00000265517.5	p.R623C	66	14	77	0	0.212121	None
TET2	54790	hg19	4	106155479	106155479	+	Missense_Mutation	SNP	T	T	C			170T	g.chr4:106155479T>C	ENST00000540549.1	p.V127A	94	22	105	0	0.234043	None
ANKRD50	57182	hg19	4	125593272	125593272	+	Missense_Mutation	SNP	C	C	T			170T	g.chr4:125593272C>T	ENST00000504087.1	p.R387H	101	24	122	1	0.237624	None
INTU	27152	hg19	4	128632104	128632104	+	Silent	SNP	C	C	T	rs368411237		170T	g.chr4:128632104C>T	ENST00000335251.6	p.Y802Y	51	14	53	0	0.27451	None
SMAD1	4086	hg19	4	146463740	146463740	+	Missense_Mutation	SNP	C	C	T	rs146960039		170T	g.chr4:146463740C>T	ENST00000515385.1	p.T222M	44	8	63	0	0.181818	None
FBXW7	55294	hg19	4	153244137	153244137	+	Missense_Mutation	SNP	G	G	A	rs140856583		170T	g.chr4:153244137G>A	ENST00000281708.4	p.R674W	66	18	72	0	0.272727	None
PRIMPOL	201973	hg19	4	185615808	185615808	+	Missense_Mutation	SNP	G	G	A			170T	g.chr4:185615808G>A	ENST00000314970.6	p.A520T	89	21	69	0	0.235955	None
FAT1	2195	hg19	4	187541254	187541254	+	Silent	SNP	C	C	T			170T	g.chr4:187541254C>T	ENST00000441802.2	p.P2162P	81	20	94	1	0.246914	None
FAT1	2195	hg19	4	187628248	187628248	+	Missense_Mutation	SNP	C	C	T	rs200097846		170T	g.chr4:187628248C>T	ENST00000441802.2	p.V912I	84	19	96	0	0.22619	None
SDHA	6389	hg19	5	235328	235328	+	Silent	SNP	G	G	A	rs370002515		170T	g.chr5:235328G>A	ENST00000264932.6	p.T378T	82	19	81	0	0.231707	None
DNAH5	1767	hg19	5	13922243	13922243	+	Silent	SNP	C	C	T	rs151075351		170T	g.chr5:13922243C>T	ENST00000265104.4	p.S211S	44	12	58	0	0.272727	None
ANKH	56172	hg19	5	14711392	14711392	+	Missense_Mutation	SNP	T	T	C			170T	g.chr5:14711392T>C	ENST00000284268.6	p.T465A	49	15	34	0	0.306122	None
CDH9	1007	hg19	5	26903857	26903857	+	Silent	SNP	G	G	A	rs373803020		170T	g.chr5:26903857G>A	ENST00000231021.4	p.D296D	77	22	70	0	0.285714	None
PDZD2	23037	hg19	5	32098547	32098547	+	Silent	SNP	C	C	T			170T	g.chr5:32098547C>T	ENST00000438447.1	p.N2675N	52	13	43	0	0.25	None
MCIDAS	345643	hg19	5	54518798	54518798	+	Silent	SNP	C	C	A			170T	g.chr5:54518798C>A	ENST00000513312.1	p.T121T	42	10	48	0	0.238095	None
ANKRD55	79722	hg19	5	55439733	55439733	+	Silent	SNP	C	C	T			170T	g.chr5:55439733C>T	ENST00000341048.4	p.A169A	49	9	59	0	0.183673	None
CENPK	64105	hg19	5	64814369	64814369	+	Missense_Mutation	SNP	C	C	T	rs147863579		170T	g.chr5:64814369C>T	ENST00000396679.1	p.R248H	68	20	86	0	0.294118	None
MAP1B	4131	hg19	5	71495434	71495434	+	Silent	SNP	C	C	T			170T	g.chr5:71495434C>T	ENST00000296755.7	p.L2084L	99	26	104	0	0.262626	None
RASGRF2	5924	hg19	5	80369196	80369196	+	Missense_Mutation	SNP	G	G	A	rs371849304		170T	g.chr5:80369196G>A	ENST00000265080.4	p.R271Q	55	12	79	0	0.218182	None
RASGRF2	5924	hg19	5	80408615	80408615	+	Silent	SNP	C	C	T	rs148519927	byFrequency	170T	g.chr5:80408615C>T	ENST00000265080.4	p.A675A	51	9	83	0	0.176471	None
RHOBTB3	22836	hg19	5	95072773	95072773	+	Nonsense_Mutation	SNP	C	C	T			170T	g.chr5:95072773C>T	ENST00000379982.3	p.Q137*	64	12	68	0	0.1875	None
NUDT12	83594	hg19	5	102894939	102894939	+	Missense_Mutation	SNP	G	G	A			170T	g.chr5:102894939G>A	ENST00000230792.2	p.P146L	80	15	71	0	0.1875	None
KCNN2	3781	hg19	5	113831706	113831706	+	Missense_Mutation	SNP	G	G	A			170T	g.chr5:113831706G>A	ENST00000512097.3	p.A523T	69	17	72	0	0.246377	uc010jcg.3/NR_103458
SNCAIP	9627	hg19	5	121759110	121759110	+	Silent	SNP	C	C	T			170T	g.chr5:121759110C>T	ENST00000261368.8	p.H226H	81	23	84	1	0.283951	None
ALDH7A1	501	hg19	5	125912868	125912868	+	Missense_Mutation	SNP	C	C	T	rs61757685	byFrequency	170T	g.chr5:125912868C>T	ENST00000409134.3	p.V185I	44	10	46	0	0.227273	None
ALDH7A1	501	hg19	5	125919689	125919689	+	Nonsense_Mutation	SNP	G	G	A	rs121912708		170T	g.chr5:125919689G>A	ENST00000409134.3	p.R110*	27	9	32	0	0.333333	None
DNAJC18	202052	hg19	5	138764300	138764300	+	Silent	SNP	T	T	C			170T	g.chr5:138764300T>C	ENST00000302060.5	p.K100K	73	20	55	0	0.273973	None
ANKHD1	54882	hg19	5	139921821	139921821	+	Missense_Mutation	SNP	C	C	T	rs200026924		170T	g.chr5:139921821C>T	ENST00000297183.6	p.P2545L	94	21	99	0	0.223404	None
PCDHA4	56144	hg19	5	140187630	140187630	+	Silent	SNP	G	G	A	rs150161354		170T	g.chr5:140187630G>A	ENST00000530339.1	p.S286S	101	33	85	0	0.326733	None
PCDHA11	56138	hg19	5	140249739	140249739	+	Missense_Mutation	SNP	G	G	A			170T	g.chr5:140249739G>A	ENST00000398640.2	p.V351M	76	12	78	0	0.157895	None
PCDHB2	56133	hg19	5	140474670	140474670	+	Missense_Mutation	SNP	G	G	A			170T	g.chr5:140474670G>A	ENST00000194155.4	p.G99D	118	30	118	0	0.254237	None
PCDHGA11	56105	hg19	5	140801451	140801451	+	Silent	SNP	C	C	T			170T	g.chr5:140801451C>T	ENST00000398587.2	p.G219G	77	20	87	0	0.25974	None
PDGFRB	5159	hg19	5	149495359	149495359	+	Silent	SNP	C	C	T	rs140615815		170T	g.chr5:149495359C>T	ENST00000261799.4	p.A1096A	30	13	34	0	0.433333	None
ANXA6	309	hg19	5	150519760	150519760	+	Silent	SNP	G	G	A			170T	g.chr5:150519760G>A	ENST00000354546.5	p.D21D	58	10	75	0	0.172414	None
LARP1	23367	hg19	5	154191162	154191162	+	Missense_Mutation	SNP	C	C	A			170T	g.chr5:154191162C>A	ENST00000336314.4	p.L938I	75	14	79	1	0.186667	None
PTTG1	9232	hg19	5	159849802	159849802	+	Missense_Mutation	SNP	A	A	T			170T	g.chr5:159849802A>T	ENST00000393964.1	p.T60S	68	14	98	0	0.205882	None
OR2Y1	134083	hg19	5	180166606	180166606	+	Silent	SNP	C	C	T	rs377196613		170T	g.chr5:180166606C>T	ENST00000307832.2	p.A151A	64	18	79	0	0.28125	None
HIST1H2BB	3018	hg19	6	26043687	26043687	+	Missense_Mutation	SNP	C	C	T	rs566958517		170T	g.chr6:26043687C>T	ENST00000357905.2	p.V67I	83	19	110	0	0.228916	None
OR2J3	442186	hg19	6	29080305	29080305	+	Missense_Mutation	SNP	C	C	A			170T	g.chr6:29080305C>A	ENST00000377169.1	p.P213H	422	111	456	0	0.263033	None
GNL1	2794	hg19	6	30514518	30514518	+	Missense_Mutation	SNP	G	G	A			170T	g.chr6:30514518G>A	ENST00000376621.3	p.R513C	187	48	194	0	0.256684	None
ABCF1	23	hg19	6	30553368	30553368	+	Silent	SNP	C	C	T	rs376861258		170T	g.chr6:30553368C>T	ENST00000326195.8	p.I503I	206	52	214	0	0.252427	None
DDR1	780	hg19	6	30864624	30864624	+	Silent	SNP	C	C	T			170T	g.chr6:30864624C>T	ENST00000324771.8	p.G617G	184	44	181	1	0.23913	None
GTF2H4	2968	hg19	6	30877821	30877821	+	Missense_Mutation	SNP	C	C	T	rs2230120	byFrequency	170T	g.chr6:30877821C>T	ENST00000259895.4	p.R119C	147	24	171	0	0.163265	None
MCCD1	401250	hg19	6	31497540	31497540	+	Missense_Mutation	SNP	G	G	A	rs139057793		170T	g.chr6:31497540G>A	ENST00000376191.2	p.R63H	176	41	143	0	0.232955	None
ABHD16A	7920	hg19	6	31655423	31655423	+	Silent	SNP	G	G	A			170T	g.chr6:31655423G>A	ENST00000395952.3	p.S514S	219	50	241	0	0.228311	None
VARS	7407	hg19	6	31747257	31747257	+	Silent	SNP	C	C	T			170T	g.chr6:31747257C>T	ENST00000375663.3	p.T1115T	79	23	78	0	0.291139	None
NEU1	4758	hg19	6	31827675	31827675	+	Missense_Mutation	SNP	G	G	A			170T	g.chr6:31827675G>A	ENST00000375631.4	p.R357W	327	83	324	0	0.253823	None
DXO	1797	hg19	6	31939106	31939106	+	Missense_Mutation	SNP	C	C	T			170T	g.chr6:31939106C>T	ENST00000375349.3	p.R116Q	336	77	339	0	0.229167	uc003nyt.3/NR_026717
TNXB	7148	hg19	6	32049845	32049845	+	Missense_Mutation	SNP	C	C	T			170T	g.chr6:32049845C>T	ENST00000375244.3	p.R1235Q	256	69	294	0	0.269531	None
ATF6B	1388	hg19	6	32084299	32084299	+	Missense_Mutation	SNP	G	G	A	rs368983756		170T	g.chr6:32084299G>A	ENST00000375203.3	p.R614W	173	41	229	0	0.236994	None
EGFL8	80864	hg19	6	32134774	32134774	+	Missense_Mutation	SNP	G	G	A			170T	g.chr6:32134774G>A	ENST00000395512.1	p.C141Y	169	35	195	0	0.207101	None
BRD2	6046	hg19	6	32947753	32947753	+	Nonsense_Mutation	SNP	C	C	T			170T	g.chr6:32947753C>T	ENST00000374825.4	p.R664*	291	73	312	1	0.250859	uc003ocp.4/NR_037625
COL11A2	1302	hg19	6	33135051	33135051	+	Missense_Mutation	SNP	G	G	A			170T	g.chr6:33135051G>A	ENST00000374708.4	p.P1303L	114	33	111	0	0.289474	None
KIFC1	3833	hg19	6	33374638	33374638	+	Missense_Mutation	SNP	C	C	T	rs373978399		170T	g.chr6:33374638C>T	ENST00000428849.2	p.R655C	112	29	132	0	0.258929	None
SYNGAP1	8831	hg19	6	33408558	33408558	+	Missense_Mutation	SNP	G	G	A			170T	g.chr6:33408558G>A	ENST00000418600.2	p.A577T	49	13	65	0	0.265306	None
SCUBE3	222663	hg19	6	35211826	35211826	+	Missense_Mutation	SNP	C	C	T			170T	g.chr6:35211826C>T	ENST00000274938.7	p.R720W	43	12	41	0	0.27907	None
PTK7	5754	hg19	6	43109703	43109703	+	Silent	SNP	G	G	A			170T	g.chr6:43109703G>A	ENST00000230419.4	p.T601T	40	14	43	0	0.35	uc003ouf.2/NR_072998, uc003oug.2/NR_072997
CUL9	23113	hg19	6	43168467	43168467	+	Missense_Mutation	SNP	G	G	A			170T	g.chr6:43168467G>A	ENST00000252050.4	p.R1181Q	75	22	77	0	0.293333	None
CUL9	23113	hg19	6	43183009	43183009	+	Missense_Mutation	SNP	C	C	T			170T	g.chr6:43183009C>T	ENST00000252050.4	p.R1961W	38	12	43	0	0.315789	None
NFKBIE	4794	hg19	6	44227909	44227909	+	Silent	SNP	G	G	A	rs149311453		170T	g.chr6:44227909G>A	ENST00000275015.5	p.N436N	32	9	34	0	0.28125	None
TCTE1	202500	hg19	6	44253952	44253952	+	Missense_Mutation	SNP	G	G	A			170T	g.chr6:44253952G>A	ENST00000371505.4	p.P199S	42	12	55	0	0.285714	None
AARS2	57505	hg19	6	44278885	44278885	+	Missense_Mutation	SNP	G	G	A	rs200105202		170T	g.chr6:44278885G>A	ENST00000244571.4	p.R199C	48	12	53	0	0.25	None
MUT	4594	hg19	6	49416573	49416573	+	Missense_Mutation	SNP	C	C	T	rs147737629		170T	g.chr6:49416573C>T	ENST00000274813.3	p.R467Q	38	9	43	0	0.236842	None
FAM135A	57579	hg19	6	71186940	71186940	+	Silent	SNP	T	T	C			170T	g.chr6:71186940T>C	ENST00000418814.2	p.H149H	46	14	45	0	0.304348	None
RP11-321N4.5	0	hg19	6	86322633	86322633	+	Missense_Mutation	SNP	T	T	C			170T	g.chr6:86322633T>C	ENST00000503906.1	p.K87R	55	10	58	0	0.181818	None
POPDC3	64208	hg19	6	105609640	105609640	+	Missense_Mutation	SNP	C	C	T	rs567589295		170T	g.chr6:105609640C>T	ENST00000254765.3	p.G49R	51	20	89	0	0.392157	uc003pqz.3/NR_037157, uc003pra.3/NR_024539
PRDM1	639	hg19	6	106553171	106553171	+	Missense_Mutation	SNP	C	C	T	rs368185616		170T	g.chr6:106553171C>T	ENST00000369096.4	p.A379V	65	17	63	0	0.261538	None
NCOA7	135112	hg19	6	126243897	126243897	+	Missense_Mutation	SNP	G	G	T			170T	g.chr6:126243897G>T	ENST00000368357.3	p.G814W	69	15	51	0	0.217391	None
RNF146	81847	hg19	6	127607820	127607820	+	Missense_Mutation	SNP	C	C	T			170T	g.chr6:127607820C>T	ENST00000368314.1	p.A21V	75	20	103	0	0.266667	None
ALDH8A1	64577	hg19	6	135239954	135239954	+	Missense_Mutation	SNP	C	C	T	rs140383315	byFrequency	170T	g.chr6:135239954C>T	ENST00000265605.2	p.G355S	61	14	74	0	0.229508	None
IL22RA2	116379	hg19	6	137477933	137477933	+	Missense_Mutation	SNP	T	T	C			170T	g.chr6:137477933T>C	ENST00000296980.2	p.I86V	62	13	64	0	0.209677	None
GRM1	2911	hg19	6	146351187	146351187	+	Silent	SNP	C	C	T			170T	g.chr6:146351187C>T	ENST00000282753.1	p.F178F	63	15	54	0	0.238095	None
SASH1	23328	hg19	6	148855985	148855985	+	Silent	SNP	G	G	A	rs202096812		170T	g.chr6:148855985G>A	ENST00000367467.3	p.P681P	44	14	60	1	0.318182	None
ESR1	2099	hg19	6	152419926	152419926	+	Missense_Mutation	SNP	A	A	G			170T	g.chr6:152419926A>G	ENST00000206249.3	p.D538G	37	13	43	0	0.351351	None
SYNE1	23345	hg19	6	152673399	152673399	+	Silent	SNP	G	G	A	rs150121030	byFrequency	170T	g.chr6:152673399G>A	ENST00000367255.5	p.G3781G	52	10	63	0	0.192308	None
FNDC1	84624	hg19	6	159618625	159618625	+	Missense_Mutation	SNP	C	C	T	rs200625287		170T	g.chr6:159618625C>T	ENST00000297267.9	p.A91V	70	16	72	0	0.228571	None
FNDC1	84624	hg19	6	159636110	159636110	+	Silent	SNP	C	C	T	rs531853879		170T	g.chr6:159636110C>T	ENST00000297267.9	p.Y198Y	42	9	58	0	0.214286	None
TCP10	6953	hg19	6	167772860	167772860	+	Missense_Mutation	SNP	G	G	A			170T	g.chr6:167772860G>A	ENST00000366827.2	p.P277L	71	22	94	0	0.309859	None
RADIL	55698	hg19	7	4839077	4839077	+	Missense_Mutation	SNP	G	G	A	rs202161989		170T	g.chr7:4839077G>A	ENST00000399583.3	p.R1054W	48	17	45	0	0.354167	None
USP42	84132	hg19	7	6185219	6185219	+	Missense_Mutation	SNP	G	G	A			170T	g.chr7:6185219G>A	ENST00000306177.5	p.V355I	51	13	41	0	0.254902	None
DNAH11	8701	hg19	7	21934389	21934389	+	Missense_Mutation	SNP	G	G	A	rs377388499	byFrequency	170T	g.chr7:21934389G>A	ENST00000409508.3	p.R4300H	78	18	100	0	0.230769	None
HOXA1	3198	hg19	7	27134168	27134168	+	Missense_Mutation	SNP	G	G	A			170T	g.chr7:27134168G>A	ENST00000343060.4	p.P300L	88	18	88	0	0.204545	None
DPY19L1	23333	hg19	7	35013210	35013210	+	Missense_Mutation	SNP	C	C	T			170T	g.chr7:35013210C>T	ENST00000310974.4	p.R204H	73	14	78	0	0.191781	None
C7orf25	79020	hg19	7	42949946	42949946	+	Missense_Mutation	SNP	C	C	T			170T	g.chr7:42949946C>T	ENST00000350427.4	p.G185D	78	17	79	0	0.217949	None
HECW1	23072	hg19	7	43601450	43601450	+	Silent	SNP	G	G	A			170T	g.chr7:43601450G>A	ENST00000395891.2	p.P1582P	54	18	64	0	0.333333	None
POLM	27434	hg19	7	44119460	44119460	+	Splice_Site	SNP	G	G	A	rs371557728		170T	g.chr7:44119460G>A	ENST00000242248.5	p.S157S	46	11	44	0	0.23913	None
SUN3	256979	hg19	7	48068489	48068489	+	Missense_Mutation	SNP	C	C	T	rs138209683		170T	g.chr7:48068489C>T	ENST00000297325.4	p.R16H	53	16	62	0	0.301887	None
ZPBP	11055	hg19	7	50121488	50121488	+	Silent	SNP	C	C	T	rs144577669		170T	g.chr7:50121488C>T	ENST00000046087.2	p.A72A	39	7	60	0	0.179487	None
KCTD7	154881	hg19	7	66103990	66103990	+	Missense_Mutation	SNP	G	G	A			170T	g.chr7:66103990G>A	ENST00000275532.3	p.R214Q	51	9	53	0	0.176471	None
RSBN1L	222194	hg19	7	77379039	77379039	+	Missense_Mutation	SNP	G	G	C			170T	g.chr7:77379039G>C	ENST00000334955.8	p.Q334H	87	25	137	0	0.287356	None
SEMA3D	223117	hg19	7	84628759	84628759	+	Silent	SNP	C	C	T	rs146665433	byFrequency	170T	g.chr7:84628759C>T	ENST00000284136.6	p.T777T	73	17	68	0	0.232877	None
GRM3	2913	hg19	7	86416293	86416293	+	Silent	SNP	C	C	T			170T	g.chr7:86416293C>T	ENST00000361669.2	p.N395N	55	12	52	0	0.218182	None
PPP1R9A	55607	hg19	7	94540006	94540006	+	Missense_Mutation	SNP	G	G	A			170T	g.chr7:94540006G>A	ENST00000433881.1	p.R194Q	91	24	82	0	0.263736	None
TRRAP	8295	hg19	7	98581769	98581769	+	Missense_Mutation	SNP	G	G	A			170T	g.chr7:98581769G>A	ENST00000359863.4	p.A3030T	65	12	74	0	0.184615	None
TAF6	6878	hg19	7	99705142	99705142	+	Silent	SNP	G	G	A	rs200022596	byFrequency	170T	g.chr7:99705142G>A	ENST00000344095.4	p.T587T	62	20	63	0	0.322581	None
PLOD3	8985	hg19	7	100850120	100850120	+	Silent	SNP	G	G	A			170T	g.chr7:100850120G>A	ENST00000223127.3	p.H667H	46	12	48	0	0.26087	None
POLR2J2	246721	hg19	7	102309383	102309383	+	Missense_Mutation	SNP	G	G	A	rs138684492		170T	g.chr7:102309383G>A	ENST00000476151.1	p.T40I	95	23	118	0	0.242105	None
NAMPT	10135	hg19	7	105917563	105917563	+	Silent	SNP	A	A	G			170T	g.chr7:105917563A>G	ENST00000222553.3	p.R40R	120	31	90	0	0.258333	None
LRRN3	54674	hg19	7	110763988	110763988	+	Missense_Mutation	SNP	G	G	A			170T	g.chr7:110763988G>A	ENST00000422987.3	p.R387Q	70	13	79	0	0.185714	None
CFTR	1080	hg19	7	117227832	117227832	+	Nonsense_Mutation	SNP	G	G	T	rs113993959	byFrequency	170T	g.chr7:117227832G>T	ENST00000003084.6	p.G542*	49	18	38	0	0.367347	None
CFTR	1080	hg19	7	117251704	117251704	+	Missense_Mutation	SNP	G	G	A	rs78769542	byFrequency	170T	g.chr7:117251704G>A	ENST00000003084.6	p.R1070Q	24	8	29	0	0.333333	None
WASL	8976	hg19	7	123332621	123332621	+	Missense_Mutation	SNP	G	G	A			170T	g.chr7:123332621G>A	ENST00000223023.4	p.P376L	90	13	92	0	0.144444	None
TMEM209	84928	hg19	7	129842406	129842406	+	Silent	SNP	A	A	G			170T	g.chr7:129842406A>G	ENST00000397622.2	p.P99P	44	14	61	0	0.318182	None
MGAM	8972	hg19	7	141756731	141756731	+	Nonsense_Mutation	SNP	C	C	T			170T	g.chr7:141756731C>T	ENST00000549489.2	p.Q1228*	52	11	67	0	0.211538	None
EPHB6	2051	hg19	7	142566330	142566330	+	Missense_Mutation	SNP	G	G	A	rs200244040		170T	g.chr7:142566330G>A	ENST00000392957.2	p.G707R	33	16	35	0	0.484848	None
GALNTL5	168391	hg19	7	151704947	151704947	+	Missense_Mutation	SNP	G	G	A			170T	g.chr7:151704947G>A	ENST00000392800.2	p.R315H	47	12	66	0	0.255319	uc010lqf.3/NR_033169
NCAPG2	54892	hg19	7	158448105	158448105	+	Missense_Mutation	SNP	G	G	A	rs369184720		170T	g.chr7:158448105G>A	ENST00000409423.1	p.R811C	28	8	41	0	0.285714	None
NCAPG2	54892	hg19	7	158456964	158456964	+	Missense_Mutation	SNP	T	T	C			170T	g.chr7:158456964T>C	ENST00000409423.1	p.H576R	22	9	35	0	0.409091	None
MYOM2	9172	hg19	8	2026918	2026918	+	Nonsense_Mutation	SNP	C	C	T	rs143448287		170T	g.chr8:2026918C>T	ENST00000262113.4	p.R456*	43	10	44	0	0.232558	None
MYOM2	9172	hg19	8	2054305	2054305	+	Silent	SNP	G	G	A	rs35141790	byFrequency	170T	g.chr8:2054305G>A	ENST00000262113.4	p.P972P	80	17	64	0	0.2125	None
PRSS55	203074	hg19	8	10388949	10388949	+	Silent	SNP	G	G	A			170T	g.chr8:10388949G>A	ENST00000328655.3	p.S164S	44	11	66	0	0.25	None
TNFRSF10B	8795	hg19	8	22880284	22880284	+	Missense_Mutation	SNP	G	G	A	rs115227284	byFrequency	170T	g.chr8:22880284G>A	ENST00000276431.4	p.T408M	74	17	87	0	0.22973	uc011kzq.1/NR_027140
TNFRSF10D	8793	hg19	8	22995436	22995436	+	Missense_Mutation	SNP	C	C	T	rs148603893		170T	g.chr8:22995436C>T	ENST00000312584.3	p.E370K	97	18	85	0	0.185567	None
HMBOX1	79618	hg19	8	28827862	28827862	+	Missense_Mutation	SNP	C	C	A			170T	g.chr8:28827862C>A	ENST00000397358.3	p.P109Q	77	18	64	0	0.233766	None
HMBOX1	79618	hg19	8	28906541	28906541	+	Silent	SNP	C	C	T			170T	g.chr8:28906541C>T	ENST00000397358.3	p.V367V	59	12	65	0	0.20339	None
POLB	5423	hg19	8	42229108	42229108	+	Missense_Mutation	SNP	A	A	G			170T	g.chr8:42229108A>G	ENST00000265421.4	p.D314G	49	8	66	0	0.163265	None
HGSNAT	138050	hg19	8	43013756	43013756	+	Silent	SNP	A	A	C			170T	g.chr8:43013756A>C	ENST00000458501.2	p.P119P	41	8	56	0	0.195122	None
PXDNL	137902	hg19	8	52387570	52387570	+	Missense_Mutation	SNP	C	C	T			170T	g.chr8:52387570C>T	ENST00000356297.4	p.R219H	53	11	60	0	0.207547	None
TGS1	96764	hg19	8	56711489	56711489	+	Missense_Mutation	SNP	C	C	T			170T	g.chr8:56711489C>T	ENST00000260129.5	p.T520I	58	21	53	1	0.362069	None
CHD7	55636	hg19	8	61764708	61764708	+	Missense_Mutation	SNP	G	G	T			170T	g.chr8:61764708G>T	ENST00000423902.2	p.E1932D	45	13	53	0	0.288889	None
CPNE3	8895	hg19	8	87567101	87567101	+	Silent	SNP	G	G	A	rs147000050	byFrequency	170T	g.chr8:87567101G>A	ENST00000521271.1	p.A381A	74	18	80	0	0.243243	None
TMEM64	169200	hg19	8	91657590	91657590	+	Missense_Mutation	SNP	T	T	C			170T	g.chr8:91657590T>C	ENST00000458549.2	p.N182D	38	9	55	0	0.236842	None
MTERFD1	0	hg19	8	97269323	97269323	+	Silent	SNP	T	T	C			170T	g.chr8:97269323T>C	ENST00000287025.3	p.P118P	44	12	56	0	0.272727	None
C8orf47	0	hg19	8	99101892	99101892	+	Missense_Mutation	SNP	C	C	T	rs141748936	byFrequency	170T	g.chr8:99101892C>T	ENST00000318528.3	p.P216L	79	16	96	1	0.202532	None
CSMD3	114788	hg19	8	113259327	113259327	+	Missense_Mutation	SNP	C	C	T			170T	g.chr8:113259327C>T	ENST00000297405.5	p.G3382R	39	12	42	0	0.307692	None
MTBP	27085	hg19	8	121528343	121528343	+	Missense_Mutation	SNP	G	G	A	rs139197322	byFrequency	170T	g.chr8:121528343G>A	ENST00000305949.1	p.G720R	68	16	58	0	0.235294	None
ZHX2	22882	hg19	8	123964010	123964010	+	Missense_Mutation	SNP	C	C	T			170T	g.chr8:123964010C>T	ENST00000314393.4	p.T87M	98	24	104	0	0.244898	None
PARP10	84875	hg19	8	145057110	145057110	+	Missense_Mutation	SNP	C	C	T	rs150818450	byFrequency	170T	g.chr8:145057110C>T	ENST00000313028.7	p.R849H	39	13	38	0	0.333333	None
CNTNAP3	79937	hg19	9	39177438	39177438	+	Silent	SNP	G	G	A			170T	g.chr9:39177438G>A	ENST00000297668.6	p.D268D	94	19	106	1	0.202128	None
TRPM3	80036	hg19	9	73152170	73152170	+	Missense_Mutation	SNP	G	G	A			170T	g.chr9:73152170G>A	ENST00000377111.2	p.R1275W	62	16	52	0	0.258065	None
VPS13A	23230	hg19	9	79898509	79898509	+	Silent	SNP	C	C	T	rs372019796		170T	g.chr9:79898509C>T	ENST00000360280.3	p.N1094N	50	12	43	0	0.24	None
IDNK	414328	hg19	9	86258578	86258578	+	Silent	SNP	G	G	A			170T	g.chr9:86258578G>A	ENST00000376419.4	p.Q149Q	95	27	101	0	0.284211	uc004amt.2/NR_046422
ZNF484	83744	hg19	9	95608555	95608555	+	Nonsense_Mutation	SNP	C	C	T			170T	g.chr9:95608555C>T	ENST00000375495.3	p.W838*	98	25	109	0	0.255102	None
SLC44A1	23446	hg19	9	108097888	108097888	+	Missense_Mutation	SNP	G	G	A	rs117349601	byFrequency	170T	g.chr9:108097888G>A	ENST00000374720.3	p.R105Q	39	16	53	0	0.410256	None
POLE3	54107	hg19	9	116171263	116171263	+	Splice_Site	SNP	G	G	A			170T	g.chr9:116171263G>A	ENST00000374171.4	p.A91V	46	10	65	0	0.217391	None
OR1N1	138883	hg19	9	125289117	125289117	+	Silent	SNP	G	G	A	rs141426616	byFrequency	170T	g.chr9:125289117G>A	ENST00000304880.2	p.I152I	100	22	102	0	0.22	None
OLFML2A	169611	hg19	9	127572586	127572586	+	Silent	SNP	C	C	T			170T	g.chr9:127572586C>T	ENST00000373580.3	p.N618N	28	8	48	0	0.285714	None
SWI5	375757	hg19	9	131046842	131046842	+	Silent	SNP	C	C	T			170T	g.chr9:131046842C>T	ENST00000320188.5	p.H160H	49	14	59	0	0.285714	None
ODF2	4957	hg19	9	131262518	131262518	+	Missense_Mutation	SNP	G	G	A	rs199905507		170T	g.chr9:131262518G>A	ENST00000434106.3	p.R825Q	72	16	80	0	0.222222	None
NUP188	23511	hg19	9	131750434	131750434	+	Silent	SNP	G	G	A			170T	g.chr9:131750434G>A	ENST00000372577.2	p.V834V	65	13	66	0	0.2	None
ABL1	25	hg19	9	133759442	133759442	+	Missense_Mutation	SNP	C	C	T			170T	g.chr9:133759442C>T	ENST00000318560.5	p.R589C	35	12	33	0	0.342857	None
RALGDS	5900	hg19	9	135982081	135982081	+	Nonsense_Mutation	SNP	G	G	A			170T	g.chr9:135982081G>A	ENST00000372050.3	p.Q490*	34	13	28	0	0.382353	None
ZBED1	9189	hg19	X	2408434	2408434	+	Silent	SNP	C	C	T			170T	g.chrX:2408434C>T	ENST00000381223.4	p.A109A	63	16	54	0	0.253968	None
HDHD1	8226	hg19	X	6995411	6995411	+	Silent	SNP	G	G	A			170T	g.chrX:6995411G>A	ENST00000381077.5	p.F120F	69	13	69	0	0.188406	None
TCEANC	170082	hg19	X	13681378	13681378	+	Nonsense_Mutation	SNP	C	C	T			170T	g.chrX:13681378C>T	ENST00000380600.1	p.R251*	96	23	100	0	0.239583	None
BEND2	139105	hg19	X	18183260	18183260	+	Missense_Mutation	SNP	C	C	T			170T	g.chrX:18183260C>T	ENST00000380033.4	p.G757S	37	9	52	0	0.243243	None
SMPX	23676	hg19	X	21755769	21755769	+	Missense_Mutation	SNP	G	G	A			170T	g.chrX:21755769G>A	ENST00000379494.3	p.A60V	27	9	39	0	0.333333	uc022btv.1/NR_045617
PHEX	5251	hg19	X	22239746	22239746	+	Silent	SNP	A	A	G			170T	g.chrX:22239746A>G	ENST00000379374.4	p.K595K	46	11	57	0	0.23913	None
POLA1	5422	hg19	X	24830893	24830893	+	Missense_Mutation	SNP	C	C	T			170T	g.chrX:24830893C>T	ENST00000379059.3	p.S1064L	72	16	67	0	0.222222	None
FAM47B	170062	hg19	X	34961071	34961071	+	Silent	SNP	G	G	A			170T	g.chrX:34961071G>A	ENST00000329357.5	p.P41P	139	36	143	0	0.258993	None
TSPAN7	7102	hg19	X	38525483	38525483	+	Missense_Mutation	SNP	G	G	A			170T	g.chrX:38525483G>A	ENST00000378482.2	p.G64R	43	8	71	0	0.186047	None
DDX3X	1654	hg19	X	41206679	41206679	+	Silent	SNP	C	C	T			170T	g.chrX:41206679C>T	ENST00000399959.2	p.H628H	103	21	130	0	0.203883	None
UBA1	7317	hg19	X	47062130	47062130	+	Missense_Mutation	SNP	C	C	T	rs148642741	byFrequency	170T	g.chrX:47062130C>T	ENST00000335972.6	p.R384W	46	10	48	0	0.217391	None
ZNF182	7569	hg19	X	47835798	47835798	+	Missense_Mutation	SNP	G	G	A			170T	g.chrX:47835798G>A	ENST00000396965.1	p.T563M	83	20	110	1	0.240964	None
ZNF630	57232	hg19	X	47918590	47918590	+	Missense_Mutation	SNP	C	C	T	rs202034946		170T	g.chrX:47918590C>T	ENST00000409324.3	p.R414Q	82	19	109	0	0.231707	None
HEPH	9843	hg19	X	65412090	65412090	+	Silent	SNP	C	C	T			170T	g.chrX:65412090C>T	ENST00000343002.2	p.G394G	49	13	75	0	0.265306	None
TAF1	6872	hg19	X	70608222	70608222	+	Missense_Mutation	SNP	C	C	T			170T	g.chrX:70608222C>T	ENST00000373790.4	p.R854C	67	20	56	0	0.298507	uc011mpt.1/NR_001568
PCDH11X	27328	hg19	X	91133331	91133331	+	Missense_Mutation	SNP	G	G	T			170T	g.chrX:91133331G>T	ENST00000373094.1	p.V698L	131	34	158	0	0.259542	None
SRPX2	27286	hg19	X	99917338	99917338	+	Missense_Mutation	SNP	G	G	A			170T	g.chrX:99917338G>A	ENST00000373004.3	p.R110H	27	7	47	0	0.259259	None
TMEM35	59353	hg19	X	100349846	100349846	+	Silent	SNP	C	C	T			170T	g.chrX:100349846C>T	ENST00000372930.4	p.P135P	74	20	87	0	0.27027	None
BEX5	340542	hg19	X	101409088	101409088	+	Silent	SNP	C	C	T			170T	g.chrX:101409088C>T	ENST00000543160.1	p.V50V	71	11	82	0	0.15493	None
BHLHB9	80823	hg19	X	102003945	102003945	+	Missense_Mutation	SNP	A	A	G			170T	g.chrX:102003945A>G	ENST00000372735.1	p.T8A	105	28	87	0	0.266667	None
IL1RAPL2	26280	hg19	X	104961394	104961394	+	Silent	SNP	C	C	T			170T	g.chrX:104961394C>T	ENST00000372582.1	p.F269F	46	9	72	0	0.195652	None
GUCY2F	2986	hg19	X	108697004	108697004	+	Missense_Mutation	SNP	C	C	T			170T	g.chrX:108697004C>T	ENST00000218006.2	p.A373T	34	8	54	0	0.235294	None
AMOT	154796	hg19	X	112022842	112022842	+	Missense_Mutation	SNP	G	G	A			170T	g.chrX:112022842G>A	ENST00000524145.1	p.S847L	56	17	74	0	0.303571	None
ACTRT1	139741	hg19	X	127185495	127185495	+	Missense_Mutation	SNP	G	G	A			170T	g.chrX:127185495G>A	ENST00000371124.3	p.R231C	50	17	71	1	0.34	None
BCORL1	63035	hg19	X	129146938	129146938	+	Missense_Mutation	SNP	G	G	A			170T	g.chrX:129146938G>A	ENST00000218147.7	p.A64T	34	10	32	0	0.294118	None
AIFM1	9131	hg19	X	129264107	129264107	+	Silent	SNP	G	G	A	rs193002766		170T	g.chrX:129264107G>A	ENST00000287295.3	p.S536S	60	13	55	0	0.216667	None
ZNF280C	55609	hg19	X	129360732	129360732	+	Splice_Site	SNP	C	C	T			170T	g.chrX:129360732C>T	ENST00000370978.4		34	13	46	0	0.382353	None
ARHGAP36	158763	hg19	X	130220378	130220378	+	Missense_Mutation	SNP	C	C	T	rs373442691		170T	g.chrX:130220378C>T	ENST00000276211.5	p.R453C	106	21	113	0	0.198113	None
CCDC160	347475	hg19	X	133379303	133379303	+	Missense_Mutation	SNP	A	A	G			170T	g.chrX:133379303A>G	ENST00000517294.1	p.N158S	80	18	60	0	0.225	None
ARHGEF6	9459	hg19	X	135825785	135825785	+	Missense_Mutation	SNP	C	C	A			170T	g.chrX:135825785C>A	ENST00000250617.6	p.G207V	63	12	62	0	0.190476	None
MAMLD1	10046	hg19	X	149638772	149638772	+	Silent	SNP	G	G	A			170T	g.chrX:149638772G>A	ENST00000370401.2	p.A309A	50	16	53	1	0.32	None
GABRA3	2556	hg19	X	151376550	151376550	+	Missense_Mutation	SNP	G	G	A			170T	g.chrX:151376550G>A	ENST00000370314.4	p.A234V	62	15	66	0	0.241935	None
PNMA3	29944	hg19	X	152226362	152226362	+	Missense_Mutation	SNP	G	G	A			170T	g.chrX:152226362G>A	ENST00000370264.4	p.R317Q	69	12	88	0	0.173913	None
ZFP92	139735	hg19	X	152686198	152686198	+	Silent	SNP	G	G	A			170T	g.chrX:152686198G>A	ENST00000338647.5	p.A121A	33	12	28	0	0.363636	None
HCFC1	3054	hg19	X	153222775	153222775	+	Silent	SNP	C	C	T			170T	g.chrX:153222775C>T	ENST00000310441.7	p.A781A	47	11	67	0	0.234043	None
FLNA	2316	hg19	X	153594836	153594836	+	Silent	SNP	A	A	C			170T	g.chrX:153594836A>C	ENST00000369850.3	p.V356V	44	11	41	0	0.25	None
PLCH2	9651	hg19	1	2422740	2422740	+	Missense_Mutation	SNP	C	C	T			230T	g.chr1:2422740C>T	ENST00000419816.2	p.S542F	59	11	76	0	0.186441	None
CASZ1	54897	hg19	1	10709343	10709343	+	Missense_Mutation	SNP	C	C	T			230T	g.chr1:10709343C>T	ENST00000377022.3	p.R1011H	35	15	35	0	0.428571	None
TNFRSF1B	7133	hg19	1	12267042	12267042	+	Missense_Mutation	SNP	C	C	T			230T	g.chr1:12267042C>T	ENST00000376259.3	p.L451F	52	17	54	0	0.326923	None
RHD	6007	hg19	1	25611081	25611081	+	Missense_Mutation	SNP	G	G	A			230T	g.chr1:25611081G>A	ENST00000328664.4	p.V56M	65	22	59	0	0.338462	None
MTF1	4520	hg19	1	38322931	38322931	+	Missense_Mutation	SNP	G	G	A	rs193166151		230T	g.chr1:38322931G>A	ENST00000373036.4	p.R134C	62	18	62	0	0.290323	None
MACF1	23499	hg19	1	39901248	39901248	+	Missense_Mutation	SNP	G	G	A			230T	g.chr1:39901248G>A	ENST00000372915.3	p.A5831T	78	20	93	0	0.25641	None
MACF1	23499	hg19	1	39950371	39950371	+	Silent	SNP	G	G	T			230T	g.chr1:39950371G>T	ENST00000372915.3	p.P7293P	51	19	67	0	0.372549	None
FAF1	11124	hg19	1	50941270	50941270	+	Missense_Mutation	SNP	G	G	A			230T	g.chr1:50941270G>A	ENST00000396153.2	p.R579W	67	20	63	0	0.298507	None
DHCR24	1718	hg19	1	55319860	55319860	+	Silent	SNP	G	G	A			230T	g.chr1:55319860G>A	ENST00000371269.3	p.G356G	42	16	40	0	0.380952	None
USP24	23358	hg19	1	55622943	55622943	+	Missense_Mutation	SNP	G	G	A			230T	g.chr1:55622943G>A	ENST00000294383.6	p.S443L	48	12	49	0	0.25	None
C8A	731	hg19	1	57340631	57340631	+	Missense_Mutation	SNP	C	C	T	rs148302150	byFrequency	230T	g.chr1:57340631C>T	ENST00000361249.3	p.R61W	40	9	76	0	0.225	None
LRRC8B	23507	hg19	1	90058420	90058420	+	Missense_Mutation	SNP	G	G	A			230T	g.chr1:90058420G>A	ENST00000330947.2	p.V744M	92	35	86	0	0.380435	None
SLC25A24	29957	hg19	1	108681756	108681756	+	Silent	SNP	G	G	A	rs144919358		230T	g.chr1:108681756G>A	ENST00000565488.1	p.C391C	55	11	52	0	0.2	None
CD53	963	hg19	1	111435113	111435113	+	Silent	SNP	C	C	T			230T	g.chr1:111435113C>T	ENST00000271324.5	p.G70G	49	13	52	0	0.265306	None
LRIF1	55791	hg19	1	111494470	111494470	+	Nonsense_Mutation	SNP	G	G	A	rs375319628		230T	g.chr1:111494470G>A	ENST00000369763.4	p.R346*	95	27	121	0	0.284211	None
MOV10	4343	hg19	1	113231709	113231709	+	Missense_Mutation	SNP	C	C	T			230T	g.chr1:113231709C>T	ENST00000413052.2	p.S97L	72	24	87	0	0.333333	None
FLG	2312	hg19	1	152281937	152281937	+	Missense_Mutation	SNP	C	C	A			230T	g.chr1:152281937C>A	ENST00000368799.1	p.G1809C	102	26	100	0	0.254902	None
SLC27A3	11000	hg19	1	153750998	153750998	+	Silent	SNP	C	C	T			230T	g.chr1:153750998C>T	ENST00000368661.3	p.D519D	63	18	44	0	0.285714	None
CCT3	7203	hg19	1	156281988	156281988	+	Silent	SNP	G	G	A			230T	g.chr1:156281988G>A	ENST00000295688.3	p.S333S	42	10	42	0	0.238095	uc010phk.2/NR_036565
CD1D	912	hg19	1	158152795	158152795	+	Silent	SNP	G	G	A			230T	g.chr1:158152795G>A	ENST00000368171.3	p.Q245Q	100	29	91	0	0.29	None
OR10K1	391109	hg19	1	158435743	158435743	+	Missense_Mutation	SNP	G	G	A	rs571768202		230T	g.chr1:158435743G>A	ENST00000289451.2	p.R131H	102	24	117	0	0.235294	None
CADM3	57863	hg19	1	159170688	159170688	+	Silent	SNP	C	C	T	rs569300786		230T	g.chr1:159170688C>T	ENST00000368125.4	p.D391D	59	21	60	0	0.355932	uc001ftm.2/NR_037870
NCSTN	23385	hg19	1	160325684	160325684	+	Missense_Mutation	SNP	G	G	A			230T	g.chr1:160325684G>A	ENST00000294785.5	p.R496H	57	16	76	0	0.280702	None
PRRC2C	23215	hg19	1	171483718	171483718	+	Missense_Mutation	SNP	G	G	A	rs148272649	byFrequency	230T	g.chr1:171483718G>A	ENST00000338920.4	p.A110T	77	12	89	0	0.155844	None
METTL13	51603	hg19	1	171752936	171752936	+	Silent	SNP	C	C	T			230T	g.chr1:171752936C>T	ENST00000361735.3	p.G70G	83	22	85	0	0.26506	None
TNN	63923	hg19	1	175066776	175066776	+	Missense_Mutation	SNP	G	G	T			230T	g.chr1:175066776G>T	ENST00000239462.4	p.K604N	91	19	108	0	0.208791	None
PTPRC	5788	hg19	1	198668794	198668794	+	Missense_Mutation	SNP	G	G	A			230T	g.chr1:198668794G>A	ENST00000367376.2	p.A132T	47	19	54	0	0.404255	None
NR5A2	2494	hg19	1	200143225	200143225	+	Missense_Mutation	SNP	G	G	A			230T	g.chr1:200143225G>A	ENST00000367362.3	p.E505K	84	20	69	0	0.238095	None
SPATA17	128153	hg19	1	217915321	217915321	+	Missense_Mutation	SNP	G	G	A	rs375286609		230T	g.chr1:217915321G>A	ENST00000366933.4	p.A134T	76	20	66	0	0.263158	None
LYST	1130	hg19	1	235920728	235920728	+	Nonsense_Mutation	SNP	G	G	T			230T	g.chr1:235920728G>T	ENST00000389794.3	p.C2304*	58	14	57	0	0.241379	None
ERO1LB	56605	hg19	1	236385301	236385301	+	Nonsense_Mutation	SNP	G	G	A			230T	g.chr1:236385301G>A	ENST00000354619.5	p.R378*	84	27	79	0	0.321429	None
RGS7	6000	hg19	1	241519041	241519041	+	Silent	SNP	G	G	A			230T	g.chr1:241519041G>A	ENST00000407727.1	p.N12N	74	21	55	0	0.283784	None
PLD5	200150	hg19	1	242451802	242451802	+	Silent	SNP	G	G	A	rs529795147	byFrequency	230T	g.chr1:242451802G>A	ENST00000536534.2	p.G119G	87	30	93	1	0.344828	None
OR1C1	26188	hg19	1	247921311	247921311	+	Missense_Mutation	SNP	G	G	A			230T	g.chr1:247921311G>A	ENST00000408896.2	p.T133I	134	38	136	0	0.283582	None
OR2M7	391196	hg19	1	248487167	248487167	+	Missense_Mutation	SNP	C	C	T	rs144015069		230T	g.chr1:248487167C>T	ENST00000317965.2	p.R235H	244	56	248	0	0.229508	None
C10orf111	221060	hg19	10	15138624	15138624	+	Nonsense_Mutation	SNP	C	C	T			230T	g.chr10:15138624C>T	ENST00000378207.3	p.W67*	80	24	85	0	0.3	None
ARID5B	84159	hg19	10	63852361	63852361	+	Missense_Mutation	SNP	T	T	A			230T	g.chr10:63852361T>A	ENST00000279873.7	p.S1047T	85	26	79	0	0.305882	None
RUFY2	55680	hg19	10	70164506	70164506	+	Missense_Mutation	SNP	G	G	A			230T	g.chr10:70164506G>A	ENST00000602465.1	p.R34C	50	13	73	0	0.26	None
TTC18	0	hg19	10	75035270	75035270	+	Missense_Mutation	SNP	G	G	T			230T	g.chr10:75035270G>T	ENST00000310715.3	p.H939Q	101	26	92	0	0.257426	uc021ptm.1/NR_038373
GRID1	2894	hg19	10	87966202	87966202	+	Missense_Mutation	SNP	C	C	T	rs368060520		230T	g.chr10:87966202C>T	ENST00000327946.7	p.V147I	50	12	52	0	0.24	None
PTEN	5728	hg19	10	89692904	89692904	+	Missense_Mutation	SNP	C	C	G	rs121913292|rs121909224		230T	g.chr10:89692904C>G	ENST00000371953.3	p.R130G	156	113	166	0	0.724359	None
CRTAC1	55118	hg19	10	99667800	99667800	+	Missense_Mutation	SNP	C	C	A			230T	g.chr10:99667800C>A	ENST00000370597.3	p.G274C	49	12	45	0	0.244898	None
PYROXD2	84795	hg19	10	100144747	100144747	+	Silent	SNP	G	G	A			230T	g.chr10:100144747G>A	ENST00000370575.4	p.C544C	25	11	30	0	0.44	None
ABCC2	1244	hg19	10	101572794	101572794	+	Missense_Mutation	SNP	G	G	A			230T	g.chr10:101572794G>A	ENST00000370449.4	p.A663T	47	17	53	0	0.361702	None
CTBP2	1488	hg19	10	126682436	126682436	+	Missense_Mutation	SNP	G	G	A			230T	g.chr10:126682436G>A	ENST00000337195.5	p.S300L	32	9	46	0	0.28125	None
DOCK1	1793	hg19	10	129207404	129207404	+	Missense_Mutation	SNP	C	C	T			230T	g.chr10:129207404C>T	ENST00000280333.6	p.S1388F	74	24	85	0	0.324324	None
PSMD13	5719	hg19	11	248790	248790	+	Missense_Mutation	SNP	G	G	A			230T	g.chr11:248790G>A	ENST00000532097.1	p.E195K	80	22	70	0	0.275	None
OR51G2	81282	hg19	11	4936025	4936025	+	Missense_Mutation	SNP	G	G	A			230T	g.chr11:4936025G>A	ENST00000322013.3	p.P290L	64	16	80	0	0.25	None
PDE3B	5140	hg19	11	14808041	14808041	+	Missense_Mutation	SNP	T	T	C			230T	g.chr11:14808041T>C	ENST00000282096.4	p.V363A	84	32	81	0	0.380952	None
ABCC8	6833	hg19	11	17428336	17428336	+	Splice_Site	SNP	C	C	A			230T	g.chr11:17428336C>A	ENST00000389817.3		42	18	53	0	0.428571	None
PEX16	9409	hg19	11	45935741	45935741	+	Silent	SNP	G	G	A			230T	g.chr11:45935741G>A	ENST00000378750.5	p.G236G	42	11	50	0	0.261905	None
F2	2147	hg19	11	46760836	46760836	+	Missense_Mutation	SNP	T	T	C			230T	g.chr11:46760836T>C	ENST00000311907.5	p.Y583H	72	25	101	0	0.347222	None
LGALS12	85329	hg19	11	63283800	63283800	+	Missense_Mutation	SNP	G	G	A			230T	g.chr11:63283800G>A	ENST00000394618.3	p.A316T	62	22	62	0	0.354839	None
SYVN1	84447	hg19	11	64897779	64897779	+	Missense_Mutation	SNP	G	G	T			230T	g.chr11:64897779G>T	ENST00000377190.3	p.P393H	56	21	46	0	0.375	None
RPS6KB2	6199	hg19	11	67200687	67200687	+	Splice_Site	SNP	G	G	A	rs200835819		230T	g.chr11:67200687G>A	ENST00000312629.5	p.S266S	32	10	46	0	0.3125	None
GPR152	390212	hg19	11	67219219	67219219	+	Missense_Mutation	SNP	G	G	A	rs201476861		230T	g.chr11:67219219G>A	ENST00000312457.2	p.T326M	47	10	51	0	0.212766	None
PITPNM1	9600	hg19	11	67266269	67266269	+	Missense_Mutation	SNP	C	C	T			230T	g.chr11:67266269C>T	ENST00000534749.1	p.A428T	41	12	37	0	0.292683	None
SUV420H1	51111	hg19	11	67939171	67939171	+	Missense_Mutation	SNP	C	C	T			230T	g.chr11:67939171C>T	ENST00000304363.4	p.R220Q	51	15	49	0	0.294118	None
DHCR7	1717	hg19	11	71150068	71150068	+	Missense_Mutation	SNP	C	C	T			230T	g.chr11:71150068C>T	ENST00000355527.3	p.G230R	78	21	102	0	0.269231	None
UCP3	7352	hg19	11	73712474	73712474	+	Missense_Mutation	SNP	G	G	A			230T	g.chr11:73712474G>A	ENST00000314032.4	p.R308W	105	41	118	0	0.390476	None
PRCP	5547	hg19	11	82536018	82536018	+	Missense_Mutation	SNP	C	C	T			230T	g.chr11:82536018C>T	ENST00000313010.3	p.R474H	51	13	68	0	0.254902	None
EXPH5	23086	hg19	11	108381136	108381136	+	Missense_Mutation	SNP	G	G	C			230T	g.chr11:108381136G>C	ENST00000265843.4	p.Q1700E	124	35	110	0	0.282258	None
ARHGEF12	23365	hg19	11	120352014	120352014	+	Missense_Mutation	SNP	C	C	A			230T	g.chr11:120352014C>A	ENST00000397843.2	p.S1428Y	33	13	51	0	0.393939	None
SCN3B	55800	hg19	11	123524508	123524508	+	Start_Codon_SNP	SNP	A	A	G			230T	g.chr11:123524508A>G	ENST00000392770.2	p.M1T	30	10	44	0	0.333333	None
C12orf4	57102	hg19	12	4639066	4639066	+	Silent	SNP	T	T	G			230T	g.chr12:4639066T>G	ENST00000261250.3	p.R159R	36	12	27	0	0.333333	None
VWF	7450	hg19	12	6126016	6126016	+	Missense_Mutation	SNP	C	C	A	rs548269199		230T	g.chr12:6126016C>A	ENST00000261405.5	p.V1692L	61	15	76	0	0.245902	None
USP5	8078	hg19	12	6965942	6965942	+	Missense_Mutation	SNP	G	G	A			230T	g.chr12:6965942G>A	ENST00000229268.8	p.C219Y	39	12	40	0	0.307692	None
PEX5	5830	hg19	12	7343891	7343891	+	Missense_Mutation	SNP	G	G	A			230T	g.chr12:7343891G>A	ENST00000455147.2	p.D85N	38	10	46	0	0.263158	None
LMO3	55885	hg19	12	16759683	16759683	+	Splice_Site	SNP	C	C	T			230T	g.chr12:16759683C>T	ENST00000447609.1		54	16	59	0	0.296296	uc009zij.2/NR_045012, uc001rdo.2/NR_045013, uc001rdp.2/NR_045014
KRAS	3845	hg19	12	25398285	25398285	+	Missense_Mutation	SNP	C	C	A	rs121913530		230T	g.chr12:25398285C>A	ENST00000256078.4	p.G12C	36	15	32	0	0.416667	None
ITPR2	3709	hg19	12	26839489	26839489	+	Missense_Mutation	SNP	G	G	T			230T	g.chr12:26839489G>T	ENST00000381340.3	p.P358Q	43	15	74	0	0.348837	None
H3F3C	440093	hg19	12	31944740	31944740	+	Missense_Mutation	SNP	G	G	A			230T	g.chr12:31944740G>A	ENST00000340398.3	p.P121S	145	45	150	0	0.310345	None
RACGAP1	29127	hg19	12	50400307	50400307	+	Silent	SNP	A	A	G			230T	g.chr12:50400307A>G	ENST00000427314.2	p.S66S	45	17	52	0	0.377778	None
MAP3K12	7786	hg19	12	53880325	53880325	+	Missense_Mutation	SNP	C	C	T			230T	g.chr12:53880325C>T	ENST00000267079.2	p.R143H	49	14	55	0	0.285714	None
IKZF4	64375	hg19	12	56418874	56418874	+	Missense_Mutation	SNP	G	G	T			230T	g.chr12:56418874G>T	ENST00000262032.5	p.G73V	41	14	38	0	0.341463	None
KIF5A	3798	hg19	12	57974754	57974754	+	Missense_Mutation	SNP	G	G	A			230T	g.chr12:57974754G>A	ENST00000455537.2	p.A852T	54	20	57	0	0.37037	None
B4GALNT1	2583	hg19	12	58025070	58025070	+	Missense_Mutation	SNP	G	G	A			230T	g.chr12:58025070G>A	ENST00000341156.4	p.A99V	31	10	49	0	0.322581	None
LRIG3	121227	hg19	12	59271381	59271381	+	Silent	SNP	G	G	A	rs376403609		230T	g.chr12:59271381G>A	ENST00000320743.3	p.N779N	60	19	68	0	0.316667	None
USP15	9958	hg19	12	62708690	62708690	+	Silent	SNP	C	C	T			230T	g.chr12:62708690C>T	ENST00000280377.5	p.D156D	56	15	58	0	0.267857	None
CPSF6	11052	hg19	12	69652862	69652862	+	Missense_Mutation	SNP	G	G	C			230T	g.chr12:69652862G>C	ENST00000435070.2	p.G396A	74	33	96	0	0.445946	None
TRHDE	29953	hg19	12	73056936	73056936	+	Silent	SNP	C	C	T	rs200307970	byFrequency	230T	g.chr12:73056936C>T	ENST00000261180.4	p.D1012D	78	24	61	0	0.307692	None
GALNT4	8693	hg19	12	89916852	89916852	+	Missense_Mutation	SNP	T	T	G			230T	g.chr12:89916852T>G	ENST00000529983.2	p.K492T	86	33	76	0	0.383721	uc010sun.2/NR_037659
DCN	1634	hg19	12	91539938	91539938	+	Missense_Mutation	SNP	C	C	T			230T	g.chr12:91539938C>T	ENST00000052754.5	p.G326D	79	25	95	0	0.316456	None
MYBPC1	4604	hg19	12	102071028	102071028	+	Missense_Mutation	SNP	A	A	G			230T	g.chr12:102071028A>G	ENST00000550270.1	p.I982V	57	14	62	0	0.245614	None
P2RX7	5027	hg19	12	121622486	121622486	+	Missense_Mutation	SNP	C	C	T	rs537849901		230T	g.chr12:121622486C>T	ENST00000546057.1	p.R557C	33	12	46	0	0.363636	uc001tzn.3/NR_033949, uc001tzo.3/NR_033955, uc001tzp.3/NR_033956, uc001tzq.3/NR_033954
TMEM132B	114795	hg19	12	125900209	125900209	+	Silent	SNP	G	G	A			230T	g.chr12:125900209G>A	ENST00000299308.3	p.P359P	36	14	39	0	0.388889	None
TBC1D4	9882	hg19	13	75860942	75860942	+	Missense_Mutation	SNP	C	C	T			230T	g.chr13:75860942C>T	ENST00000377636.3	p.G1295R	54	17	54	0	0.314815	None
STXBP6	29091	hg19	14	25325304	25325304	+	Missense_Mutation	SNP	A	A	G			230T	g.chr14:25325304A>G	ENST00000323944.5	p.S97P	73	14	72	0	0.191781	None
SRP54	6729	hg19	14	35498335	35498335	+	Missense_Mutation	SNP	A	A	G			230T	g.chr14:35498335A>G	ENST00000556994.1	p.M498V	82	28	75	0	0.341463	None
DAAM1	23002	hg19	14	59835393	59835393	+	Missense_Mutation	SNP	G	G	A			230T	g.chr14:59835393G>A	ENST00000395125.1	p.R1018H	110	29	160	0	0.263636	None
TMEM229B	161145	hg19	14	67940438	67940438	+	Missense_Mutation	SNP	C	C	T			230T	g.chr14:67940438C>T	ENST00000557006.1	p.R68H	59	18	48	0	0.305085	None
DCAF5	8816	hg19	14	69521887	69521887	+	Missense_Mutation	SNP	C	C	T			230T	g.chr14:69521887C>T	ENST00000341516.5	p.A506T	64	15	84	0	0.234375	None
NRDE2	55051	hg19	14	90778852	90778852	+	Missense_Mutation	SNP	C	C	T			230T	g.chr14:90778852C>T	ENST00000354366.3	p.R148H	64	22	78	0	0.34375	None
MOAP1	64112	hg19	14	93649881	93649881	+	Missense_Mutation	SNP	G	G	A			230T	g.chr14:93649881G>A	ENST00000556883.1	p.A236V	87	35	95	0	0.402299	None
SERPINA3	12	hg19	14	95085536	95085536	+	Silent	SNP	A	A	G			230T	g.chr14:95085536A>G	ENST00000467132.1	p.K216K	75	23	95	1	0.306667	None
RTL1	388015	hg19	14	101349584	101349584	+	Silent	SNP	G	G	A			230T	g.chr14:101349584G>A	ENST00000534062.1	p.P514P	62	20	77	0	0.322581	None
AHNAK2	113146	hg19	14	105407651	105407651	+	Missense_Mutation	SNP	A	A	G			230T	g.chr14:105407651A>G	ENST00000333244.5	p.S4713P	105	34	134	0	0.32381	None
HERC2	8924	hg19	15	28391461	28391461	+	Silent	SNP	G	G	T			230T	g.chr15:28391461G>T	ENST00000261609.7	p.R3644R	26	11	33	0	0.423077	None
HERC2	8924	hg19	15	28544624	28544624	+	Silent	SNP	A	A	G			230T	g.chr15:28544624A>G	ENST00000261609.7	p.N37N	151	42	177	0	0.278146	None
PGBD4	161779	hg19	15	34395821	34395821	+	Silent	SNP	T	T	C			230T	g.chr15:34395821T>C	ENST00000397766.2	p.N363N	131	24	107	0	0.183206	None
LTK	4058	hg19	15	41801323	41801323	+	Silent	SNP	G	G	A	rs542040990		230T	g.chr15:41801323G>A	ENST00000263800.6	p.G334G	40	14	42	0	0.35	None
SEMA6D	80031	hg19	15	48054415	48054415	+	Missense_Mutation	SNP	C	C	T			230T	g.chr15:48054415C>T	ENST00000316364.5	p.A186V	67	22	101	0	0.328358	None
CEP152	22995	hg19	15	49033880	49033880	+	Silent	SNP	A	A	G			230T	g.chr15:49033880A>G	ENST00000380950.2	p.N1337N	56	17	54	0	0.303571	None
TNFAIP8L3	388121	hg19	15	51350540	51350540	+	Silent	SNP	G	G	A			230T	g.chr15:51350540G>A	ENST00000327536.5	p.D139D	68	16	65	0	0.235294	None
PDE8A	5151	hg19	15	85664131	85664131	+	Missense_Mutation	SNP	G	G	A			230T	g.chr15:85664131G>A	ENST00000310298.4	p.S613N	50	14	65	0	0.28	None
CACNA1H	8912	hg19	16	1270019	1270019	+	Silent	SNP	C	C	T	rs571254501		230T	g.chr16:1270019C>T	ENST00000348261.5	p.D2029D	30	12	26	0	0.4	None
EEF2K	29904	hg19	16	22268189	22268189	+	Missense_Mutation	SNP	C	C	T	rs145636251	byFrequency	230T	g.chr16:22268189C>T	ENST00000263026.5	p.R247C	28	10	35	0	0.357143	None
SLC12A3	6559	hg19	16	56906572	56906572	+	Silent	SNP	C	C	T			230T	g.chr16:56906572C>T	ENST00000563236.1	p.D323D	33	13	46	0	0.393939	None
MMP15	4324	hg19	16	58071404	58071404	+	Missense_Mutation	SNP	C	C	A			230T	g.chr16:58071404C>A	ENST00000219271.3	p.P64H	35	10	38	0	0.285714	None
OR1D5	8386	hg19	17	2966343	2966343	+	Silent	SNP	G	G	A			230T	g.chr17:2966343G>A	ENST00000575751.1	p.L187L	233	54	251	0	0.23176	None
TRPV1	7442	hg19	17	3470196	3470196	+	Missense_Mutation	SNP	C	C	A			230T	g.chr17:3470196C>A	ENST00000571088.1	p.E811D	67	15	84	0	0.223881	None
DLG4	1742	hg19	17	7107536	7107536	+	Silent	SNP	G	G	T			230T	g.chr17:7107536G>T	ENST00000399506.2	p.T44T	55	13	98	0	0.236364	None
MYH13	8735	hg19	17	10204912	10204912	+	Missense_Mutation	SNP	C	C	T			230T	g.chr17:10204912C>T	ENST00000418404.3	p.A1926T	21	8	33	0	0.380952	None
UBB	7314	hg19	17	16285380	16285380	+	Silent	SNP	C	C	T	rs145568298		230T	g.chr17:16285380C>T	ENST00000395837.1	p.G53G	116	28	118	0	0.241379	None
RHOT1	55288	hg19	17	30520156	30520156	+	Splice_Site	SNP	G	G	T			230T	g.chr17:30520156G>T	ENST00000333942.6	p.R214M	66	11	63	0	0.166667	None
STXBP4	252983	hg19	17	53155553	53155553	+	Missense_Mutation	SNP	G	G	C			230T	g.chr17:53155553G>C	ENST00000376352.2	p.E435Q	69	18	53	0	0.26087	None
RNF43	54894	hg19	17	56435927	56435927	+	Missense_Mutation	SNP	G	G	A			230T	g.chr17:56435927G>A	ENST00000584437.1	p.R404C	44	14	47	0	0.318182	None
POLG2	11232	hg19	17	62481973	62481973	+	Nonsense_Mutation	SNP	G	G	A			230T	g.chr17:62481973G>A	ENST00000539111.2	p.R328*	65	18	56	0	0.276923	None
MOCOS	55034	hg19	18	33780187	33780187	+	Missense_Mutation	SNP	G	G	A			230T	g.chr18:33780187G>A	ENST00000261326.5	p.A281T	53	18	84	1	0.339623	None
MOCOS	55034	hg19	18	33840066	33840066	+	Silent	SNP	T	T	C			230T	g.chr18:33840066T>C	ENST00000261326.5	p.I779I	64	22	67	0	0.34375	None
PHLPP1	23239	hg19	18	60639817	60639817	+	Missense_Mutation	SNP	G	G	A			230T	g.chr18:60639817G>A	ENST00000262719.5	p.G1211R	62	18	73	0	0.290323	None
CNDP2	55748	hg19	18	72178081	72178081	+	Missense_Mutation	SNP	G	G	T			230T	g.chr18:72178081G>T	ENST00000324262.4	p.G164C	45	12	45	0	0.266667	None
GNA11	2767	hg19	19	3119348	3119348	+	Missense_Mutation	SNP	G	G	A			230T	g.chr19:3119348G>A	ENST00000078429.4	p.E294K	42	12	31	0	0.285714	None
INSR	3643	hg19	19	7141759	7141759	+	Missense_Mutation	SNP	A	A	G			230T	g.chr19:7141759A>G	ENST00000302850.5	p.W871R	49	13	56	0	0.265306	None
MUC16	94025	hg19	19	9072331	9072331	+	Missense_Mutation	SNP	A	A	G			230T	g.chr19:9072331A>G	ENST00000397910.4	p.S5039P	106	36	90	0	0.339623	None
C19orf66	55337	hg19	19	10200662	10200662	+	Missense_Mutation	SNP	G	G	T			230T	g.chr19:10200662G>T	ENST00000253110.11	p.R108L	68	22	73	0	0.323529	None
PDE4A	5141	hg19	19	10577629	10577629	+	Missense_Mutation	SNP	G	G	A			230T	g.chr19:10577629G>A	ENST00000352831.6	p.A665T	45	18	62	0	0.4	None
RGL3	57139	hg19	19	11516096	11516096	+	Nonsense_Mutation	SNP	G	G	A			230T	g.chr19:11516096G>A	ENST00000380456.3	p.R335*	42	15	32	0	0.357143	None
OR7A17	26333	hg19	19	14991430	14991430	+	Silent	SNP	T	T	C			230T	g.chr19:14991430T>C	ENST00000327462.2	p.S246S	98	34	128	0	0.346939	None
CEP89	84902	hg19	19	33444690	33444690	+	Missense_Mutation	SNP	T	T	G			230T	g.chr19:33444690T>G	ENST00000305768.5	p.E108A	52	21	44	0	0.403846	None
ZNF792	126375	hg19	19	35450399	35450399	+	Missense_Mutation	SNP	C	C	A			230T	g.chr19:35450399C>A	ENST00000404801.1	p.R120S	53	20	59	0	0.377358	None
WDR62	284403	hg19	19	36558774	36558774	+	Silent	SNP	C	C	T	rs146898747	byFrequency	230T	g.chr19:36558774C>T	ENST00000270301.7	p.G248G	46	12	61	0	0.26087	None
ZNF568	374900	hg19	19	37441555	37441555	+	Missense_Mutation	SNP	A	A	C			230T	g.chr19:37441555A>C	ENST00000333987.7	p.K500N	87	20	90	0	0.229885	None
HKR1	284459	hg19	19	37854231	37854231	+	Missense_Mutation	SNP	C	C	A			230T	g.chr19:37854231C>A	ENST00000324411.4	p.L512M	110	30	124	0	0.272727	None
ATP5SL	55101	hg19	19	41939460	41939460	+	Missense_Mutation	SNP	C	C	T	rs141059890	byFrequency	230T	g.chr19:41939460C>T	ENST00000221943.9	p.E139K	44	21	60	0	0.477273	uc021uuz.1/NR_030765
GSK3A	2931	hg19	19	42738809	42738809	+	Missense_Mutation	SNP	G	G	A			230T	g.chr19:42738809G>A	ENST00000222330.3	p.R230C	49	20	57	1	0.408163	None
ZNF576	79177	hg19	19	44103341	44103341	+	Silent	SNP	C	C	T			230T	g.chr19:44103341C>T	ENST00000336564.4	p.C148C	63	17	54	0	0.269841	None
ZNF229	7772	hg19	19	44933946	44933946	+	Missense_Mutation	SNP	C	C	T			230T	g.chr19:44933946C>T	ENST00000588931.1	p.R337H	94	31	96	0	0.329787	None
EML2	24139	hg19	19	46124557	46124557	+	Missense_Mutation	SNP	C	C	T			230T	g.chr19:46124557C>T	ENST00000245925.3	p.A344T	37	15	58	0	0.405405	uc002pcp.3/NR_034098
RPL13A	23521	hg19	19	49995004	49995004	+	Missense_Mutation	SNP	G	G	A			230T	g.chr19:49995004G>A	ENST00000391857.4	p.E182K	67	11	90	0	0.164179	None
POLD1	5424	hg19	19	50909527	50909527	+	Missense_Mutation	SNP	G	G	A	rs201503929		230T	g.chr19:50909527G>A	ENST00000440232.2	p.R444Q	38	13	38	0	0.342105	uc010enx.4/NR_046402
SIGLEC9	27180	hg19	19	51639445	51639445	+	Missense_Mutation	SNP	G	G	A			230T	g.chr19:51639445G>A	ENST00000440804.3	p.C477Y	34	11	36	0	0.323529	None
ZNF772	400720	hg19	19	57985314	57985314	+	Silent	SNP	G	G	A			230T	g.chr19:57985314G>A	ENST00000343280.4	p.Y266Y	115	26	152	0	0.226087	None
NLRC4	58484	hg19	2	32449742	32449742	+	Missense_Mutation	SNP	C	C	A			230T	g.chr2:32449742C>A	ENST00000404025.2	p.G959C	72	27	70	0	0.375	None
CCDC85A	114800	hg19	2	56419738	56419738	+	Missense_Mutation	SNP	G	G	A			230T	g.chr2:56419738G>A	ENST00000407595.2	p.G135R	43	20	60	0	0.465116	None
MTHFD2	10797	hg19	2	74432980	74432980	+	Missense_Mutation	SNP	T	T	C			230T	g.chr2:74432980T>C	ENST00000394053.2	p.Y84H	42	11	54	0	0.261905	uc002skj.3/NR_027405
DNAH6	1768	hg19	2	84932699	84932699	+	Missense_Mutation	SNP	A	A	G			230T	g.chr2:84932699A>G	ENST00000237449.6	p.Q2852R	63	25	80	1	0.396825	None
EIF5B	9669	hg19	2	99992931	99992931	+	Missense_Mutation	SNP	A	A	T			230T	g.chr2:99992931A>T	ENST00000289371.6	p.E558D	72	21	62	0	0.291667	None
NPAS2	4862	hg19	2	101607267	101607267	+	Missense_Mutation	SNP	C	C	T			230T	g.chr2:101607267C>T	ENST00000335681.5	p.P682S	43	13	51	0	0.302326	None
ACTR3	10096	hg19	2	114691932	114691932	+	Missense_Mutation	SNP	G	G	C			230T	g.chr2:114691932G>C	ENST00000263238.2	p.S170T	40	12	42	0	0.3	None
ZRANB3	84083	hg19	2	136026574	136026574	+	Silent	SNP	A	A	G			230T	g.chr2:136026574A>G	ENST00000264159.6	p.N448N	47	14	46	0	0.297872	None
ARL6IP6	151188	hg19	2	153616274	153616274	+	Missense_Mutation	SNP	C	C	T			230T	g.chr2:153616274C>T	ENST00000326446.5	p.H201Y	62	22	62	0	0.354839	uc002tym.3/NR_024526
SCN3A	6328	hg19	2	165986557	165986557	+	Missense_Mutation	SNP	C	C	T			230T	g.chr2:165986557C>T	ENST00000360093.3	p.V939M	137	40	144	0	0.291971	None
CHN1	1123	hg19	2	175677079	175677079	+	Missense_Mutation	SNP	G	G	A			230T	g.chr2:175677079G>A	ENST00000409900.3	p.P282S	51	11	63	0	0.215686	None
PGAP1	80055	hg19	2	197711837	197711837	+	Silent	SNP	G	G	T			230T	g.chr2:197711837G>T	ENST00000354764.4	p.P680P	70	16	89	0	0.228571	None
ERBB4	2066	hg19	2	212566800	212566800	+	Missense_Mutation	SNP	T	T	C			230T	g.chr2:212566800T>C	ENST00000342788.4	p.T461A	54	15	61	0	0.277778	None
TNP1	7141	hg19	2	217724705	217724705	+	Missense_Mutation	SNP	C	C	T			230T	g.chr2:217724705C>T	ENST00000236979.2	p.R18Q	51	10	69	0	0.196078	None
TNS1	7145	hg19	2	218700863	218700863	+	Nonsense_Mutation	SNP	G	G	A			230T	g.chr2:218700863G>A	ENST00000171887.4	p.Q902*	38	10	44	0	0.263158	None
DNPEP	23549	hg19	2	220246288	220246288	+	Silent	SNP	G	G	A			230T	g.chr2:220246288G>A	ENST00000273075.4	p.N372N	76	24	77	0	0.315789	None
CHPF	79586	hg19	2	220405278	220405278	+	Silent	SNP	C	C	T	rs187605228	byFrequency	230T	g.chr2:220405278C>T	ENST00000243776.6	p.P385P	26	10	41	0	0.384615	None
C2orf57	165100	hg19	2	232458572	232458572	+	Missense_Mutation	SNP	G	G	A			230T	g.chr2:232458572G>A	ENST00000313965.2	p.A304T	44	11	46	0	0.25	None
DIS3L2	129563	hg19	2	233199418	233199418	+	Silent	SNP	C	C	T			230T	g.chr2:233199418C>T	ENST00000409307.1	p.Y789Y	32	12	59	0	0.375	None
OR6B2	389090	hg19	2	240969631	240969631	+	Nonsense_Mutation	SNP	C	C	T			230T	g.chr2:240969631C>T	ENST00000402971.2	p.W72*	148	41	160	0	0.277027	None
HDLBP	3069	hg19	2	242189360	242189360	+	Missense_Mutation	SNP	G	G	A			230T	g.chr2:242189360G>A	ENST00000391975.1	p.R470C	60	16	74	0	0.266667	None
NRSN2	80023	hg19	20	333995	333995	+	Missense_Mutation	SNP	G	G	A			230T	g.chr20:333995G>A	ENST00000382291.3	p.A111T	61	18	63	0	0.295082	None
ENTPD6	955	hg19	20	25201893	25201893	+	Silent	SNP	C	C	T	rs561467673		230T	g.chr20:25201893C>T	ENST00000376652.4	p.S323S	52	11	62	0	0.211538	None
CHD6	84181	hg19	20	40084493	40084493	+	Nonsense_Mutation	SNP	G	G	A	rs112670139		230T	g.chr20:40084493G>A	ENST00000373233.3	p.R986*	64	20	74	0	0.3125	None
SALL4	57167	hg19	20	50407265	50407265	+	Missense_Mutation	SNP	C	C	T			230T	g.chr20:50407265C>T	ENST00000217086.4	p.R586H	102	24	115	0	0.235294	None
CDH4	1002	hg19	20	59829946	59829946	+	Missense_Mutation	SNP	C	C	T	rs369415715		230T	g.chr20:59829946C>T	ENST00000360469.5	p.T41M	24	8	47	0	0.333333	None
UCKL1	54963	hg19	20	62571583	62571583	+	Missense_Mutation	SNP	T	T	C			230T	g.chr20:62571583T>C	ENST00000354216.6	p.Y496C	39	15	46	0	0.384615	None
HLCS	3141	hg19	21	38128946	38128946	+	Missense_Mutation	SNP	G	G	C			230T	g.chr21:38128946G>C	ENST00000399120.1	p.L636V	37	10	49	0	0.27027	None
ERG	2078	hg19	21	39755733	39755733	+	Silent	SNP	G	G	A	rs139225781		230T	g.chr21:39755733G>A	ENST00000417133.2	p.P351P	66	15	92	0	0.227273	None
U2AF1	7307	hg19	21	44515843	44515843	+	Silent	SNP	G	G	A			230T	g.chr21:44515843G>A	ENST00000291552.4	p.S70S	29	9	50	0	0.310345	None
ICOSLG	23308	hg19	21	45651265	45651265	+	Missense_Mutation	SNP	C	C	T			230T	g.chr21:45651265C>T	ENST00000407780.3	p.A254T	27	7	45	0	0.259259	None
GAB4	128954	hg19	22	17472945	17472945	+	Missense_Mutation	SNP	C	C	T			230T	g.chr22:17472945C>T	ENST00000400588.1	p.C99Y	46	13	62	0	0.282609	None
ASCC2	84164	hg19	22	30189617	30189617	+	Silent	SNP	T	T	C			230T	g.chr22:30189617T>C	ENST00000397771.2	p.A579A	25	10	30	0	0.4	None
GATSL3	652968	hg19	22	30683427	30683427	+	Missense_Mutation	SNP	C	C	T			230T	g.chr22:30683427C>T	ENST00000407689.3	p.A103T	61	21	58	0	0.344262	None
FOXRED2	80020	hg19	22	36894188	36894188	+	Missense_Mutation	SNP	C	C	T			230T	g.chr22:36894188C>T	ENST00000397224.4	p.R411Q	61	15	57	0	0.245902	None
PHF5A	84844	hg19	22	41863510	41863510	+	Missense_Mutation	SNP	C	C	A			230T	g.chr22:41863510C>A	ENST00000216252.3	p.G62V	71	24	84	0	0.338028	None
SREBF2	6721	hg19	22	42270018	42270018	+	Missense_Mutation	SNP	G	G	A			230T	g.chr22:42270018G>A	ENST00000361204.4	p.A362T	51	12	56	0	0.235294	None
PRR5	55615	hg19	22	45133121	45133121	+	Silent	SNP	C	C	T	rs147526216		230T	g.chr22:45133121C>T	ENST00000336985.6	p.V387V	39	16	52	0	0.410256	None
RAF1	5894	hg19	3	12660046	12660046	+	Missense_Mutation	SNP	G	G	A			230T	g.chr3:12660046G>A	ENST00000251849.4	p.R59C	46	15	69	0	0.326087	None
RPL15	6138	hg19	3	23960861	23960861	+	Missense_Mutation	SNP	C	C	T			230T	g.chr3:23960861C>T	ENST00000307839.5	p.R162C	94	24	96	0	0.255319	None
MYL3	4634	hg19	3	46901104	46901104	+	Silent	SNP	G	G	A			230T	g.chr3:46901104G>A	ENST00000395869.1	p.F114F	60	15	61	0	0.25	None
NBEAL2	23218	hg19	3	47036016	47036016	+	Silent	SNP	T	T	C			230T	g.chr3:47036016T>C	ENST00000450053.3	p.H423H	42	12	46	0	0.285714	None
DALRD3	55152	hg19	3	49053710	49053710	+	Missense_Mutation	SNP	T	T	C			230T	g.chr3:49053710T>C	ENST00000341949.4	p.M404V	80	12	92	0	0.15	None
ITIH4	3700	hg19	3	52857877	52857877	+	Missense_Mutation	SNP	G	G	A	rs146342384		230T	g.chr3:52857877G>A	ENST00000266041.4	p.R439C	36	12	41	0	0.333333	None
APPL1	26060	hg19	3	57274506	57274506	+	Missense_Mutation	SNP	A	A	G			230T	g.chr3:57274506A>G	ENST00000288266.3	p.H100R	73	15	57	0	0.205479	None
FEZF2	55079	hg19	3	62357294	62357294	+	Missense_Mutation	SNP	C	C	T			230T	g.chr3:62357294C>T	ENST00000283268.3	p.G301R	57	15	48	0	0.263158	None
RHO	6010	hg19	3	129251490	129251490	+	Missense_Mutation	SNP	G	G	A	rs201008735	byFrequency	230T	g.chr3:129251490G>A	ENST00000296271.3	p.V271M	38	16	54	0	0.421053	None
IGSF10	285313	hg19	3	151162970	151162970	+	Missense_Mutation	SNP	A	A	G			230T	g.chr3:151162970A>G	ENST00000282466.3	p.L1600P	119	30	111	0	0.252101	None
BCHE	590	hg19	3	165504091	165504091	+	Missense_Mutation	SNP	T	T	A			230T	g.chr3:165504091T>A	ENST00000264381.3	p.N509I	53	16	58	0	0.301887	None
PIK3CA	5290	hg19	3	178916854	178916854	+	Missense_Mutation	SNP	G	G	A			230T	g.chr3:178916854G>A	ENST00000263967.3	p.E81K	64	20	70	0	0.3125	None
TTC14	151613	hg19	3	180327498	180327498	+	Missense_Mutation	SNP	C	C	T			230T	g.chr3:180327498C>T	ENST00000296015.4	p.S494F	103	31	114	0	0.300971	None
MAP3K13	9175	hg19	3	185181346	185181346	+	Nonsense_Mutation	SNP	G	G	A			230T	g.chr3:185181346G>A	ENST00000265026.3	p.W429*	56	12	47	0	0.214286	None
MRFAP1	93621	hg19	4	6642814	6642814	+	Missense_Mutation	SNP	G	G	T			230T	g.chr4:6642814G>T	ENST00000320912.4	p.E75D	48	15	41	0	0.3125	None
TLR6	10333	hg19	4	38831013	38831013	+	Missense_Mutation	SNP	A	A	G			230T	g.chr4:38831013A>G	ENST00000381950.1	p.F28L	79	27	71	0	0.341772	None
GUF1	60558	hg19	4	44688704	44688704	+	Silent	SNP	T	T	C			230T	g.chr4:44688704T>C	ENST00000281543.5	p.N304N	51	21	45	0	0.411765	None
AFM	173	hg19	4	74361148	74361148	+	Splice_Site	SNP	C	C	T			230T	g.chr4:74361148C>T	ENST00000226355.3	p.A397V	59	13	74	0	0.220339	None
NAA11	84779	hg19	4	80246784	80246784	+	Missense_Mutation	SNP	C	C	T			230T	g.chr4:80246784C>T	ENST00000286794.4	p.R83H	86	32	75	0	0.372093	None
HPSE	10855	hg19	4	84223357	84223357	+	Missense_Mutation	SNP	T	T	C			230T	g.chr4:84223357T>C	ENST00000405413.2	p.Q424R	84	22	117	0	0.261905	None
PTPN13	5783	hg19	4	87655927	87655927	+	Nonsense_Mutation	SNP	C	C	T			230T	g.chr4:87655927C>T	ENST00000411767.2	p.R684*	80	27	86	0	0.3375	None
SYNPO2	171024	hg19	4	119951051	119951051	+	Missense_Mutation	SNP	C	C	A			230T	g.chr4:119951051C>A	ENST00000429713.2	p.S374Y	85	28	88	0	0.329412	None
SLC7A11	23657	hg19	4	139103471	139103471	+	Missense_Mutation	SNP	G	G	C			230T	g.chr4:139103471G>C	ENST00000280612.5	p.L366V	55	14	68	0	0.254545	None
ZNF827	152485	hg19	4	146770553	146770553	+	Silent	SNP	G	G	A			230T	g.chr4:146770553G>A	ENST00000508784.1	p.G714G	91	23	70	0	0.252747	None
CDH12	1010	hg19	5	21854780	21854780	+	Splice_Site	SNP	C	C	A			230T	g.chr5:21854780C>A	ENST00000382254.1	p.G216C	63	16	66	0	0.253968	None
RAI14	26064	hg19	5	34823174	34823174	+	Silent	SNP	C	C	T			230T	g.chr5:34823174C>T	ENST00000265109.3	p.S409S	62	20	55	0	0.322581	None
OSMR	9180	hg19	5	38919141	38919141	+	Missense_Mutation	SNP	T	T	C			230T	g.chr5:38919141T>C	ENST00000274276.3	p.V521A	61	21	69	0	0.344262	None
HSPB3	8988	hg19	5	53751886	53751886	+	Silent	SNP	C	C	A			230T	g.chr5:53751886C>A	ENST00000302005.1	p.T89T	68	17	57	0	0.25	None
PDE4D	5144	hg19	5	58272297	58272297	+	Silent	SNP	T	T	C			230T	g.chr5:58272297T>C	ENST00000340635.6	p.V570V	49	14	63	0	0.285714	None
SLC30A5	64924	hg19	5	68417647	68417647	+	Missense_Mutation	SNP	A	A	G			230T	g.chr5:68417647A>G	ENST00000396591.3	p.M566V	43	11	51	0	0.255814	None
ANKRD31	256006	hg19	5	74441880	74441880	+	Missense_Mutation	SNP	A	A	G			230T	g.chr5:74441880A>G	ENST00000274361.3	p.M1119T	55	18	52	0	0.327273	None
ATP6AP1L	92270	hg19	5	81614110	81614110	+	Silent	SNP	C	C	A			230T	g.chr5:81614110C>A	ENST00000380167.4	p.I222I	55	15	61	0	0.272727	None
GDF9	2661	hg19	5	132200035	132200035	+	Missense_Mutation	SNP	G	G	A			230T	g.chr5:132200035G>A	ENST00000378673.2	p.A64V	74	27	78	0	0.364865	None
KIF20A	10112	hg19	5	137521315	137521315	+	Missense_Mutation	SNP	G	G	A	rs372480821		230T	g.chr5:137521315G>A	ENST00000394894.3	p.A681T	65	22	86	0	0.338462	None
SPRY4	81848	hg19	5	141694532	141694532	+	Missense_Mutation	SNP	C	C	T			230T	g.chr5:141694532C>T	ENST00000434127.2	p.V48M	21	11	31	0	0.52381	None
NIPAL4	348938	hg19	5	156899433	156899433	+	Missense_Mutation	SNP	A	A	G			230T	g.chr5:156899433A>G	ENST00000311946.7	p.Y289C	68	15	83	0	0.220588	None
ECI2	10455	hg19	6	4125605	4125605	+	Splice_Site	SNP	C	C	A			230T	g.chr6:4125605C>A	ENST00000380118.3		100	28	88	0	0.28	uc003mwc.3/NR_028588
HIVEP1	3096	hg19	6	12125238	12125238	+	Missense_Mutation	SNP	A	A	G			230T	g.chr6:12125238A>G	ENST00000379388.2	p.Q1737R	100	39	117	0	0.39	None
HIST1H3E	8353	hg19	6	26225769	26225769	+	Silent	SNP	C	C	T			230T	g.chr6:26225769C>T	ENST00000360408.1	p.R129R	80	14	86	0	0.175	None
CCHCR1	54535	hg19	6	31113528	31113528	+	Silent	SNP	A	A	G			230T	g.chr6:31113528A>G	ENST00000376266.5	p.L457L	119	36	162	0	0.302521	None
CRISP1	167	hg19	6	49803042	49803042	+	Missense_Mutation	SNP	G	G	A	rs189643556		230T	g.chr6:49803042G>A	ENST00000335847.4	p.T246I	92	28	88	0	0.304348	None
GSTA5	221357	hg19	6	52701137	52701137	+	Missense_Mutation	SNP	T	T	C			230T	g.chr6:52701137T>C	ENST00000370989.2	p.M57V	108	32	116	0	0.296296	None
BMP5	653	hg19	6	55638938	55638938	+	Silent	SNP	A	A	G			230T	g.chr6:55638938A>G	ENST00000370830.3	p.L312L	51	15	61	0	0.294118	None
DST	667	hg19	6	56510678	56510678	+	Silent	SNP	A	A	T			230T	g.chr6:56510678A>T	ENST00000361203.3	p.R377R	85	18	69	0	0.211765	None
BAI3	577	hg19	6	69684726	69684726	+	Missense_Mutation	SNP	G	G	A			230T	g.chr6:69684726G>A	ENST00000370598.1	p.A533T	75	21	66	0	0.28	None
DOPEY1	23033	hg19	6	83863931	83863931	+	Missense_Mutation	SNP	A	A	G			230T	g.chr6:83863931A>G	ENST00000349129.2	p.H2141R	49	17	53	0	0.346939	None
KIAA1919	91749	hg19	6	111583554	111583554	+	Missense_Mutation	SNP	G	G	A	rs200995803		230T	g.chr6:111583554G>A	ENST00000368847.4	p.R41H	76	21	78	0	0.276316	None
LATS1	9113	hg19	6	150004256	150004256	+	Missense_Mutation	SNP	G	G	A			230T	g.chr6:150004256G>A	ENST00000543571.1	p.R657C	75	22	80	0	0.293333	uc010kif.2/NR_073033
PLEKHG1	57480	hg19	6	151125834	151125834	+	Missense_Mutation	SNP	T	T	C			230T	g.chr6:151125834T>C	ENST00000358517.2	p.I290T	48	20	45	0	0.416667	None
MRPL18	29074	hg19	6	160218393	160218393	+	Missense_Mutation	SNP	C	C	T			230T	g.chr6:160218393C>T	ENST00000367034.4	p.A105V	78	29	91	0	0.371795	None
RBAK	57786	hg19	7	5103957	5103957	+	Silent	SNP	A	A	G			230T	g.chr7:5103957A>G	ENST00000353796.3	p.E290E	152	40	135	0	0.263158	None
NFE2L3	9603	hg19	7	26224457	26224457	+	Missense_Mutation	SNP	T	T	C			230T	g.chr7:26224457T>C	ENST00000056233.3	p.L380P	136	42	124	0	0.308824	None
ABCA13	154664	hg19	7	48550724	48550724	+	Silent	SNP	C	C	T			230T	g.chr7:48550724C>T	ENST00000435803.1	p.V4523V	59	25	60	0	0.423729	None
PCLO	27445	hg19	7	82595723	82595723	+	Silent	SNP	A	A	G			230T	g.chr7:82595723A>G	ENST00000333891.9	p.P1127P	49	13	41	0	0.265306	None
C7orf63	0	hg19	7	89917585	89917585	+	Missense_Mutation	SNP	A	A	G	rs370871153		230T	g.chr7:89917585A>G	ENST00000389297.4	p.H565R	59	18	55	0	0.305085	None
COPS6	10980	hg19	7	99689103	99689103	+	Missense_Mutation	SNP	C	C	T			230T	g.chr7:99689103C>T	ENST00000303904.3	p.P268L	86	24	88	0	0.27907	None
MBLAC1	255374	hg19	7	99725697	99725697	+	Missense_Mutation	SNP	G	G	A			230T	g.chr7:99725697G>A	ENST00000398075.2	p.V227I	43	13	33	0	0.302326	None
MOSPD3	64598	hg19	7	100211306	100211306	+	Missense_Mutation	SNP	C	C	A			230T	g.chr7:100211306C>A	ENST00000393950.2	p.P163H	50	13	48	0	0.26	None
KMT2E	55904	hg19	7	104717753	104717753	+	Missense_Mutation	SNP	C	C	A			230T	g.chr7:104717753C>A	ENST00000311117.3	p.H335N	96	18	59	0	0.1875	None
TMEM168	64418	hg19	7	112407761	112407761	+	Missense_Mutation	SNP	A	A	G			230T	g.chr7:112407761A>G	ENST00000312814.6	p.W529R	69	15	93	0	0.217391	None
LRGUK	136332	hg19	7	133812251	133812251	+	Missense_Mutation	SNP	T	T	A			230T	g.chr7:133812251T>A	ENST00000285928.2	p.F44Y	41	11	46	0	0.268293	None
ZNF425	155054	hg19	7	148801162	148801162	+	Missense_Mutation	SNP	G	G	T			230T	g.chr7:148801162G>T	ENST00000378061.2	p.L601M	67	21	69	0	0.313433	None
AOC1	26	hg19	7	150553972	150553972	+	Missense_Mutation	SNP	G	G	T			230T	g.chr7:150553972G>T	ENST00000493429.1	p.W138C	49	16	65	0	0.326531	None
ACTR3B	57180	hg19	7	152480308	152480308	+	Silent	SNP	C	C	A			230T	g.chr7:152480308C>A	ENST00000256001.8	p.P27P	86	18	81	0	0.209302	None
EBF2	64641	hg19	8	25898511	25898511	+	Missense_Mutation	SNP	C	C	G			230T	g.chr8:25898511C>G	ENST00000520164.1	p.G99A	52	15	69	0	0.288462	None
KAT6A	7994	hg19	8	41800380	41800380	+	Silent	SNP	C	C	T			230T	g.chr8:41800380C>T	ENST00000396930.3	p.E789E	58	14	82	0	0.241379	None
RP1	6101	hg19	8	55541731	55541731	+	Missense_Mutation	SNP	G	G	A			230T	g.chr8:55541731G>A	ENST00000220676.1	p.M1763I	99	41	106	0	0.414141	None
NCOA2	10499	hg19	8	71050476	71050476	+	Silent	SNP	G	G	A			230T	g.chr8:71050476G>A	ENST00000452400.2	p.I1040I	85	21	74	0	0.247059	None
TMEM70	54968	hg19	8	74891038	74891038	+	Silent	SNP	T	T	C			230T	g.chr8:74891038T>C	ENST00000312184.5	p.S86S	61	16	50	0	0.262295	uc022awa.1/NR_033334
TAF2	6873	hg19	8	120801130	120801130	+	Missense_Mutation	SNP	A	A	G			230T	g.chr8:120801130A>G	ENST00000378164.2	p.V528A	53	11	55	0	0.207547	None
NSMCE2	286053	hg19	8	126369953	126369953	+	Splice_Site	SNP	G	G	T			230T	g.chr8:126369953G>T	ENST00000287437.3		80	21	72	0	0.2625	None
TG	7038	hg19	8	133918939	133918939	+	Missense_Mutation	SNP	G	G	A	rs200877580	byFrequency	230T	g.chr8:133918939G>A	ENST00000220616.4	p.R1214Q	28	13	34	0	0.464286	None
COL22A1	169044	hg19	8	139707102	139707102	+	Silent	SNP	T	T	C			230T	g.chr8:139707102T>C	ENST00000303045.6	p.G871G	43	16	64	0	0.372093	None
COMMD5	28991	hg19	8	146076207	146076207	+	Nonsense_Mutation	SNP	G	G	A			230T	g.chr8:146076207G>A	ENST00000305103.3	p.Q173*	73	17	69	0	0.232877	None
KCNV2	169522	hg19	9	2729551	2729551	+	Missense_Mutation	SNP	C	C	T			230T	g.chr9:2729551C>T	ENST00000382082.3	p.P488S	77	26	65	1	0.337662	None
ANKRD18A	253650	hg19	9	38575537	38575537	+	Missense_Mutation	SNP	G	G	A	rs546010333	byFrequency	230T	g.chr9:38575537G>A	ENST00000399703.5	p.T967M	168	51	175	0	0.303571	None
VPS13A	23230	hg19	9	79910514	79910514	+	Silent	SNP	G	G	A			230T	g.chr9:79910514G>A	ENST00000360280.3	p.Q1188Q	55	17	53	0	0.309091	None
PTCH1	5727	hg19	9	98212183	98212183	+	Silent	SNP	G	G	A			230T	g.chr9:98212183G>A	ENST00000331920.6	p.G1163G	142	34	145	0	0.239437	None
OR13C5	138799	hg19	9	107361675	107361675	+	Missense_Mutation	SNP	G	G	A			230T	g.chr9:107361675G>A	ENST00000374779.2	p.T7I	196	58	151	1	0.295918	None
TRIM32	22954	hg19	9	119460179	119460179	+	Missense_Mutation	SNP	C	C	T			230T	g.chr9:119460179C>T	ENST00000450136.1	p.A53V	74	25	67	0	0.337838	None
COQ4	51117	hg19	9	131094451	131094451	+	Missense_Mutation	SNP	G	G	A			230T	g.chr9:131094451G>A	ENST00000300452.3	p.R141Q	36	11	49	0	0.305556	None
QSOX2	169714	hg19	9	139110996	139110996	+	Missense_Mutation	SNP	C	C	T			230T	g.chr9:139110996C>T	ENST00000358701.5	p.R279Q	46	13	58	0	0.282609	None
TUBB4B	10383	hg19	9	140137972	140137972	+	Silent	SNP	C	C	T	rs534454406	byFrequency	230T	g.chr9:140137972C>T	ENST00000340384.4	p.G434G	80	24	92	0	0.3	None
PHF8	23133	hg19	X	54011502	54011502	+	Missense_Mutation	SNP	C	C	T			230T	g.chrX:54011502C>T	ENST00000357988.5	p.G799D	40	11	37	0	0.275	None
TAF1	6872	hg19	X	70612510	70612510	+	Missense_Mutation	SNP	C	C	T			230T	g.chrX:70612510C>T	ENST00000373790.4	p.T957M	84	28	84	0	0.333333	uc011mpt.1/NR_001568
TCEAL4	79921	hg19	X	102842221	102842221	+	Silent	SNP	A	A	G			230T	g.chrX:102842221A>G	ENST00000472745.1	p.R206R	137	42	146	1	0.306569	None
MAP7D3	79649	hg19	X	135318453	135318453	+	Missense_Mutation	SNP	C	C	G			230T	g.chrX:135318453C>G	ENST00000316077.9	p.S229T	38	15	44	0	0.394737	None
RAB39B	116442	hg19	X	154490242	154490242	+	Missense_Mutation	SNP	G	G	C			230T	g.chrX:154490242G>C	ENST00000369454.3	p.A163G	83	20	93	0	0.240964	None
ATAD3C	219293	hg19	1	1387464	1387464	+	Silent	SNP	C	C	T			231T	g.chr1:1387464C>T	ENST00000378785.2	p.S38S	53	16	59	0	0.301887	None
ATAD3B	83858	hg19	1	1421520	1421520	+	Missense_Mutation	SNP	G	G	A	rs113313705	byFrequency	231T	g.chr1:1421520G>A	ENST00000308647.7	p.A332T	49	14	37	0	0.285714	None
AGMAT	79814	hg19	1	15901265	15901265	+	Silent	SNP	C	C	T	rs183321395	byFrequency	231T	g.chr1:15901265C>T	ENST00000375826.3	p.P324P	85	18	68	0	0.211765	None
SPEN	23013	hg19	1	16260456	16260456	+	Missense_Mutation	SNP	C	C	T	rs201347979		231T	g.chr1:16260456C>T	ENST00000375759.3	p.P2574L	65	19	81	0	0.292308	None
PHACTR4	65979	hg19	1	28800500	28800500	+	Nonsense_Mutation	SNP	C	C	T			231T	g.chr1:28800500C>T	ENST00000373839.3	p.R420*	99	23	86	0	0.232323	None
THRAP3	9967	hg19	1	36752090	36752090	+	Missense_Mutation	SNP	C	C	T			231T	g.chr1:36752090C>T	ENST00000354618.5	p.R87C	114	25	117	0	0.219298	None
CYP4A11	1579	hg19	1	47399632	47399632	+	Missense_Mutation	SNP	C	C	T			231T	g.chr1:47399632C>T	ENST00000310638.4	p.R403H	65	14	61	0	0.215385	None
INADL	10207	hg19	1	62253576	62253576	+	Missense_Mutation	SNP	G	G	A			231T	g.chr1:62253576G>A	ENST00000371158.2	p.V334I	38	11	36	0	0.289474	None
CDC7	8317	hg19	1	91977408	91977408	+	Missense_Mutation	SNP	G	G	A			231T	g.chr1:91977408G>A	ENST00000428239.1	p.R167H	92	14	92	0	0.152174	None
GPSM2	29899	hg19	1	109465134	109465134	+	Silent	SNP	A	A	G			231T	g.chr1:109465134A>G	ENST00000406462.2	p.Q512Q	58	9	88	0	0.155172	None
SETDB1	9869	hg19	1	150902524	150902524	+	Silent	SNP	C	C	T	rs377686387		231T	g.chr1:150902524C>T	ENST00000271640.5	p.D114D	97	24	64	0	0.247423	None
FLG	2312	hg19	1	152280586	152280586	+	Missense_Mutation	SNP	C	C	T	rs542918091		231T	g.chr1:152280586C>T	ENST00000368799.1	p.R2259Q	115	18	73	0	0.156522	None
FLG	2312	hg19	1	152284524	152284524	+	Silent	SNP	A	A	C	rs149967165	byFrequency	231T	g.chr1:152284524A>C	ENST00000368799.1	p.V946V	140	23	111	0	0.164286	None
UBAP2L	9898	hg19	1	154207752	154207752	+	Missense_Mutation	SNP	C	C	A			231T	g.chr1:154207752C>A	ENST00000361546.2	p.R177S	96	15	74	0	0.15625	None
ARHGEF11	9826	hg19	1	156916485	156916485	+	Missense_Mutation	SNP	C	C	T			231T	g.chr1:156916485C>T	ENST00000361409.2	p.R848H	120	19	79	0	0.158333	None
TBX19	9095	hg19	1	168274355	168274355	+	Silent	SNP	T	T	C			231T	g.chr1:168274355T>C	ENST00000367821.3	p.C279C	82	14	60	0	0.170732	None
KLHL20	27252	hg19	1	173744885	173744885	+	Silent	SNP	T	T	C			231T	g.chr1:173744885T>C	ENST00000209884.4	p.G514G	113	23	75	0	0.20354	None
TRMT1L	81627	hg19	1	185097822	185097822	+	Missense_Mutation	SNP	G	G	A			231T	g.chr1:185097822G>A	ENST00000367506.5	p.A524V	93	18	60	0	0.193548	None
CRB1	23418	hg19	1	197404615	197404615	+	Missense_Mutation	SNP	G	G	A			231T	g.chr1:197404615G>A	ENST00000367400.3	p.G1208S	113	20	75	0	0.176991	uc010ppa.2/NR_047563
FMOD	2331	hg19	1	203316981	203316981	+	Missense_Mutation	SNP	G	G	T			231T	g.chr1:203316981G>T	ENST00000354955.4	p.Q140K	144	77	100	0	0.534722	None
FAM71A	149647	hg19	1	212798407	212798407	+	Missense_Mutation	SNP	A	A	G			231T	g.chr1:212798407A>G	ENST00000294829.3	p.H63R	158	24	90	0	0.151899	None
OBSCN	84033	hg19	1	228430967	228430967	+	Missense_Mutation	SNP	G	G	A	rs201991310		231T	g.chr1:228430967G>A	ENST00000422127.1	p.E1005K	96	18	77	0	0.1875	None
MAP3K8	1326	hg19	10	30748326	30748326	+	Missense_Mutation	SNP	C	C	T	rs138733925	byFrequency	231T	g.chr10:30748326C>T	ENST00000263056.1	p.P390L	67	14	61	0	0.208955	None
MTRNR2L7	100288485	hg19	10	37890904	37890904	+	Missense_Mutation	SNP	C	C	A			231T	g.chr10:37890904C>A	ENST00000544824.1	p.Q23H	98	32	79	0	0.326531	None
ZNF239	8187	hg19	10	44053268	44053268	+	Missense_Mutation	SNP	T	T	C			231T	g.chr10:44053268T>C	ENST00000306006.6	p.Q87R	102	22	101	0	0.215686	None
GRID1	2894	hg19	10	87628873	87628873	+	Missense_Mutation	SNP	C	C	T			231T	g.chr10:87628873C>T	ENST00000327946.7	p.R282Q	66	14	68	0	0.212121	None
PTEN	5728	hg19	10	89692905	89692905	+	Missense_Mutation	SNP	G	G	T	rs121913292|rs121909229		231T	g.chr10:89692905G>T	ENST00000371953.3	p.R130L	168	35	179	0	0.208333	None
LIPM	340654	hg19	10	90580177	90580177	+	Silent	SNP	C	C	T			231T	g.chr10:90580177C>T	ENST00000404743.4	p.H397H	107	21	118	0	0.196262	None
SLC16A12	387700	hg19	10	91200919	91200919	+	Missense_Mutation	SNP	T	T	G			231T	g.chr10:91200919T>G	ENST00000341233.4	p.S102R	68	12	63	0	0.176471	None
TNKS2	80351	hg19	10	93572827	93572827	+	Missense_Mutation	SNP	A	A	G			231T	g.chr10:93572827A>G	ENST00000371627.4	p.H96R	75	12	79	0	0.16	None
MYOF	26509	hg19	10	95169441	95169441	+	Silent	SNP	G	G	A			231T	g.chr10:95169441G>A	ENST00000359263.4	p.G163G	48	8	72	0	0.166667	None
GBF1	8729	hg19	10	104129004	104129004	+	Missense_Mutation	SNP	C	C	A			231T	g.chr10:104129004C>A	ENST00000369983.3	p.P1003T	50	12	52	0	0.24	None
DCLRE1A	9937	hg19	10	115609506	115609506	+	Missense_Mutation	SNP	T	T	C			231T	g.chr10:115609506T>C	ENST00000361384.2	p.Y453C	103	18	129	0	0.174757	None
NSMCE4A	54780	hg19	10	123727202	123727202	+	Silent	SNP	G	G	A			231T	g.chr10:123727202G>A	ENST00000369023.3	p.N207N	88	18	84	0	0.204545	None
MMP21	118856	hg19	10	127455327	127455327	+	Missense_Mutation	SNP	A	A	T			231T	g.chr10:127455327A>T	ENST00000368808.3	p.N538K	105	21	89	0	0.2	None
DOCK1	1793	hg19	10	128788869	128788869	+	Splice_Site	SNP	T	T	C			231T	g.chr10:128788869T>C	ENST00000280333.6		83	16	72	0	0.192771	None
ZNF511	118472	hg19	10	135125273	135125273	+	Missense_Mutation	SNP	C	C	T			231T	g.chr10:135125273C>T	ENST00000359035.3	p.A203V	66	13	49	0	0.19697	uc001lmh.2/NR_046330
OR51G1	79324	hg19	11	4945520	4945520	+	Missense_Mutation	SNP	G	G	A	rs376397711		231T	g.chr11:4945520G>A	ENST00000321961.2	p.T17M	116	25	98	0	0.215517	None
OR51L1	119682	hg19	11	5020228	5020228	+	Missense_Mutation	SNP	A	A	G			231T	g.chr11:5020228A>G	ENST00000321543.1	p.N6D	70	14	66	0	0.2	None
OR51B5	282763	hg19	11	5364315	5364315	+	Missense_Mutation	SNP	A	A	C			231T	g.chr11:5364315A>C	ENST00000300773.2	p.L147R	116	22	136	0	0.189655	uc021qcv.1/NR_038321
DENND5A	23258	hg19	11	9191453	9191453	+	Silent	SNP	G	G	T			231T	g.chr11:9191453G>T	ENST00000328194.3	p.R701R	38	11	51	0	0.289474	None
LGR4	55366	hg19	11	27389899	27389899	+	Missense_Mutation	SNP	G	G	A			231T	g.chr11:27389899G>A	ENST00000379214.4	p.P791S	125	28	92	0	0.224	None
LGR4	55366	hg19	11	27395123	27395123	+	Missense_Mutation	SNP	C	C	T	rs564080700		231T	g.chr11:27395123C>T	ENST00000379214.4	p.A452T	75	14	63	0	0.186667	None
DEPDC7	91614	hg19	11	33047433	33047433	+	Missense_Mutation	SNP	C	C	T	rs372513278	byFrequency	231T	g.chr11:33047433C>T	ENST00000241051.3	p.A101V	115	21	118	0	0.182609	None
MADD	8567	hg19	11	47297593	47297593	+	Missense_Mutation	SNP	A	A	G			231T	g.chr11:47297593A>G	ENST00000311027.5	p.D268G	82	15	69	0	0.182927	None
CTNND1	1500	hg19	11	57564089	57564089	+	Missense_Mutation	SNP	T	T	C			231T	g.chr11:57564089T>C	ENST00000399050.4	p.V194A	77	15	67	0	0.194805	None
MPEG1	219972	hg19	11	58978606	58978606	+	Missense_Mutation	SNP	A	A	T			231T	g.chr11:58978606A>T	ENST00000361050.3	p.V578D	85	15	88	0	0.176471	None
RTN3	10313	hg19	11	63517627	63517627	+	Missense_Mutation	SNP	G	G	A			231T	g.chr11:63517627G>A	ENST00000377819.5	p.V899I	40	9	56	0	0.225	uc031qbg.1/NR_049750, uc010rmt.2/NR_049751
GRM5	2915	hg19	11	88780629	88780629	+	Missense_Mutation	SNP	G	G	A	rs538043568		231T	g.chr11:88780629G>A	ENST00000305447.4	p.R138C	179	32	141	0	0.178771	None
CASP5	838	hg19	11	104872901	104872901	+	Missense_Mutation	SNP	G	G	A			231T	g.chr11:104872901G>A	ENST00000260315.3	p.R191C	55	13	67	0	0.236364	None
VWA5A	4013	hg19	11	124007756	124007756	+	Missense_Mutation	SNP	C	C	T			231T	g.chr11:124007756C>T	ENST00000456829.2	p.L554F	62	12	71	1	0.193548	None
SLC37A2	219855	hg19	11	124947377	124947377	+	Silent	SNP	C	C	T	rs376734468		231T	g.chr11:124947377C>T	ENST00000403796.2	p.G89G	60	14	45	0	0.233333	None
AKAP3	10566	hg19	12	4735869	4735869	+	Silent	SNP	G	G	T			231T	g.chr12:4735869G>T	ENST00000545990.2	p.A733A	75	18	88	0	0.24	None
ACRBP	84519	hg19	12	6753763	6753763	+	Missense_Mutation	SNP	G	G	A			231T	g.chr12:6753763G>A	ENST00000229243.2	p.R162C	29	10	33	0	0.344828	None
GSG1	83445	hg19	12	13238000	13238000	+	Silent	SNP	G	G	A			231T	g.chr12:13238000G>A	ENST00000432710.2	p.T285T	119	22	99	0	0.184874	None
RECQL	5965	hg19	12	21630863	21630863	+	Silent	SNP	G	G	A	rs148490073	byFrequency	231T	g.chr12:21630863G>A	ENST00000444129.2	p.N247N	84	22	89	0	0.261905	None
KIAA1551	55196	hg19	12	32138075	32138075	+	Nonsense_Mutation	SNP	G	G	T			231T	g.chr12:32138075G>T	ENST00000312561.4	p.E1396*	151	26	143	0	0.172185	None
C12orf55	0	hg19	12	96897729	96897729	+	Silent	SNP	T	T	C			231T	g.chr12:96897729T>C	ENST00000524981.4	p.D163D	67	15	85	0	0.223881	None
UHRF1BP1L	23074	hg19	12	100476882	100476882	+	Missense_Mutation	SNP	C	C	A			231T	g.chr12:100476882C>A	ENST00000279907.7	p.R440I	73	14	65	0	0.191781	None
ALDH1L2	160428	hg19	12	105420413	105420413	+	Missense_Mutation	SNP	C	C	T			231T	g.chr12:105420413C>T	ENST00000258494.9	p.A876T	66	12	73	0	0.181818	uc009zup.3/NR_027752
ATXN2	6311	hg19	12	111893992	111893992	+	Silent	SNP	G	G	A	rs534955585		231T	g.chr12:111893992G>A	ENST00000377617.3	p.H1195H	110	31	101	0	0.281818	None
CIT	11113	hg19	12	120135607	120135607	+	Silent	SNP	C	C	T	rs373669183		231T	g.chr12:120135607C>T	ENST00000261833.7	p.P1871P	111	34	99	0	0.306306	None
HCAR2	338442	hg19	12	123187244	123187244	+	Missense_Mutation	SNP	T	T	C			231T	g.chr12:123187244T>C	ENST00000328880.5	p.E196G	125	24	89	0	0.192	None
TMEM132D	121256	hg19	12	129559163	129559163	+	Missense_Mutation	SNP	G	G	A			231T	g.chr12:129559163G>A	ENST00000422113.2	p.R853W	127	29	120	0	0.228346	None
TMEM132D	121256	hg19	12	130184522	130184522	+	Silent	SNP	G	G	A			231T	g.chr12:130184522G>A	ENST00000422113.2	p.I267I	49	11	51	0	0.22449	None
LATS2	26524	hg19	13	21557816	21557816	+	Missense_Mutation	SNP	C	C	A			231T	g.chr13:21557816C>A	ENST00000382592.4	p.G677C	74	15	68	0	0.202703	None
AKAP11	11215	hg19	13	42875068	42875068	+	Missense_Mutation	SNP	G	G	A			231T	g.chr13:42875068G>A	ENST00000025301.2	p.S729N	122	22	125	0	0.180328	None
ZC3H13	23091	hg19	13	46559753	46559753	+	Nonsense_Mutation	SNP	G	G	A			231T	g.chr13:46559753G>A	ENST00000242848.4	p.R467*	69	19	60	1	0.275362	None
INTS6	26512	hg19	13	51969539	51969539	+	Silent	SNP	T	T	A			231T	g.chr13:51969539T>A	ENST00000311234.4	p.A170A	91	12	82	0	0.131868	None
CLDN10	9071	hg19	13	96086158	96086158	+	Missense_Mutation	SNP	C	C	T			231T	g.chr13:96086158C>T	ENST00000376873.3	p.T24M	107	17	75	0	0.158879	None
IPO5	3843	hg19	13	98652861	98652861	+	Missense_Mutation	SNP	C	C	T			231T	g.chr13:98652861C>T	ENST00000490680.1	p.P357L	53	11	46	0	0.207547	None
PROZ	8858	hg19	13	113824831	113824831	+	Silent	SNP	T	T	C			231T	g.chr13:113824831T>C	ENST00000375547.2	p.I226I	72	11	87	0	0.152778	None
TMCO3	55002	hg19	13	114150048	114150048	+	Missense_Mutation	SNP	G	G	A	rs185951980	byFrequency	231T	g.chr13:114150048G>A	ENST00000434316.2	p.R51Q	49	12	42	0	0.244898	None
TEP1	7011	hg19	14	20840921	20840921	+	Silent	SNP	C	C	T			231T	g.chr14:20840921C>T	ENST00000262715.5	p.L2349L	76	16	61	0	0.210526	None
OR5AU1	390445	hg19	14	21623686	21623686	+	Missense_Mutation	SNP	C	C	T	rs370674940		231T	g.chr14:21623686C>T	ENST00000304418.3	p.A167T	126	20	114	0	0.15873	None
SGPP1	81537	hg19	14	64152950	64152950	+	Missense_Mutation	SNP	T	T	C			231T	g.chr14:64152950T>C	ENST00000247225.6	p.D400G	78	22	87	0	0.282051	None
SRSF5	6430	hg19	14	70238126	70238126	+	Missense_Mutation	SNP	G	G	A			231T	g.chr14:70238126G>A	ENST00000553521.1	p.R256H	136	20	129	0	0.147059	None
RGS6	9628	hg19	14	72985161	72985161	+	Missense_Mutation	SNP	T	T	G			231T	g.chr14:72985161T>G	ENST00000553530.1	p.S398R	72	12	85	0	0.166667	None
ENTPD5	957	hg19	14	74433704	74433704	+	Missense_Mutation	SNP	A	A	G			231T	g.chr14:74433704A>G	ENST00000334696.6	p.V405A	78	18	78	0	0.230769	None
ALDH6A1	4329	hg19	14	74535597	74535597	+	Missense_Mutation	SNP	C	C	T			231T	g.chr14:74535597C>T	ENST00000553458.1	p.G273E	42	9	53	0	0.214286	None
LTBP2	4053	hg19	14	74970711	74970711	+	Silent	SNP	G	G	A			231T	g.chr14:74970711G>A	ENST00000261978.4	p.G1500G	50	12	43	0	0.24	None
ZC2HC1C	79696	hg19	14	75537819	75537819	+	Silent	SNP	G	G	A			231T	g.chr14:75537819G>A	ENST00000524913.1	p.R181R	113	21	113	0	0.185841	None
VIPAS39	63894	hg19	14	77917645	77917645	+	Silent	SNP	A	A	G			231T	g.chr14:77917645A>G	ENST00000553888.1	p.G76G	112	32	97	0	0.285714	None
CEP128	145508	hg19	14	81382834	81382834	+	Missense_Mutation	SNP	A	A	G			231T	g.chr14:81382834A>G	ENST00000555265.1	p.W20R	66	13	72	0	0.19697	None
BTBD6	90135	hg19	14	105716507	105716507	+	Missense_Mutation	SNP	A	A	G			231T	g.chr14:105716507A>G	ENST00000392554.3	p.N319S	62	16	60	0	0.258065	None
MKRN3	7681	hg19	15	23811300	23811300	+	Missense_Mutation	SNP	G	G	A	rs200032750		231T	g.chr15:23811300G>A	ENST00000314520.3	p.R124Q	57	12	44	0	0.210526	None
PLA2G4B	100137049	hg19	15	42134429	42134429	+	Silent	SNP	C	C	A	rs372312791		231T	g.chr15:42134429C>A	ENST00000452633.1	p.A220A	50	15	49	0	0.3	None
FBN1	2200	hg19	15	48736738	48736738	+	Splice_Site	SNP	C	C	A			231T	g.chr15:48736738C>A	ENST00000316623.5	p.D2013Y	65	12	72	0	0.184615	None
CEP152	22995	hg19	15	49089672	49089672	+	Silent	SNP	T	T	C			231T	g.chr15:49089672T>C	ENST00000380950.2	p.E122E	107	17	114	0	0.158879	None
DMXL2	23312	hg19	15	51839584	51839584	+	Missense_Mutation	SNP	A	A	G			231T	g.chr15:51839584A>G	ENST00000251076.5	p.W197R	62	11	54	0	0.177419	None
MYO5A	4644	hg19	15	52675324	52675324	+	Missense_Mutation	SNP	C	C	T			231T	g.chr15:52675324C>T	ENST00000399231.3	p.R659H	63	12	53	0	0.190476	None
HERC1	8925	hg19	15	63930951	63930951	+	Missense_Mutation	SNP	T	T	C			231T	g.chr15:63930951T>C	ENST00000443617.2	p.M3976V	64	12	74	0	0.1875	None
CILP	8483	hg19	15	65489993	65489993	+	Silent	SNP	G	G	A			231T	g.chr15:65489993G>A	ENST00000261883.4	p.S877S	105	14	115	0	0.133333	None
BCL2A1	597	hg19	15	80253479	80253479	+	Missense_Mutation	SNP	C	C	T			231T	g.chr15:80253479C>T	ENST00000267953.3	p.G153D	69	21	103	0	0.304348	None
ZNF592	9640	hg19	15	85326375	85326375	+	Missense_Mutation	SNP	G	G	A	rs200524575	byFrequency	231T	g.chr15:85326375G>A	ENST00000560079.2	p.G157R	97	14	98	0	0.14433	None
ACAN	176	hg19	15	89400506	89400506	+	Missense_Mutation	SNP	A	A	G	rs563535889	byFrequency	231T	g.chr15:89400506A>G	ENST00000561243.1	p.T1564A	119	28	128	0	0.235294	None
KIAA0430	9665	hg19	16	15698160	15698160	+	Missense_Mutation	SNP	C	C	A			231T	g.chr16:15698160C>A	ENST00000396368.3	p.W1426C	87	19	87	0	0.218391	None
APOBR	55911	hg19	16	28508513	28508513	+	Silent	SNP	G	G	T			231T	g.chr16:28508513G>T	ENST00000431282.1	p.L708L	62	14	60	0	0.225806	None
CYLD	1540	hg19	16	50784070	50784070	+	Missense_Mutation	SNP	C	C	T			231T	g.chr16:50784070C>T	ENST00000427738.3	p.A154V	111	21	113	0	0.189189	None
CES5A	221223	hg19	16	55883537	55883537	+	Splice_Site	SNP	G	G	A	rs369099039		231T	g.chr16:55883537G>A	ENST00000290567.9	p.F474F	105	21	99	1	0.2	None
C16orf70	80262	hg19	16	67179505	67179505	+	Silent	SNP	T	T	C			231T	g.chr16:67179505T>C	ENST00000219139.3	p.P361P	57	11	63	1	0.192982	None
HSF4	3299	hg19	16	67201817	67201817	+	Missense_Mutation	SNP	C	C	A			231T	g.chr16:67201817C>A	ENST00000521374.1	p.P350H	50	16	56	0	0.32	None
BANP	54971	hg19	16	88066786	88066786	+	Missense_Mutation	SNP	T	T	A			231T	g.chr16:88066786T>A	ENST00000393207.1	p.Y371N	66	11	92	0	0.166667	None
MYH13	8735	hg19	17	10206811	10206811	+	Missense_Mutation	SNP	C	C	T	rs374874203		231T	g.chr17:10206811C>T	ENST00000418404.3	p.R1824Q	84	16	67	0	0.190476	None
FOXN1	8456	hg19	17	26861427	26861427	+	Missense_Mutation	SNP	T	T	C			231T	g.chr17:26861427T>C	ENST00000226247.2	p.S336P	53	14	50	0	0.264151	None
KIAA0100	9703	hg19	17	26966419	26966419	+	Silent	SNP	C	C	T	rs547199919		231T	g.chr17:26966419C>T	ENST00000528896.2	p.R381R	120	18	116	0	0.15	None
SUPT6H	6830	hg19	17	27005161	27005161	+	Missense_Mutation	SNP	T	T	A			231T	g.chr17:27005161T>A	ENST00000314616.6	p.I356N	63	11	59	0	0.174603	None
EVI2B	2124	hg19	17	29632505	29632505	+	Missense_Mutation	SNP	C	C	T			231T	g.chr17:29632505C>T	ENST00000330927.4	p.M41I	119	26	120	1	0.218487	None
MRPL45	84311	hg19	17	36478144	36478144	+	Missense_Mutation	SNP	G	G	A	rs147413623		231T	g.chr17:36478144G>A	ENST00000312513.5	p.V266I	113	17	110	0	0.150442	None
DNAJC7	7266	hg19	17	40141529	40141529	+	Nonsense_Mutation	SNP	G	G	A			231T	g.chr17:40141529G>A	ENST00000457167.4	p.R216*	76	23	93	1	0.302632	None
DHX58	79132	hg19	17	40262784	40262784	+	Missense_Mutation	SNP	C	C	T			231T	g.chr17:40262784C>T	ENST00000251642.3	p.G173D	37	8	49	0	0.216216	None
HSPB9	94086	hg19	17	40275114	40275114	+	Silent	SNP	G	G	A			231T	g.chr17:40275114G>A	ENST00000355067.3	p.Q82Q	70	18	80	0	0.257143	None
C17orf53	78995	hg19	17	42226124	42226124	+	Missense_Mutation	SNP	G	G	A	rs145117407	byFrequency	231T	g.chr17:42226124G>A	ENST00000319977.4	p.R318Q	89	25	93	0	0.280899	None
GPATCH8	23131	hg19	17	42475276	42475276	+	Missense_Mutation	SNP	G	G	A			231T	g.chr17:42475276G>A	ENST00000591680.1	p.A1390V	85	19	69	0	0.223529	None
CA10	56934	hg19	17	49713302	49713302	+	Missense_Mutation	SNP	A	A	G			231T	g.chr17:49713302A>G	ENST00000285273.4	p.Y235H	69	12	78	0	0.173913	None
ABCA9	10350	hg19	17	67024701	67024701	+	Silent	SNP	A	A	G			231T	g.chr17:67024701A>G	ENST00000340001.4	p.L530L	63	11	64	0	0.174603	None
ZNF750	79755	hg19	17	80788688	80788688	+	Missense_Mutation	SNP	G	G	A			231T	g.chr17:80788688G>A	ENST00000269394.3	p.A501V	32	12	37	0	0.375	None
RBBP8	5932	hg19	18	20516906	20516906	+	Missense_Mutation	SNP	A	A	G			231T	g.chr18:20516906A>G	ENST00000399722.2	p.H31R	85	12	80	0	0.141176	None
CABLES1	91768	hg19	18	20837316	20837316	+	Silent	SNP	G	G	T			231T	g.chr18:20837316G>T	ENST00000256925.7	p.L629L	80	18	107	0	0.225	uc002kub.2/NR_023359
TRAPPC8	22878	hg19	18	29410726	29410726	+	Missense_Mutation	SNP	T	T	C			231T	g.chr18:29410726T>C	ENST00000283351.4	p.N1434D	120	31	117	0	0.258333	None
ASXL3	80816	hg19	18	31318451	31318451	+	Splice_Site	SNP	G	G	T	rs189093854		231T	g.chr18:31318451G>T	ENST00000269197.5	p.K361N	77	17	85	0	0.220779	None
LOXHD1	125336	hg19	18	44171999	44171999	+	Missense_Mutation	SNP	C	C	A			231T	g.chr18:44171999C>A	ENST00000398722.4	p.K239N	59	14	52	0	0.237288	None
ALPK2	115701	hg19	18	56165326	56165326	+	Missense_Mutation	SNP	A	A	G			231T	g.chr18:56165326A>G	ENST00000361673.3	p.V2084A	32	8	43	0	0.25	None
PNPLA6	10908	hg19	19	7625613	7625613	+	Missense_Mutation	SNP	G	G	T			231T	g.chr19:7625613G>T	ENST00000221249.6	p.R1222L	42	8	60	0	0.190476	None
ZNF136	7695	hg19	19	12297674	12297674	+	Missense_Mutation	SNP	A	A	T			231T	g.chr19:12297674A>T	ENST00000343979.4	p.I161F	138	23	107	0	0.166667	None
ZNF563	147837	hg19	19	12429764	12429764	+	Missense_Mutation	SNP	G	G	A	rs373899518		231T	g.chr19:12429764G>A	ENST00000293725.5	p.H359Y	127	26	162	1	0.204724	None
ZNF799	90576	hg19	19	12502599	12502599	+	Missense_Mutation	SNP	C	C	T			231T	g.chr19:12502599C>T	ENST00000430385.3	p.A205T	217	43	179	0	0.198157	None
UBA2	10054	hg19	19	34935985	34935985	+	Missense_Mutation	SNP	G	G	A			231T	g.chr19:34935985G>A	ENST00000246548.4	p.A244T	74	17	78	0	0.22973	None
KMT2B	9757	hg19	19	36210401	36210401	+	Missense_Mutation	SNP	G	G	A			231T	g.chr19:36210401G>A	ENST00000222270.7	p.V132M	52	16	43	0	0.307692	None
IFNL3	282617	hg19	19	39735591	39735591	+	Missense_Mutation	SNP	A	A	G	rs71356848	byFrequency	231T	g.chr19:39735591A>G	ENST00000413851.2	p.M6T	56	11	73	0	0.196429	None
NLRP12	91662	hg19	19	54314485	54314485	+	Missense_Mutation	SNP	C	C	T			231T	g.chr19:54314485C>T	ENST00000324134.6	p.R143H	57	15	50	0	0.263158	None
LILRB2	10288	hg19	19	54782199	54782199	+	Silent	SNP	C	C	T			231T	g.chr19:54782199C>T	ENST00000391749.4	p.A391A	86	17	90	0	0.197674	None
ZNF773	374928	hg19	19	58018557	58018557	+	Missense_Mutation	SNP	G	G	A			231T	g.chr19:58018557G>A	ENST00000282292.4	p.G365E	203	39	206	1	0.192118	None
APOB	338	hg19	2	21230191	21230191	+	Missense_Mutation	SNP	C	C	G			231T	g.chr2:21230191C>G	ENST00000233242.1	p.R3183S	103	25	129	0	0.242718	None
DPYSL5	56896	hg19	2	27121488	27121488	+	Missense_Mutation	SNP	G	G	A			231T	g.chr2:27121488G>A	ENST00000288699.6	p.E41K	88	20	56	1	0.227273	None
SLC4A1AP	22950	hg19	2	27888027	27888027	+	Missense_Mutation	SNP	C	C	T	rs148226094	byFrequency	231T	g.chr2:27888027C>T	ENST00000326019.6	p.R296C	94	19	102	0	0.202128	None
GPATCH11	253635	hg19	2	37319335	37319335	+	Silent	SNP	A	A	G			231T	g.chr2:37319335A>G	ENST00000608836.1	p.E155E	100	15	117	0	0.15	None
TRABD2A	129293	hg19	2	85097574	85097574	+	Silent	SNP	G	G	A	rs371560834		231T	g.chr2:85097574G>A	ENST00000409520.2	p.Y148Y	106	17	82	0	0.160377	None
CCDC93	54520	hg19	2	118715968	118715968	+	Silent	SNP	A	A	G			231T	g.chr2:118715968A>G	ENST00000376300.2	p.I326I	78	16	73	0	0.205128	None
SAP130	79595	hg19	2	128753939	128753939	+	Missense_Mutation	SNP	G	G	A			231T	g.chr2:128753939G>A	ENST00000259235.3	p.T473I	80	12	90	0	0.15	None
NCKAP5	344148	hg19	2	133539833	133539833	+	Silent	SNP	A	A	G			231T	g.chr2:133539833A>G	ENST00000409261.1	p.L1517L	77	12	78	0	0.155844	None
ZEB2	9839	hg19	2	145155967	145155967	+	Missense_Mutation	SNP	C	C	A			231T	g.chr2:145155967C>A	ENST00000558170.2	p.M929I	81	15	78	1	0.185185	None
PKP4	8502	hg19	2	159481473	159481473	+	Silent	SNP	C	C	T			231T	g.chr2:159481473C>T	ENST00000389759.3	p.G229G	90	19	67	0	0.211111	None
PKP4	8502	hg19	2	159526422	159526422	+	Silent	SNP	C	C	T			231T	g.chr2:159526422C>T	ENST00000389759.3	p.G973G	54	11	65	0	0.203704	None
SCN3A	6328	hg19	2	165947689	165947689	+	Silent	SNP	G	G	A			231T	g.chr2:165947689G>A	ENST00000360093.3	p.I1658I	241	51	204	0	0.211618	None
TTN	7273	hg19	2	179452472	179452472	+	Silent	SNP	T	T	C			231T	g.chr2:179452472T>C	ENST00000591111.1	p.A19547A	101	15	104	0	0.148515	uc002umo.3/NR_038272, uc002ump.2/NR_038271, uc021vsx.1/NR_031666
DNAJC10	54431	hg19	2	183584844	183584844	+	Missense_Mutation	SNP	G	G	T			231T	g.chr2:183584844G>T	ENST00000264065.7	p.E105D	83	12	85	0	0.144578	uc002uox.2/NR_073366, uc002uoy.2/NR_073365, uc010fro.2/NR_073367
ALS2CR11	151254	hg19	2	202469419	202469419	+	Splice_Site	SNP	A	A	G	rs142239704		231T	g.chr2:202469419A>G	ENST00000286195.3	p.M78T	51	17	49	0	0.333333	None
UNC80	285175	hg19	2	210782525	210782525	+	Missense_Mutation	SNP	T	T	C			231T	g.chr2:210782525T>C	ENST00000439458.1	p.V1619A	48	13	43	0	0.270833	None
CPS1	1373	hg19	2	211460246	211460246	+	Silent	SNP	G	G	A			231T	g.chr2:211460246G>A	ENST00000233072.5	p.L433L	53	13	59	0	0.245283	None
FN1	2335	hg19	2	216235086	216235086	+	Missense_Mutation	SNP	T	T	C			231T	g.chr2:216235086T>C	ENST00000359671.1	p.I2171V	64	13	45	0	0.203125	None
GLB1L	79411	hg19	2	220102022	220102022	+	Silent	SNP	C	C	T			231T	g.chr2:220102022C>T	ENST00000295759.7	p.K579K	129	21	126	0	0.162791	None
SP140L	93349	hg19	2	231264934	231264934	+	Silent	SNP	C	C	T	rs201303885		231T	g.chr2:231264934C>T	ENST00000415673.2	p.H430H	121	20	107	0	0.165289	None
CHRNG	1146	hg19	2	233405096	233405096	+	Missense_Mutation	SNP	G	G	C			231T	g.chr2:233405096G>C	ENST00000389494.3	p.E67D	74	16	69	0	0.216216	None
UGT1A1	54658	hg19	2	234526509	234526509	+	Silent	SNP	G	G	A			231T	g.chr2:234526509G>A	ENST00000373450.4	p.G52G	83	19	79	0	0.228916	None
HDLBP	3069	hg19	2	242189360	242189360	+	Missense_Mutation	SNP	G	G	A			231T	g.chr2:242189360G>A	ENST00000391975.1	p.R470C	66	12	73	0	0.181818	None
TRMT6	51605	hg19	20	5924315	5924315	+	Missense_Mutation	SNP	T	T	C			231T	g.chr20:5924315T>C	ENST00000203001.2	p.D186G	76	16	75	0	0.210526	None
KIF16B	55614	hg19	20	16360566	16360566	+	Missense_Mutation	SNP	T	T	G	rs202166708		231T	g.chr20:16360566T>G	ENST00000354981.2	p.K694T	96	19	75	0	0.197917	None
SCP2D1	140856	hg19	20	18794833	18794833	+	Missense_Mutation	SNP	C	C	T	rs376746299		231T	g.chr20:18794833C>T	ENST00000377428.2	p.P125L	97	14	100	0	0.14433	None
RALGAPA2	57186	hg19	20	20616179	20616179	+	Silent	SNP	A	A	G			231T	g.chr20:20616179A>G	ENST00000202677.7	p.Y296Y	121	17	118	0	0.140496	None
DEFB118	117285	hg19	20	29960794	29960794	+	Missense_Mutation	SNP	G	G	T			231T	g.chr20:29960794G>T	ENST00000253381.2	p.V65F	91	13	82	0	0.142857	None
CEP250	11190	hg19	20	34067498	34067498	+	Silent	SNP	T	T	C			231T	g.chr20:34067498T>C	ENST00000397527.1	p.S772S	94	15	98	0	0.159574	None
TOP1	7150	hg19	20	39728838	39728838	+	Missense_Mutation	SNP	T	T	C			231T	g.chr20:39728838T>C	ENST00000361337.2	p.L373P	61	13	85	0	0.213115	None
L3MBTL1	26013	hg19	20	42161518	42161518	+	Missense_Mutation	SNP	C	C	T	rs370621203		231T	g.chr20:42161518C>T	ENST00000427442.2	p.R442C	51	14	51	0	0.27451	None
SETD4	54093	hg19	21	37410503	37410503	+	Missense_Mutation	SNP	A	A	G			231T	g.chr21:37410503A>G	ENST00000399215.1	p.I378T	36	11	44	0	0.305556	uc002yuu.3/NR_040087, uc002yux.2/NR_040086
TPST2	8459	hg19	22	26932306	26932306	+	Missense_Mutation	SNP	T	T	G			231T	g.chr22:26932306T>G	ENST00000338754.4	p.N330T	70	14	73	0	0.2	None
RFPL3	10738	hg19	22	32756799	32756799	+	Missense_Mutation	SNP	C	C	T	rs369320148		231T	g.chr22:32756799C>T	ENST00000249007.4	p.R312C	164	26	149	0	0.158537	uc003amk.4/NR_002596, uc003aml.3/NR_001450
CCR4	1233	hg19	3	32995166	32995166	+	Silent	SNP	G	G	A			231T	g.chr3:32995166G>A	ENST00000330953.5	p.S84S	117	22	148	0	0.188034	None
SUSD5	26032	hg19	3	33194481	33194481	+	Missense_Mutation	SNP	C	C	A			231T	g.chr3:33194481C>A	ENST00000309558.3	p.G548V	88	18	85	0	0.204545	None
ARPP21	10777	hg19	3	35835438	35835438	+	Missense_Mutation	SNP	G	G	T	rs557341825		231T	g.chr3:35835438G>T	ENST00000187397.4	p.Q809H	110	20	102	0	0.181818	None
HEMK1	51409	hg19	3	50614538	50614538	+	Missense_Mutation	SNP	C	C	T			231T	g.chr3:50614538C>T	ENST00000232854.4	p.S157F	46	17	37	0	0.369565	None
ITIH1	3697	hg19	3	52824924	52824924	+	Silent	SNP	G	G	A	rs9817404	byFrequency	231T	g.chr3:52824924G>A	ENST00000273283.2	p.T827T	47	11	41	0	0.234043	None
PRICKLE2	166336	hg19	3	64132968	64132968	+	Missense_Mutation	SNP	G	G	A			231T	g.chr3:64132968G>A	ENST00000295902.6	p.P400S	64	15	79	0	0.234375	None
LRIG1	26018	hg19	3	66433624	66433624	+	Missense_Mutation	SNP	G	G	A	rs146697512		231T	g.chr3:66433624G>A	ENST00000273261.3	p.A758V	50	10	61	0	0.2	None
GTPBP8	29083	hg19	3	112709997	112709997	+	Silent	SNP	C	C	T			231T	g.chr3:112709997C>T	ENST00000383678.2	p.L51L	66	15	63	0	0.227273	None
SEMA5B	54437	hg19	3	122662373	122662373	+	Missense_Mutation	SNP	G	G	A			231T	g.chr3:122662373G>A	ENST00000357599.3	p.P113L	79	15	91	0	0.189873	uc003ega.2/NR_046079
BFSP2	8419	hg19	3	133166194	133166194	+	Missense_Mutation	SNP	A	A	G	rs139963057		231T	g.chr3:133166194A>G	ENST00000302334.2	p.M175V	70	13	68	0	0.185714	None
CHRD	8646	hg19	3	184100497	184100497	+	Missense_Mutation	SNP	G	G	A			231T	g.chr3:184100497G>A	ENST00000204604.1	p.S306N	67	14	66	0	0.208955	None
MAEA	10296	hg19	4	1332936	1332936	+	Silent	SNP	C	C	A			231T	g.chr4:1332936C>A	ENST00000303400.4	p.A390A	51	14	43	0	0.27451	None
RGS12	6002	hg19	4	3318198	3318198	+	Missense_Mutation	SNP	C	C	T			231T	g.chr4:3318198C>T	ENST00000344733.5	p.R101C	85	17	83	0	0.2	None
CXCL9	4283	hg19	4	76924777	76924777	+	Missense_Mutation	SNP	G	G	A			231T	g.chr4:76924777G>A	ENST00000264888.5	p.R118C	95	18	102	0	0.189474	None
PRDM8	56978	hg19	4	81124648	81124648	+	Missense_Mutation	SNP	C	C	T			231T	g.chr4:81124648C>T	ENST00000504452.1	p.R678C	48	11	52	0	0.229167	None
ADH5	128	hg19	4	99996149	99996149	+	Nonsense_Mutation	SNP	C	C	A			231T	g.chr4:99996149C>A	ENST00000296412.8	p.G293*	55	9	62	0	0.163636	None
FAT4	79633	hg19	4	126370353	126370353	+	Missense_Mutation	SNP	G	G	A	rs369228145		231T	g.chr4:126370353G>A	ENST00000394329.3	p.V2728I	139	32	112	1	0.230216	None
TARS	6897	hg19	5	33448810	33448810	+	Missense_Mutation	SNP	C	C	T			231T	g.chr5:33448810C>T	ENST00000265112.3	p.T101I	86	13	77	0	0.151163	uc010iup.2/NR_047676, uc003jhz.4/NR_047678, uc011cod.3/NR_047677
HCN1	348980	hg19	5	45262343	45262343	+	Missense_Mutation	SNP	G	G	A			231T	g.chr5:45262343G>A	ENST00000303230.4	p.P785S	72	19	48	0	0.263889	None
RASGRF2	5924	hg19	5	80497249	80497249	+	Missense_Mutation	SNP	C	C	T			231T	g.chr5:80497249C>T	ENST00000265080.4	p.A965V	68	12	68	0	0.176471	None
YTHDC2	64848	hg19	5	112927759	112927759	+	Nonsense_Mutation	SNP	G	G	T			231T	g.chr5:112927759G>T	ENST00000161863.4	p.G1366*	79	18	76	0	0.227848	None
TICAM2	353376	hg19	5	114916761	114916761	+	Missense_Mutation	SNP	C	C	T	rs371836337		231T	g.chr5:114916761C>T	ENST00000427199.2	p.V65M	69	18	85	0	0.26087	None
PCDHA11	56138	hg19	5	140249882	140249882	+	Silent	SNP	C	C	T			231T	g.chr5:140249882C>T	ENST00000398640.2	p.S398S	91	21	80	0	0.230769	None
PCDHGA3	56112	hg19	5	140723816	140723816	+	Silent	SNP	G	G	A			231T	g.chr5:140723816G>A	ENST00000253812.6	p.T72T	102	17	90	0	0.166667	None
PCDHGC5	56097	hg19	5	140870165	140870165	+	Missense_Mutation	SNP	G	G	A	rs141484080	byFrequency	231T	g.chr5:140870165G>A	ENST00000252087.1	p.R453H	77	20	77	1	0.25974	None
GALNT10	55568	hg19	5	153760172	153760172	+	Missense_Mutation	SNP	G	G	A			231T	g.chr5:153760172G>A	ENST00000297107.6	p.D307N	40	9	52	0	0.225	None
HRH2	3274	hg19	5	175110621	175110621	+	Silent	SNP	C	C	T			231T	g.chr5:175110621C>T	ENST00000231683.2	p.L129L	84	17	67	0	0.202381	None
MAPK9	5601	hg19	5	179668072	179668072	+	Missense_Mutation	SNP	G	G	T			231T	g.chr5:179668072G>T	ENST00000452135.2	p.P319T	67	13	67	0	0.19403	None
FAM50B	26240	hg19	6	3850692	3850692	+	Missense_Mutation	SNP	C	C	T			231T	g.chr6:3850692C>T	ENST00000380274.1	p.A216V	36	11	30	0	0.305556	None
HIST1H2AC	8334	hg19	6	26124609	26124609	+	Missense_Mutation	SNP	T	T	C			231T	g.chr6:26124609T>C	ENST00000602637.1	p.V50A	71	21	53	0	0.295775	None
DDR1	780	hg19	6	30863182	30863182	+	Splice_Site	SNP	G	G	A			231T	g.chr6:30863182G>A	ENST00000324771.8	p.A505A	103	19	103	0	0.184466	None
DPCR1	135656	hg19	6	30919033	30919033	+	Missense_Mutation	SNP	C	C	T	rs376817057		231T	g.chr6:30919033C>T	ENST00000462446.1	p.A931V	314	73	273	0	0.232484	None
MUC22	100507679	hg19	6	30994949	30994949	+	Missense_Mutation	SNP	G	G	A			231T	g.chr6:30994949G>A	ENST00000561890.1	p.A581T	333	65	309	1	0.195195	None
MICB	4277	hg19	6	31477645	31477645	+	Missense_Mutation	SNP	A	A	G			231T	g.chr6:31477645A>G	ENST00000252229.6	p.M371V	327	78	323	2	0.238532	None
PRRC2A	7916	hg19	6	31598481	31598481	+	Missense_Mutation	SNP	G	G	A			231T	g.chr6:31598481G>A	ENST00000376033.2	p.A790T	294	58	278	0	0.197279	None
ETV7	51513	hg19	6	36334525	36334525	+	Missense_Mutation	SNP	G	G	A	rs2234084	byFrequency	231T	g.chr6:36334525G>A	ENST00000340181.4	p.P308L	67	19	74	0	0.283582	None
SRF	6722	hg19	6	43146579	43146579	+	Missense_Mutation	SNP	G	G	A			231T	g.chr6:43146579G>A	ENST00000265354.4	p.G464R	66	11	67	0	0.166667	None
KCNQ5	56479	hg19	6	73900343	73900343	+	Missense_Mutation	SNP	G	G	A			231T	g.chr6:73900343G>A	ENST00000370398.1	p.R542H	56	15	50	0	0.267857	None
PNISR	25957	hg19	6	99857197	99857197	+	Silent	SNP	C	C	T	rs375882711		231T	g.chr6:99857197C>T	ENST00000369239.5	p.P175P	67	16	79	0	0.238806	None
SIM1	6492	hg19	6	100838880	100838880	+	Missense_Mutation	SNP	T	T	C			231T	g.chr6:100838880T>C	ENST00000369208.3	p.Q553R	95	16	77	0	0.168421	None
REV3L	5980	hg19	6	111694554	111694554	+	Silent	SNP	T	T	A			231T	g.chr6:111694554T>A	ENST00000358835.3	p.P1668P	101	18	139	0	0.178218	None
LAMA4	3910	hg19	6	112508672	112508672	+	Missense_Mutation	SNP	C	C	T			231T	g.chr6:112508672C>T	ENST00000230538.7	p.A316T	88	13	84	0	0.147727	None
LAMA2	3908	hg19	6	129636785	129636785	+	Missense_Mutation	SNP	A	A	C			231T	g.chr6:129636785A>C	ENST00000421865.2	p.Q1240H	84	20	95	0	0.238095	None
TMEM200A	114801	hg19	6	130762625	130762625	+	Missense_Mutation	SNP	A	A	G			231T	g.chr6:130762625A>G	ENST00000296978.3	p.E353G	154	26	131	1	0.168831	None
MED23	9439	hg19	6	131937123	131937123	+	Missense_Mutation	SNP	G	G	A			231T	g.chr6:131937123G>A	ENST00000368068.3	p.T267I	41	14	47	0	0.341463	None
CTGF	1490	hg19	6	132270589	132270589	+	Missense_Mutation	SNP	C	C	T			231T	g.chr6:132270589C>T	ENST00000367976.3	p.D289N	70	13	53	0	0.185714	None
NHSL1	57224	hg19	6	138754538	138754538	+	Missense_Mutation	SNP	C	C	T			231T	g.chr6:138754538C>T	ENST00000427025.2	p.R319H	89	18	92	1	0.202247	None
HIVEP2	3097	hg19	6	143093612	143093612	+	Missense_Mutation	SNP	G	G	A			231T	g.chr6:143093612G>A	ENST00000367604.1	p.T755M	86	19	96	0	0.22093	None
ZC2HC1B	153918	hg19	6	144207239	144207239	+	Missense_Mutation	SNP	G	G	T			231T	g.chr6:144207239G>T	ENST00000237275.6	p.R54I	91	15	73	0	0.164835	None
TAB2	23118	hg19	6	149699723	149699723	+	Silent	SNP	T	T	C			231T	g.chr6:149699723T>C	ENST00000367456.1	p.G224G	110	19	93	0	0.172727	None
SCIN	85477	hg19	7	12662471	12662471	+	Missense_Mutation	SNP	G	G	T			231T	g.chr7:12662471G>T	ENST00000297029.5	p.D238Y	79	19	78	0	0.240506	None
DNAH11	8701	hg19	7	21639460	21639460	+	Missense_Mutation	SNP	T	T	C			231T	g.chr7:21639460T>C	ENST00000409508.3	p.V908A	83	18	77	0	0.216867	None
CDCA7L	55536	hg19	7	21951363	21951363	+	Missense_Mutation	SNP	G	G	A	rs146108005	byFrequency	231T	g.chr7:21951363G>A	ENST00000406877.3	p.R59C	69	14	56	1	0.202899	None
NPC1L1	29881	hg19	7	44578525	44578525	+	Missense_Mutation	SNP	G	G	T			231T	g.chr7:44578525G>T	ENST00000289547.4	p.L491M	86	28	83	0	0.325581	None
COBL	23242	hg19	7	51095666	51095666	+	Missense_Mutation	SNP	C	C	T	rs564872553		231T	g.chr7:51095666C>T	ENST00000265136.7	p.A1043T	82	18	54	0	0.219512	None
SEMA3A	10371	hg19	7	83636706	83636706	+	Missense_Mutation	SNP	G	G	T			231T	g.chr7:83636706G>T	ENST00000265362.4	p.P368H	72	14	48	0	0.194444	None
MCM7	4176	hg19	7	99695824	99695824	+	Silent	SNP	G	G	A			231T	g.chr7:99695824G>A	ENST00000303887.5	p.H270H	129	32	121	1	0.248062	None
MUC17	140453	hg19	7	100676263	100676263	+	Silent	SNP	G	G	A	rs149129669	byFrequency	231T	g.chr7:100676263G>A	ENST00000306151.4	p.P522P	200	46	178	0	0.23	None
CDHR3	222256	hg19	7	105621484	105621484	+	Missense_Mutation	SNP	T	T	A			231T	g.chr7:105621484T>A	ENST00000317716.9	p.V107E	47	12	50	0	0.255319	None
POT1	25913	hg19	7	124464042	124464042	+	Missense_Mutation	SNP	T	T	C			231T	g.chr7:124464042T>C	ENST00000357628.3	p.T627A	85	16	80	0	0.188235	uc003vlk.3/NR_003104, uc003vln.3/NR_003103
CALD1	800	hg19	7	134632265	134632265	+	Silent	SNP	T	T	G			231T	g.chr7:134632265T>G	ENST00000361675.2	p.P513P	51	12	42	0	0.235294	None
TRIM24	8805	hg19	7	138223485	138223485	+	Missense_Mutation	SNP	G	G	A			231T	g.chr7:138223485G>A	ENST00000343526.4	p.M360I	59	18	61	0	0.305085	None
HTR5A-AS1	0	hg19	7	154860933	154860933	+	Missense_Mutation	SNP	A	A	T			231T	g.chr7:154860933A>T	ENST00000395731.2	p.M98K	87	17	70	0	0.195402	uc003wlt.2/NR_038945
CSMD1	64478	hg19	8	3165912	3165912	+	Missense_Mutation	SNP	C	C	A			231T	g.chr8:3165912C>A	ENST00000520002.1	p.A1250S	97	27	87	0	0.278351	None
ADAM28	10863	hg19	8	24181491	24181491	+	Missense_Mutation	SNP	C	C	T	rs150820766	byFrequency	231T	g.chr8:24181491C>T	ENST00000265769.4	p.R289C	60	18	56	0	0.3	None
DOCK5	80005	hg19	8	25159871	25159871	+	Missense_Mutation	SNP	C	C	T			231T	g.chr8:25159871C>T	ENST00000276440.7	p.R293C	62	14	49	0	0.225806	None
PXDNL	137902	hg19	8	52387578	52387578	+	Silent	SNP	G	G	T			231T	g.chr8:52387578G>T	ENST00000356297.4	p.L216L	58	11	54	0	0.189655	None
RNF19A	25897	hg19	8	101299788	101299788	+	Missense_Mutation	SNP	C	C	T			231T	g.chr8:101299788C>T	ENST00000519449.1	p.M205I	81	15	68	0	0.185185	None
NCALD	83988	hg19	8	102705087	102705087	+	Missense_Mutation	SNP	G	G	A			231T	g.chr8:102705087G>A	ENST00000311028.3	p.P139L	40	7	71	0	0.175	None
CSMD3	114788	hg19	8	113702204	113702204	+	Missense_Mutation	SNP	C	C	T	rs139010997	byFrequency	231T	g.chr8:113702204C>T	ENST00000297405.5	p.R683H	75	14	105	0	0.186667	None
NFIB	4781	hg19	9	14307308	14307308	+	Missense_Mutation	SNP	C	C	T			231T	g.chr9:14307308C>T	ENST00000380959.3	p.R81H	73	17	82	0	0.232877	None
FREM1	158326	hg19	9	14747269	14747269	+	Missense_Mutation	SNP	G	G	A			231T	g.chr9:14747269G>A	ENST00000380880.3	p.P2001L	68	11	64	0	0.161765	None
KIF24	347240	hg19	9	34256743	34256743	+	Silent	SNP	T	T	C			231T	g.chr9:34256743T>C	ENST00000402558.2	p.G954G	78	16	78	0	0.205128	None
SIGMAR1	10280	hg19	9	34635669	34635669	+	Missense_Mutation	SNP	C	C	T	rs192644838		231T	g.chr9:34635669C>T	ENST00000277010.4	p.R211Q	76	15	78	0	0.197368	None
GNE	10020	hg19	9	36246342	36246342	+	Missense_Mutation	SNP	C	C	T	rs144727134		231T	g.chr9:36246342C>T	ENST00000539815.1	p.R101H	56	17	45	0	0.303571	None
SMC5	23137	hg19	9	72933584	72933584	+	Missense_Mutation	SNP	A	A	G			231T	g.chr9:72933584A>G	ENST00000361138.5	p.H654R	107	14	126	0	0.130841	None
RNF20	56254	hg19	9	104323170	104323170	+	Missense_Mutation	SNP	G	G	A			231T	g.chr9:104323170G>A	ENST00000389120.3	p.G824S	88	12	104	0	0.136364	None
OR13C9	286362	hg19	9	107380198	107380198	+	Silent	SNP	G	G	A			231T	g.chr9:107380198G>A	ENST00000259362.1	p.G96G	247	53	210	0	0.214575	None
IKBKAP	8518	hg19	9	111668662	111668662	+	Missense_Mutation	SNP	A	A	G			231T	g.chr9:111668662A>G	ENST00000374647.5	p.F522L	82	20	83	0	0.243902	None
TRAF1	7185	hg19	9	123686004	123686004	+	Silent	SNP	G	G	A			231T	g.chr9:123686004G>A	ENST00000373887.3	p.S69S	40	12	48	0	0.3	None
OR1N1	138883	hg19	9	125288742	125288742	+	Silent	SNP	G	G	T			231T	g.chr9:125288742G>T	ENST00000304880.2	p.T277T	99	18	66	0	0.181818	None
C9orf96	0	hg19	9	136270527	136270527	+	Silent	SNP	G	G	A	rs201065855		231T	g.chr9:136270527G>A	ENST00000371957.3	p.T675T	72	17	52	0	0.236111	None
CACNA1B	774	hg19	9	140953638	140953638	+	Silent	SNP	G	G	T			231T	g.chr9:140953638G>T	ENST00000371372.1	p.V1527V	62	16	67	0	0.258065	None
CLCN4	1183	hg19	X	10182032	10182032	+	Missense_Mutation	SNP	G	G	A			231T	g.chrX:10182032G>A	ENST00000380833.4	p.D630N	69	14	75	0	0.202899	None
GEMIN8	54960	hg19	X	14027229	14027229	+	Missense_Mutation	SNP	G	G	T			231T	g.chrX:14027229G>T	ENST00000380523.4	p.L178M	80	18	57	0	0.225	None
ZNF157	7712	hg19	X	47272728	47272728	+	Missense_Mutation	SNP	G	G	A			231T	g.chrX:47272728G>A	ENST00000377073.3	p.C419Y	135	32	132	0	0.237037	None
KCND1	3750	hg19	X	48825932	48825932	+	Silent	SNP	C	C	T			231T	g.chrX:48825932C>T	ENST00000218176.3	p.R249R	67	15	70	0	0.223881	None
SYP	6855	hg19	X	49050648	49050648	+	Missense_Mutation	SNP	C	C	T			231T	g.chrX:49050648C>T	ENST00000263233.4	p.R133Q	66	13	58	0	0.19697	None
HUWE1	10075	hg19	X	53576003	53576003	+	Missense_Mutation	SNP	C	C	T	rs144721096		231T	g.chrX:53576003C>T	ENST00000342160.3	p.G3318S	56	17	41	0	0.303571	None
HUWE1	10075	hg19	X	53674439	53674439	+	Missense_Mutation	SNP	T	T	C			231T	g.chrX:53674439T>C	ENST00000342160.3	p.M75V	46	14	42	0	0.304348	None
TRO	7216	hg19	X	54955811	54955811	+	Missense_Mutation	SNP	C	C	T			231T	g.chrX:54955811C>T	ENST00000173898.7	p.T885I	104	21	95	0	0.201923	None
PJA1	64219	hg19	X	68382410	68382410	+	Silent	SNP	T	T	C			231T	g.chrX:68382410T>C	ENST00000361478.1	p.R224R	77	19	72	0	0.246753	None
ARL13A	392509	hg19	X	100242482	100242482	+	Missense_Mutation	SNP	C	C	A			231T	g.chrX:100242482C>A	ENST00000450049.2	p.P197H	58	16	64	0	0.275862	None
GUCY2F	2986	hg19	X	108638597	108638597	+	Silent	SNP	T	T	C			231T	g.chrX:108638597T>C	ENST00000218006.2	p.R799R	88	18	72	0	0.204545	None
SMARCA1	6594	hg19	X	128614737	128614737	+	Missense_Mutation	SNP	G	G	A			231T	g.chrX:128614737G>A	ENST00000371122.4	p.R795C	80	17	104	0	0.2125	None
GPR112	139378	hg19	X	135429661	135429661	+	Missense_Mutation	SNP	G	G	A			231T	g.chrX:135429661G>A	ENST00000394143.1	p.G1266R	121	22	107	1	0.181818	None
VGLL1	51442	hg19	X	135630898	135630898	+	Missense_Mutation	SNP	G	G	T			231T	g.chrX:135630898G>T	ENST00000370634.3	p.R122M	78	10	86	0	0.128205	None
ARHGEF6	9459	hg19	X	135862896	135862896	+	Missense_Mutation	SNP	A	A	G			231T	g.chrX:135862896A>G	ENST00000250617.6	p.M49T	77	15	100	0	0.194805	None
SLITRK2	84631	hg19	X	144905425	144905425	+	Silent	SNP	G	G	A			231T	g.chrX:144905425G>A	ENST00000370490.1	p.T494T	103	16	89	0	0.15534	None
MAMLD1	10046	hg19	X	149638313	149638313	+	Silent	SNP	A	A	G			231T	g.chrX:149638313A>G	ENST00000370401.2	p.K156K	64	16	68	1	0.25	None
GPR50	9248	hg19	X	150348647	150348647	+	Missense_Mutation	SNP	G	G	A			231T	g.chrX:150348647G>A	ENST00000218316.3	p.V198I	103	36	81	0	0.349515	None
TKTL1	8277	hg19	X	153549117	153549117	+	Missense_Mutation	SNP	T	T	C			231T	g.chrX:153549117T>C	ENST00000369915.3	p.L348P	44	12	58	0	0.272727	None
SPINT4	391253	hg19	20	44351095	44351095	+	Missense_Mutation	SNP	C	C	T	rs16990631	byFrequency	231T	g.chr20:44351095C>T	ENST00000279058.3	p.A30V	84	14	84	1	0.166667	None
L1TD1	54596	hg19	1	62673087	62673087	+	Missense_Mutation	SNP	G	G	C			232T	g.chr1:62673087G>C	ENST00000498273.1	p.V263L	102	26	91	0	0.254902	None
COL11A1	1301	hg19	1	103573706	103573706	+	Missense_Mutation	SNP	G	G	A			232T	g.chr1:103573706G>A	ENST00000370096.3	p.T10M	82	22	63	0	0.268293	None
FLG	2312	hg19	1	152284255	152284255	+	Missense_Mutation	SNP	C	C	T			232T	g.chr1:152284255C>T	ENST00000368799.1	p.R1036H	97	35	83	0	0.360825	None
ANGPTL1	9068	hg19	1	178820315	178820315	+	Silent	SNP	G	G	A			232T	g.chr1:178820315G>A	ENST00000234816.2	p.G475G	82	30	84	0	0.365854	None
USH2A	7399	hg19	1	216246246	216246246	+	Missense_Mutation	SNP	G	G	A	rs145647517		232T	g.chr1:216246246G>A	ENST00000307340.3	p.R1948C	58	18	78	0	0.310345	None
PTEN	5728	hg19	10	89692904	89692904	+	Missense_Mutation	SNP	C	C	G	rs121913292|rs121909224		232T	g.chr10:89692904C>G	ENST00000371953.3	p.R130G	141	99	156	0	0.702128	None
OR5AN1	390195	hg19	11	59132251	59132251	+	Missense_Mutation	SNP	C	C	T			232T	g.chr11:59132251C>T	ENST00000313940.2	p.T107M	87	31	71	0	0.356322	None
PPP2R5B	5526	hg19	11	64695831	64695831	+	Missense_Mutation	SNP	G	G	A			232T	g.chr11:64695831G>A	ENST00000164133.2	p.R219Q	72	20	55	0	0.277778	None
ATM	472	hg19	11	108098419	108098419	+	Missense_Mutation	SNP	G	G	A	rs587779858		232T	g.chr11:108098419G>A	ENST00000452508.2	p.R23Q	68	14	68	0	0.205882	None
KMT2A	4297	hg19	11	118342552	118342552	+	Silent	SNP	C	C	T			232T	g.chr11:118342552C>T	ENST00000389506.5	p.P226P	106	27	103	0	0.254717	None
KRAS	3845	hg19	12	25398281	25398281	+	Missense_Mutation	SNP	C	C	T	rs112445441		232T	g.chr12:25398281C>T	ENST00000256078.4	p.G13D	39	20	24	0	0.512821	None
CS	1431	hg19	12	56669790	56669790	+	Missense_Mutation	SNP	T	T	C			232T	g.chr12:56669790T>C	ENST00000351328.3	p.T260A	83	30	77	0	0.361446	None
GJB6	10804	hg19	13	20797309	20797309	+	Missense_Mutation	SNP	C	C	A	rs549918398		232T	g.chr13:20797309C>A	ENST00000356192.6	p.R104L	94	37	66	0	0.393617	None
RPL21	6144	hg19	13	27829422	27829422	+	Missense_Mutation	SNP	A	A	G			232T	g.chr13:27829422A>G	ENST00000311549.6	p.H58R	121	34	79	0	0.280992	None
FAM214A	56204	hg19	15	52901184	52901184	+	Missense_Mutation	SNP	T	T	C			232T	g.chr15:52901184T>C	ENST00000261844.7	p.N643D	84	23	71	0	0.27381	None
ACAN	176	hg19	15	89401783	89401783	+	Silent	SNP	C	C	T	rs201107277		232T	g.chr15:89401783C>T	ENST00000561243.1	p.S1989S	76	25	65	0	0.328947	None
CMTR2	55783	hg19	16	71317628	71317628	+	Silent	SNP	C	C	T			232T	g.chr16:71317628C>T	ENST00000338099.5	p.K732K	89	37	90	0	0.41573	None
ZNF521	25925	hg19	18	22807045	22807045	+	Silent	SNP	C	C	T	rs144835436	byFrequency	232T	g.chr18:22807045C>T	ENST00000361524.3	p.A279A	100	25	59	0	0.25	None
CATSPERD	257062	hg19	19	5768188	5768188	+	Silent	SNP	C	C	T	rs17852928		232T	g.chr19:5768188C>T	ENST00000381624.3	p.S523S	37	14	35	0	0.378378	None
ZNF235	9310	hg19	19	44803788	44803788	+	Missense_Mutation	SNP	A	A	G			232T	g.chr19:44803788A>G	ENST00000291182.4	p.L38P	80	27	76	0	0.3375	None
SYT3	84258	hg19	19	51129217	51129217	+	Missense_Mutation	SNP	G	G	A			232T	g.chr19:51129217G>A	ENST00000338916.4	p.R447C	37	14	41	0	0.378378	None
CNGA3	1261	hg19	2	98999851	98999851	+	Splice_Site	SNP	C	C	T			232T	g.chr2:98999851C>T	ENST00000272602.2	p.S132S	81	21	90	0	0.259259	None
PRPF40A	55660	hg19	2	153514528	153514528	+	Missense_Mutation	SNP	G	G	T			232T	g.chr2:153514528G>T	ENST00000410080.1	p.P859T	61	26	54	0	0.42623	None
ZDBF2	57683	hg19	2	207161995	207161995	+	Missense_Mutation	SNP	G	G	A			232T	g.chr2:207161995G>A	ENST00000374423.3	p.S29N	86	22	67	0	0.255814	None
CHL1	10752	hg19	3	407672	407672	+	Missense_Mutation	SNP	T	T	A			232T	g.chr3:407672T>A	ENST00000256509.2	p.I542N	72	22	64	0	0.305556	None
PIK3CA	5290	hg19	3	178952085	178952085	+	Missense_Mutation	SNP	A	A	G	rs121913279		232T	g.chr3:178952085A>G	ENST00000263967.3	p.H1047R	78	27	65	0	0.346154	None
SDHA	6389	hg19	5	231042	231042	+	Silent	SNP	C	C	A	rs34771391	byFrequency	232T	g.chr5:231042C>A	ENST00000264932.6	p.G274G	65	36	52	1	0.553846	None
NSD1	64324	hg19	5	176719045	176719045	+	Nonsense_Mutation	SNP	C	C	T			232T	g.chr5:176719045C>T	ENST00000439151.2	p.R2117*	91	51	75	0	0.56044	None
LMAN2	10960	hg19	5	176778505	176778505	+	Missense_Mutation	SNP	G	G	T			232T	g.chr5:176778505G>T	ENST00000303127.7	p.D48E	60	15	57	0	0.25	None
ZFP2	80108	hg19	5	178358334	178358334	+	Missense_Mutation	SNP	G	G	T			232T	g.chr5:178358334G>T	ENST00000361362.2	p.W7L	93	38	107	0	0.408602	None
BRD2	6046	hg19	6	32948458	32948458	+	Missense_Mutation	SNP	C	C	G	rs200397640		232T	g.chr6:32948458C>G	ENST00000374825.4	p.S790W	312	66	295	0	0.211538	uc003ocp.4/NR_037625
CCDC129	223075	hg19	7	31617894	31617894	+	Missense_Mutation	SNP	G	G	T			232T	g.chr7:31617894G>T	ENST00000407970.3	p.C339F	70	23	52	0	0.328571	None
LMTK2	22853	hg19	7	97821424	97821424	+	Silent	SNP	C	C	T	rs200582016		232T	g.chr7:97821424C>T	ENST00000297293.5	p.S549S	103	29	75	0	0.281553	None
PRSS1	5644	hg19	7	142459721	142459721	+	Silent	SNP	C	C	T	rs373659879		232T	g.chr7:142459721C>T	ENST00000311737.7	p.Y99Y	106	37	94	0	0.349057	None
BRF2	55290	hg19	8	37702376	37702376	+	Missense_Mutation	SNP	C	C	T			232T	g.chr8:37702376C>T	ENST00000220659.6	p.G298S	81	27	63	0	0.333333	None
PTK2	5747	hg19	8	141762366	141762366	+	Missense_Mutation	SNP	G	G	A			232T	g.chr8:141762366G>A	ENST00000522684.1	p.S461L	55	17	49	0	0.309091	None
MURC	347273	hg19	9	103340627	103340627	+	Missense_Mutation	SNP	G	G	A	rs374741826		232T	g.chr9:103340627G>A	ENST00000307584.5	p.V68I	143	55	97	0	0.384615	None
POF1B	79983	hg19	X	84560852	84560852	+	Missense_Mutation	SNP	G	G	A			232T	g.chrX:84560852G>A	ENST00000262753.4	p.T461M	69	17	58	0	0.246377	None
TAS1R1	80835	hg19	1	6634879	6634879	+	Missense_Mutation	SNP	G	G	T			233T	g.chr1:6634879G>T	ENST00000333172.6	p.E229D	48	18	42	0	0.375	None
ARID1A	8289	hg19	1	27099958	27099958	+	Nonsense_Mutation	SNP	T	T	A			233T	g.chr1:27099958T>A	ENST00000324856.7	p.Y1279*	94	27	99	1	0.287234	None
NFASC	23114	hg19	1	204939842	204939842	+	Missense_Mutation	SNP	G	G	T			233T	g.chr1:204939842G>T	ENST00000401399.1	p.V368F	65	29	63	1	0.446154	None
FAM71A	149647	hg19	1	212799877	212799877	+	Missense_Mutation	SNP	T	T	C			233T	g.chr1:212799877T>C	ENST00000294829.3	p.M553T	93	19	105	0	0.204301	None
EIF3A	8661	hg19	10	120802216	120802216	+	Missense_Mutation	SNP	C	C	T	rs186145626		233T	g.chr10:120802216C>T	ENST00000369144.3	p.R939H	35	14	44	0	0.4	None
OR4P4	81300	hg19	11	55406199	55406199	+	Silent	SNP	G	G	A			233T	g.chr11:55406199G>A	ENST00000314612.2	p.V122V	66	24	67	0	0.363636	None
PEX5	5830	hg19	12	7360321	7360321	+	Missense_Mutation	SNP	C	C	T	rs199822160		233T	g.chr12:7360321C>T	ENST00000455147.2	p.R345C	61	25	48	1	0.409836	None
KMT2D	8085	hg19	12	49433662	49433662	+	Missense_Mutation	SNP	C	C	T			233T	g.chr12:49433662C>T	ENST00000301067.7	p.G2631R	63	23	56	0	0.365079	None
SPG20	23111	hg19	13	36909177	36909177	+	Missense_Mutation	SNP	C	C	A	rs185301100		233T	g.chr13:36909177C>A	ENST00000451493.1	p.R264L	74	28	68	0	0.378378	None
RTN1	6252	hg19	14	60074167	60074167	+	Silent	SNP	G	G	A	rs372674307		233T	g.chr14:60074167G>A	ENST00000267484.5	p.I603I	56	11	74	0	0.196429	None
CLUAP1	23059	hg19	16	3586130	3586130	+	Silent	SNP	G	G	A			233T	g.chr16:3586130G>A	ENST00000576634.1	p.S367S	133	26	101	0	0.195489	None
MOGS	7841	hg19	2	74689400	74689400	+	Nonsense_Mutation	SNP	G	G	A			233T	g.chr2:74689400G>A	ENST00000233616.4	p.R506*	85	19	89	0	0.223529	None
ACVR1	90	hg19	2	158630626	158630626	+	Missense_Mutation	SNP	C	C	T	rs121912678		233T	g.chr2:158630626C>T	ENST00000263640.3	p.R206H	94	23	68	0	0.244681	None
CDH22	64405	hg19	20	44869733	44869733	+	Missense_Mutation	SNP	C	C	T			233T	g.chr20:44869733C>T	ENST00000372262.3	p.R140Q	37	12	65	1	0.324324	None
CTNNB1	1499	hg19	3	41266125	41266125	+	Missense_Mutation	SNP	C	C	T	rs121913413		233T	g.chr3:41266125C>T	ENST00000349496.5	p.T41I	89	13	98	0	0.146067	None
BCOR	54880	hg19	X	39921444	39921444	+	Missense_Mutation	SNP	T	T	C	rs199538037		233T	g.chrX:39921444T>C	ENST00000378444.4	p.N1459S	39	17	33	0	0.435897	None
MSN	4478	hg19	X	64936682	64936682	+	Missense_Mutation	SNP	C	C	G			233T	g.chrX:64936682C>G	ENST00000360270.5	p.I5M	23	11	36	1	0.478261	None
FRMD7	90167	hg19	X	131214250	131214250	+	Missense_Mutation	SNP	C	C	T			233T	g.chrX:131214250C>T	ENST00000298542.4	p.R317K	99	22	116	0	0.222222	None
CLCN6	1185	hg19	1	11896068	11896068	+	Missense_Mutation	SNP	A	A	G			234T	g.chr1:11896068A>G	ENST00000346436.6	p.Y613C	29	11	31	0	0.37931	uc010oat.3/NR_046428
DDOST	1650	hg19	1	20979011	20979011	+	Missense_Mutation	SNP	C	C	T	rs373329310		234T	g.chr1:20979011C>T	ENST00000375048.3	p.R411Q	101	36	109	0	0.356436	None
EPHB2	2048	hg19	1	23219497	23219497	+	Missense_Mutation	SNP	G	G	A			234T	g.chr1:23219497G>A	ENST00000400191.3	p.G517R	53	11	71	0	0.207547	None
ARID1A	8289	hg19	1	27100897	27100897	+	Nonsense_Mutation	SNP	C	C	G			234T	g.chr1:27100897C>G	ENST00000324856.7	p.Y1393*	43	16	36	1	0.372093	None
SRSF4	6429	hg19	1	29486928	29486928	+	Missense_Mutation	SNP	G	G	A			234T	g.chr1:29486928G>A	ENST00000373795.4	p.A70V	85	37	83	0	0.435294	None
RAB3B	5865	hg19	1	52385646	52385646	+	Missense_Mutation	SNP	G	G	A	rs201157918		234T	g.chr1:52385646G>A	ENST00000371655.3	p.R205C	93	23	90	0	0.247312	None
MSH4	4438	hg19	1	76363717	76363717	+	Missense_Mutation	SNP	T	T	G			234T	g.chr1:76363717T>G	ENST00000263187.3	p.I827M	50	16	33	0	0.32	None
AK5	26289	hg19	1	77984393	77984393	+	Missense_Mutation	SNP	G	G	A			234T	g.chr1:77984393G>A	ENST00000354567.2	p.R431H	62	22	80	0	0.354839	None
KIAA1107	23285	hg19	1	92649448	92649448	+	Missense_Mutation	SNP	C	C	T			234T	g.chr1:92649448C>T	ENST00000370378.4	p.A1209V	50	16	49	0	0.32	None
C1orf194	127003	hg19	1	109649741	109649741	+	Missense_Mutation	SNP	G	G	A			234T	g.chr1:109649741G>A	ENST00000369948.3	p.P68S	62	20	66	0	0.322581	None
SARS	6301	hg19	1	109777978	109777978	+	Silent	SNP	T	T	C			234T	g.chr1:109777978T>C	ENST00000234677.2	p.S298S	47	21	72	0	0.446809	None
TTF2	8458	hg19	1	117617717	117617717	+	Missense_Mutation	SNP	C	C	T			234T	g.chr1:117617717C>T	ENST00000369466.4	p.P171S	82	33	91	1	0.402439	None
ITGA10	8515	hg19	1	145531019	145531019	+	Missense_Mutation	SNP	G	G	A			234T	g.chr1:145531019G>A	ENST00000369304.3	p.V251M	147	28	66	0	0.190476	None
POLR3C	10623	hg19	1	145608178	145608178	+	Silent	SNP	T	T	C			234T	g.chr1:145608178T>C	ENST00000334163.3	p.P173P	201	40	93	0	0.199005	None
SV2A	9900	hg19	1	149885201	149885201	+	Silent	SNP	A	A	G			234T	g.chr1:149885201A>G	ENST00000369146.3	p.G64G	132	23	56	1	0.174242	None
RPRD2	23248	hg19	1	150437110	150437110	+	Missense_Mutation	SNP	C	C	G			234T	g.chr1:150437110C>G	ENST00000369068.4	p.L507V	125	24	62	0	0.192	None
RPTN	126638	hg19	1	152127542	152127542	+	Missense_Mutation	SNP	T	T	C			234T	g.chr1:152127542T>C	ENST00000316073.3	p.D678G	207	37	116	0	0.178744	None
KPRP	448834	hg19	1	152733658	152733658	+	Missense_Mutation	SNP	C	C	A	rs6703294	byFrequency	234T	g.chr1:152733658C>A	ENST00000606109.1	p.P532T	141	30	72	0	0.212766	None
FCRL3	115352	hg19	1	157667125	157667125	+	Missense_Mutation	SNP	G	G	A			234T	g.chr1:157667125G>A	ENST00000368184.3	p.P217S	104	18	72	0	0.173077	None
CD84	8832	hg19	1	160523240	160523240	+	Silent	SNP	G	G	A			234T	g.chr1:160523240G>A	ENST00000311224.4	p.L230L	161	30	98	0	0.186335	None
LY9	4063	hg19	1	160783681	160783681	+	Missense_Mutation	SNP	A	A	G			234T	g.chr1:160783681A>G	ENST00000263285.6	p.H237R	159	39	82	0	0.245283	None
HSPA6	3310	hg19	1	161495203	161495203	+	Missense_Mutation	SNP	G	G	A			234T	g.chr1:161495203G>A	ENST00000309758.4	p.G252E	201	33	106	0	0.164179	None
MYOC	4653	hg19	1	171621651	171621651	+	Missense_Mutation	SNP	G	G	A			234T	g.chr1:171621651G>A	ENST00000037502.6	p.T34I	86	17	52	0	0.197674	None
CEP350	9857	hg19	1	180053235	180053235	+	Silent	SNP	C	C	T			234T	g.chr1:180053235C>T	ENST00000367607.3	p.N2069N	205	38	103	0	0.185366	None
RGSL1	353299	hg19	1	182443626	182443626	+	Silent	SNP	C	C	A			234T	g.chr1:182443626C>A	ENST00000294854.8	p.P460P	150	28	74	0	0.186667	None
TRMT1L	81627	hg19	1	185114628	185114628	+	Silent	SNP	G	G	A			234T	g.chr1:185114628G>A	ENST00000367506.5	p.L200L	79	17	49	0	0.21519	None
NAV1	89796	hg19	1	201751661	201751661	+	Missense_Mutation	SNP	C	C	A			234T	g.chr1:201751661C>A	ENST00000367296.4	p.P674H	101	23	59	0	0.227723	None
PIK3C2B	5287	hg19	1	204403008	204403008	+	Silent	SNP	G	G	A			234T	g.chr1:204403008G>A	ENST00000367187.3	p.S1252S	136	24	83	0	0.176471	None
CR2	1380	hg19	1	207643246	207643246	+	Missense_Mutation	SNP	T	T	C			234T	g.chr1:207643246T>C	ENST00000367058.3	p.C342R	174	36	75	0	0.206897	None
CR1	1378	hg19	1	207751292	207751292	+	Silent	SNP	G	G	A			234T	g.chr1:207751292G>A	ENST00000367049.4	p.E1560E	370	67	182	0	0.181081	None
HHIPL2	79802	hg19	1	222713568	222713568	+	Missense_Mutation	SNP	C	C	T			234T	g.chr1:222713568C>T	ENST00000343410.6	p.A412T	120	28	61	0	0.233333	None
URB2	9816	hg19	1	229772270	229772270	+	Missense_Mutation	SNP	T	T	C			234T	g.chr1:229772270T>C	ENST00000258243.2	p.V637A	162	31	79	0	0.191358	None
NLRP3	114548	hg19	1	247582249	247582249	+	Silent	SNP	T	T	C	rs199687987		234T	g.chr1:247582249T>C	ENST00000336119.3	p.H51H	130	25	72	0	0.192308	None
OR2T10	127069	hg19	1	248756573	248756573	+	Missense_Mutation	SNP	A	A	G			234T	g.chr1:248756573A>G	ENST00000330500.2	p.F166S	208	43	45	0	0.206731	None
GPR158	57512	hg19	10	25701300	25701300	+	Silent	SNP	G	G	A			234T	g.chr10:25701300G>A	ENST00000376351.3	p.Q411Q	71	25	62	0	0.352113	None
WDFY4	57705	hg19	10	50030575	50030575	+	Missense_Mutation	SNP	T	T	C			234T	g.chr10:50030575T>C	ENST00000325239.5	p.I1992T	29	11	25	0	0.37931	None
PCDH15	65217	hg19	10	55568894	55568894	+	Missense_Mutation	SNP	G	G	A	rs181269166		234T	g.chr10:55568894G>A	ENST00000395445.1	p.T1639I	70	28	56	1	0.4	None
PTEN	5728	hg19	10	89717650	89717650	+	Nonsense_Mutation	SNP	T	T	G			234T	g.chr10:89717650T>G	ENST00000371953.3	p.Y225*	103	43	100	0	0.417476	None
ENTPD7	57089	hg19	10	101451201	101451201	+	Silent	SNP	C	C	T			234T	g.chr10:101451201C>T	ENST00000370489.4	p.L257L	79	27	66	1	0.341772	None
C10orf76	79591	hg19	10	103734985	103734985	+	Nonsense_Mutation	SNP	C	C	T			234T	g.chr10:103734985C>T	ENST00000370033.4	p.W493*	65	21	56	0	0.323077	None
GRK5	2869	hg19	10	121207713	121207713	+	Missense_Mutation	SNP	A	A	G			234T	g.chr10:121207713A>G	ENST00000392870.2	p.R449G	57	19	42	0	0.333333	None
HTRA1	5654	hg19	10	124271508	124271508	+	Silent	SNP	C	C	A	rs148323503		234T	g.chr10:124271508C>A	ENST00000368984.3	p.R401R	32	15	38	0	0.46875	None
DMBT1	1755	hg19	10	124377700	124377700	+	Missense_Mutation	SNP	G	G	A			234T	g.chr10:124377700G>A	ENST00000338354.3	p.A1558T	39	11	41	0	0.282051	None
KNDC1	85442	hg19	10	135015188	135015188	+	Missense_Mutation	SNP	G	G	A			234T	g.chr10:135015188G>A	ENST00000304613.3	p.G1058D	24	10	20	0	0.416667	None
PTDSS2	81490	hg19	11	487013	487013	+	Silent	SNP	C	C	T			234T	g.chr11:487013C>T	ENST00000308020.5	p.Y170Y	53	26	48	1	0.490566	None
PHRF1	57661	hg19	11	608578	608578	+	Missense_Mutation	SNP	G	G	A			234T	g.chr11:608578G>A	ENST00000264555.5	p.R1041H	49	21	50	0	0.428571	None
TALDO1	6888	hg19	11	763942	763942	+	Missense_Mutation	SNP	C	C	T			234T	g.chr11:763942C>T	ENST00000319006.3	p.A278V	35	14	25	0	0.4	None
TH	7054	hg19	11	2186970	2186970	+	Silent	SNP	G	G	A			234T	g.chr11:2186970G>A	ENST00000381178.1	p.F407F	39	13	27	0	0.333333	None
OR52E8	390079	hg19	11	5878400	5878400	+	Missense_Mutation	SNP	C	C	T			234T	g.chr11:5878400C>T	ENST00000537935.1	p.R178H	150	59	162	1	0.393333	None
SAA2	6289	hg19	11	18269484	18269484	+	Silent	SNP	A	A	G			234T	g.chr11:18269484A>G	ENST00000526900.1	p.L25L	66	17	50	0	0.257576	None
DBX1	120237	hg19	11	20180780	20180780	+	Silent	SNP	G	G	A			234T	g.chr11:20180780G>A	ENST00000524983.2	p.F142F	60	26	50	0	0.433333	None
RCN1	5954	hg19	11	32124884	32124884	+	Missense_Mutation	SNP	G	G	A	rs374560661		234T	g.chr11:32124884G>A	ENST00000054950.3	p.R249Q	135	51	116	0	0.377778	None
DDB2	1643	hg19	11	47238527	47238527	+	Missense_Mutation	SNP	C	C	T			234T	g.chr11:47238527C>T	ENST00000256996.4	p.A128V	84	25	73	1	0.297619	None
OR10Q1	219960	hg19	11	57995764	57995764	+	Missense_Mutation	SNP	G	G	A			234T	g.chr11:57995764G>A	ENST00000316770.2	p.A195V	91	24	104	0	0.263736	None
PRPF19	27339	hg19	11	60671332	60671332	+	Splice_Site	SNP	G	G	A			234T	g.chr11:60671332G>A	ENST00000227524.4	p.I7I	48	17	44	0	0.354167	None
SLC3A2	6520	hg19	11	62656157	62656157	+	Missense_Mutation	SNP	G	G	A			234T	g.chr11:62656157G>A	ENST00000377890.2	p.A629T	49	18	55	0	0.367347	None
MAP4K2	5871	hg19	11	64557725	64557725	+	Missense_Mutation	SNP	A	A	G			234T	g.chr11:64557725A>G	ENST00000294066.2	p.M728T	42	16	37	0	0.380952	None
FGF19	9965	hg19	11	69514256	69514256	+	Missense_Mutation	SNP	G	G	C	rs191447718		234T	g.chr11:69514256G>C	ENST00000294312.3	p.P142R	84	34	72	0	0.404762	None
PPFIA1	8500	hg19	11	70194328	70194328	+	Silent	SNP	G	G	A			234T	g.chr11:70194328G>A	ENST00000253925.7	p.Q655Q	73	19	91	0	0.260274	uc001opp.3/NR_045286
SHANK2	22941	hg19	11	70318992	70318992	+	Silent	SNP	T	T	C			234T	g.chr11:70318992T>C	ENST00000423696.2	p.K1465K	88	27	69	0	0.306818	None
ARAP1	116985	hg19	11	72423490	72423490	+	Missense_Mutation	SNP	C	C	T	rs200340609		234T	g.chr11:72423490C>T	ENST00000393609.3	p.V291I	38	17	44	0	0.447368	None
TMEM133	83935	hg19	11	100863116	100863116	+	Missense_Mutation	SNP	A	A	G			234T	g.chr11:100863116A>G	ENST00000303130.2	p.Y26C	114	29	87	0	0.254386	None
DCUN1D5	84259	hg19	11	102937077	102937077	+	Missense_Mutation	SNP	A	A	G			234T	g.chr11:102937077A>G	ENST00000260247.5	p.I159T	56	19	45	0	0.339286	None
DYNC2H1	79659	hg19	11	103194702	103194702	+	Missense_Mutation	SNP	G	G	A	rs368508015		234T	g.chr11:103194702G>A	ENST00000375735.2	p.R4008H	55	19	54	0	0.345455	None
GUCY1A2	2977	hg19	11	106680738	106680738	+	Missense_Mutation	SNP	C	C	G			234T	g.chr11:106680738C>G	ENST00000526355.2	p.G558A	97	31	92	0	0.319588	None
GUCY1A2	2977	hg19	11	106680739	106680739	+	Nonsense_Mutation	SNP	C	C	A			234T	g.chr11:106680739C>A	ENST00000526355.2	p.G558*	96	31	93	0	0.322917	None
SIK2	23235	hg19	11	111592601	111592601	+	Silent	SNP	C	C	T			234T	g.chr11:111592601C>T	ENST00000304987.3	p.S664S	19	7	27	0	0.368421	None
ANKK1	255239	hg19	11	113270067	113270067	+	Missense_Mutation	SNP	G	G	A			234T	g.chr11:113270067G>A	ENST00000303941.3	p.R459H	83	37	61	0	0.445783	None
USP28	57646	hg19	11	113705006	113705006	+	Missense_Mutation	SNP	G	G	A			234T	g.chr11:113705006G>A	ENST00000003302.4	p.P196S	71	24	48	0	0.338028	None
IFT46	56912	hg19	11	118416557	118416557	+	Silent	SNP	G	G	T			234T	g.chr11:118416557G>T	ENST00000264021.3	p.P228P	73	19	68	0	0.260274	None
KCNA5	3741	hg19	12	5154404	5154404	+	Missense_Mutation	SNP	C	C	T			234T	g.chr12:5154404C>T	ENST00000252321.3	p.A364V	37	18	48	0	0.486486	None
ATN1	1822	hg19	12	7048186	7048186	+	Silent	SNP	G	G	A			234T	g.chr12:7048186G>A	ENST00000356654.4	p.R1020R	39	16	45	0	0.410256	None
TAS2R42	353164	hg19	12	11338977	11338977	+	Silent	SNP	A	A	G			234T	g.chr12:11338977A>G	ENST00000334266.1	p.S189S	92	40	100	0	0.434783	None
RASSF8	11228	hg19	12	26221678	26221678	+	Missense_Mutation	SNP	A	A	C			234T	g.chr12:26221678A>C	ENST00000405154.2	p.Q396P	60	23	65	1	0.383333	None
ITPR2	3709	hg19	12	26835558	26835558	+	Silent	SNP	G	G	T			234T	g.chr12:26835558G>T	ENST00000381340.3	p.T399T	63	32	65	0	0.507937	None
IPO8	10526	hg19	12	30792502	30792502	+	Silent	SNP	A	A	C			234T	g.chr12:30792502A>C	ENST00000256079.4	p.P812P	81	25	83	0	0.308642	None
SLC38A4	55089	hg19	12	47181732	47181732	+	Missense_Mutation	SNP	T	T	C			234T	g.chr12:47181732T>C	ENST00000447411.1	p.Y98C	105	31	113	0	0.295238	None
KRT6C	286887	hg19	12	52865921	52865921	+	Silent	SNP	G	G	A			234T	g.chr12:52865921G>A	ENST00000252250.6	p.I228I	78	23	80	0	0.294872	None
B4GALNT1	2583	hg19	12	58022874	58022874	+	Silent	SNP	C	C	T	rs144400738	byFrequency	234T	g.chr12:58022874C>T	ENST00000341156.4	p.P256P	125	39	104	0	0.312	None
MYBPC1	4604	hg19	12	102061595	102061595	+	Silent	SNP	T	T	C			234T	g.chr12:102061595T>C	ENST00000550270.1	p.F807F	71	13	79	0	0.183099	None
SELPLG	6404	hg19	12	109016928	109016928	+	Missense_Mutation	SNP	T	T	C			234T	g.chr12:109016928T>C	ENST00000550948.1	p.K386E	50	16	34	0	0.32	None
ACACB	32	hg19	12	109684205	109684205	+	Silent	SNP	C	C	A			234T	g.chr12:109684205C>A	ENST00000338432.7	p.I1841I	91	25	75	0	0.274725	None
CCDC60	160777	hg19	12	119773040	119773040	+	Missense_Mutation	SNP	G	G	A	rs150069433		234T	g.chr12:119773040G>A	ENST00000327554.2	p.R20Q	68	23	68	0	0.338235	None
PSMD9	5715	hg19	12	122337750	122337750	+	Splice_Site	SNP	C	C	T			234T	g.chr12:122337750C>T	ENST00000541212.1	p.A151V	28	13	34	0	0.464286	uc031qjw.1/NR_048555
DDX55	57696	hg19	12	124099763	124099763	+	Missense_Mutation	SNP	G	G	A			234T	g.chr12:124099763G>A	ENST00000238146.4	p.A286T	98	33	100	0	0.336735	None
TMEM132C	92293	hg19	12	129189974	129189974	+	Missense_Mutation	SNP	G	G	A			234T	g.chr12:129189974G>A	ENST00000435159.2	p.A821T	57	22	55	0	0.385965	None
EP400	57634	hg19	12	132446324	132446324	+	Missense_Mutation	SNP	T	T	C			234T	g.chr12:132446324T>C	ENST00000333577.4	p.L387S	94	23	89	0	0.244681	None
CHFR	55743	hg19	12	133448914	133448914	+	Silent	SNP	C	C	A			234T	g.chr12:133448914C>A	ENST00000432561.2	p.G100G	31	14	25	0	0.451613	None
SPATA13	221178	hg19	13	24823853	24823853	+	Missense_Mutation	SNP	C	C	A			234T	g.chr13:24823853C>A	ENST00000382095.4	p.P6H	96	35	93	0	0.364583	None
NAA16	79612	hg19	13	41891013	41891013	+	Missense_Mutation	SNP	G	G	A			234T	g.chr13:41891013G>A	ENST00000379406.3	p.G29D	51	21	40	0	0.411765	None
TOX4	9878	hg19	14	21956906	21956906	+	Missense_Mutation	SNP	G	G	A	rs200201699	byFrequency	234T	g.chr14:21956906G>A	ENST00000405508.1	p.G159D	86	17	85	0	0.197674	None
MYH6	4624	hg19	14	23874889	23874889	+	Missense_Mutation	SNP	C	C	T	rs140596256	byFrequency	234T	g.chr14:23874889C>T	ENST00000356287.3	p.E98K	56	21	69	0	0.375	None
ATL1	51062	hg19	14	51099032	51099032	+	Missense_Mutation	SNP	A	A	G			234T	g.chr14:51099032A>G	ENST00000358385.6	p.E551G	80	33	76	0	0.4125	None
PSMC6	5706	hg19	14	53175102	53175102	+	Missense_Mutation	SNP	G	G	A			234T	g.chr14:53175102G>A	ENST00000606149.1	p.G54E	111	33	104	0	0.297297	None
SIPA1L1	26037	hg19	14	72152106	72152106	+	Silent	SNP	A	A	G			234T	g.chr14:72152106A>G	ENST00000555818.1	p.P1044P	76	27	65	1	0.355263	None
PROX2	283571	hg19	14	75330034	75330034	+	Silent	SNP	C	C	T	rs372063691		234T	g.chr14:75330034C>T	ENST00000445876.1	p.T168T	68	35	80	0	0.514706	None
DYNC1H1	1778	hg19	14	102483200	102483200	+	Missense_Mutation	SNP	C	C	T			234T	g.chr14:102483200C>T	ENST00000360184.4	p.T2571M	47	17	62	0	0.361702	None
TECPR2	9895	hg19	14	102901312	102901312	+	Missense_Mutation	SNP	A	A	G			234T	g.chr14:102901312A>G	ENST00000359520.7	p.S720G	72	25	55	0	0.347222	None
MAGEL2	54551	hg19	15	23889204	23889204	+	Missense_Mutation	SNP	T	T	C			234T	g.chr15:23889204T>C	ENST00000532292.1	p.D626G	83	40	74	0	0.481928	None
UBE3A	7337	hg19	15	25599676	25599676	+	Splice_Site	SNP	C	C	T			234T	g.chr15:25599676C>T	ENST00000397954.2	p.R763Q	68	22	91	0	0.323529	None
RASGRP1	10125	hg19	15	38786916	38786916	+	Silent	SNP	A	A	G			234T	g.chr15:38786916A>G	ENST00000310803.5	p.G642G	53	15	62	0	0.283019	None
GPR176	11245	hg19	15	40099274	40099274	+	Missense_Mutation	SNP	C	C	T			234T	g.chr15:40099274C>T	ENST00000561100.1	p.V120I	70	21	76	0	0.3	None
ZNF106	64397	hg19	15	42731658	42731658	+	Missense_Mutation	SNP	T	T	C			234T	g.chr15:42731658T>C	ENST00000263805.4	p.K1350E	113	34	87	0	0.300885	None
CLPX	10845	hg19	15	65447208	65447208	+	Missense_Mutation	SNP	C	C	T			234T	g.chr15:65447208C>T	ENST00000300107.3	p.S508N	114	32	113	0	0.280702	None
SKOR1	390598	hg19	15	68118709	68118709	+	Silent	SNP	C	C	T			234T	g.chr15:68118709C>T	ENST00000380035.2	p.F181F	59	15	69	0	0.254237	None
HMG20A	10363	hg19	15	77763279	77763279	+	Missense_Mutation	SNP	A	A	G			234T	g.chr15:77763279A>G	ENST00000381714.3	p.K160E	91	37	79	0	0.406593	None
AGBL1	123624	hg19	15	86807654	86807654	+	Missense_Mutation	SNP	A	A	G			234T	g.chr15:86807654A>G	ENST00000441037.2	p.R372G	148	43	137	0	0.290541	None
KIF7	374654	hg19	15	90171910	90171910	+	Missense_Mutation	SNP	C	C	G			234T	g.chr15:90171910C>G	ENST00000394412.3	p.A1258P	45	20	60	0	0.444444	None
SYNM	23336	hg19	15	99653855	99653855	+	Nonsense_Mutation	SNP	G	G	A			234T	g.chr15:99653855G>A	ENST00000560674.1	p.W4*	66	22	59	0	0.333333	None
AXIN1	8312	hg19	16	343641	343641	+	Missense_Mutation	SNP	T	T	C			234T	g.chr16:343641T>C	ENST00000262320.3	p.Q678R	55	16	35	0	0.290909	None
MYH11	4629	hg19	16	15847330	15847330	+	Silent	SNP	A	A	G			234T	g.chr16:15847330A>G	ENST00000300036.5	p.N595N	68	29	74	0	0.426471	None
GPRC5B	51704	hg19	16	19883185	19883185	+	Missense_Mutation	SNP	C	C	A			234T	g.chr16:19883185C>A	ENST00000300571.2	p.R328L	64	29	45	0	0.453125	None
ACSM2B	348158	hg19	16	20554305	20554305	+	Silent	SNP	A	A	G	rs558768908	byFrequency	234T	g.chr16:20554305A>G	ENST00000329697.6	p.N480N	102	38	109	0	0.372549	None
GGA2	23062	hg19	16	23497419	23497419	+	Missense_Mutation	SNP	G	G	C	rs370781819		234T	g.chr16:23497419G>C	ENST00000309859.4	p.R239G	72	25	68	0	0.347222	None
AQP8	343	hg19	16	25228696	25228696	+	Missense_Mutation	SNP	G	G	T			234T	g.chr16:25228696G>T	ENST00000219660.5	p.G64W	85	32	67	0	0.376471	None
ZNF629	23361	hg19	16	30794036	30794036	+	Missense_Mutation	SNP	C	C	T			234T	g.chr16:30794036C>T	ENST00000262525.4	p.R538K	42	13	40	0	0.309524	None
ITGAD	3681	hg19	16	31421828	31421828	+	Missense_Mutation	SNP	T	T	C			234T	g.chr16:31421828T>C	ENST00000389202.2	p.M399T	41	17	36	0	0.414634	None
CCDC135	0	hg19	16	57735968	57735968	+	Missense_Mutation	SNP	G	G	A			234T	g.chr16:57735968G>A	ENST00000360716.3	p.G209S	35	12	32	0	0.342857	None
KATNB1	10300	hg19	16	57786842	57786842	+	Splice_Site	SNP	T	T	C			234T	g.chr16:57786842T>C	ENST00000379661.3		43	14	39	0	0.325581	None
ACD	65057	hg19	16	67692058	67692058	+	Missense_Mutation	SNP	G	G	T			234T	g.chr16:67692058G>T	ENST00000393919.4	p.P432H	74	35	54	0	0.472973	None
EDC4	23644	hg19	16	67915695	67915695	+	Missense_Mutation	SNP	G	G	A			234T	g.chr16:67915695G>A	ENST00000358933.5	p.S984N	69	19	51	0	0.275362	None
PSKH1	5681	hg19	16	67943421	67943421	+	Missense_Mutation	SNP	A	A	T			234T	g.chr16:67943421A>T	ENST00000291041.5	p.T257S	59	12	53	1	0.20339	None
DHX38	9785	hg19	16	72141399	72141399	+	Missense_Mutation	SNP	C	C	T			234T	g.chr16:72141399C>T	ENST00000268482.3	p.L921F	40	17	39	1	0.425	None
RPAIN	84268	hg19	17	5323558	5323558	+	Missense_Mutation	SNP	C	C	A			234T	g.chr17:5323558C>A	ENST00000381209.3	p.R10S	53	15	52	0	0.283019	uc002gbp.1/NR_027679, uc002gbs.2/NR_027683
TNFSF13	8741	hg19	17	7463729	7463729	+	Silent	SNP	G	G	A	rs529065606		234T	g.chr17:7463729G>A	ENST00000338784.4	p.R189R	64	17	51	0	0.265625	None
MYH13	8735	hg19	17	10250030	10250030	+	Silent	SNP	A	A	G			234T	g.chr17:10250030A>G	ENST00000418404.3	p.N410N	54	17	58	0	0.314815	None
MYH13	8735	hg19	17	10265440	10265440	+	Missense_Mutation	SNP	A	A	G			234T	g.chr17:10265440A>G	ENST00000418404.3	p.L167P	94	23	87	0	0.244681	None
DNAH9	1770	hg19	17	11696854	11696854	+	Missense_Mutation	SNP	C	C	T			234T	g.chr17:11696854C>T	ENST00000262442.4	p.S2699F	65	22	62	0	0.338462	None
ZNF286A	57335	hg19	17	15620369	15620369	+	Missense_Mutation	SNP	G	G	T			234T	g.chr17:15620369G>T	ENST00000464847.2	p.G444V	134	45	146	1	0.335821	None
RHBDL3	162494	hg19	17	30648238	30648238	+	Missense_Mutation	SNP	C	C	T			234T	g.chr17:30648238C>T	ENST00000269051.4	p.P402L	88	30	80	0	0.340909	None
KRT38	8687	hg19	17	39594377	39594377	+	Silent	SNP	C	C	T			234T	g.chr17:39594377C>T	ENST00000246646.3	p.T403T	76	30	66	0	0.394737	None
FAM134C	162427	hg19	17	40739879	40739879	+	Missense_Mutation	SNP	G	G	T			234T	g.chr17:40739879G>T	ENST00000309428.5	p.P117Q	78	38	60	0	0.487179	uc010wgq.1/NR_026697
TUBG2	27175	hg19	17	40815393	40815393	+	Splice_Site	SNP	A	A	G			234T	g.chr17:40815393A>G	ENST00000251412.7		62	11	78	0	0.177419	None
FZD2	2535	hg19	17	42636600	42636600	+	Missense_Mutation	SNP	C	C	T			234T	g.chr17:42636600C>T	ENST00000315323.3	p.S515L	56	30	78	0	0.535714	None
KCNH6	81033	hg19	17	61611446	61611446	+	Missense_Mutation	SNP	C	C	A			234T	g.chr17:61611446C>A	ENST00000583023.1	p.A292D	41	16	33	0	0.390244	None
ABCA9	10350	hg19	17	66989185	66989185	+	Missense_Mutation	SNP	G	G	T			234T	g.chr17:66989185G>T	ENST00000340001.4	p.S1199Y	44	15	45	0	0.340909	None
MIB1	57534	hg19	18	19424213	19424213	+	Splice_Site	SNP	C	C	T			234T	g.chr18:19424213C>T	ENST00000261537.6	p.T737M	54	11	60	0	0.203704	None
CABLES1	91768	hg19	18	20833766	20833766	+	Missense_Mutation	SNP	G	G	A	rs200360924		234T	g.chr18:20833766G>A	ENST00000256925.7	p.V543I	63	24	56	0	0.380952	uc002kub.2/NR_023359
TLE6	79816	hg19	19	2991913	2991913	+	Silent	SNP	G	G	A			234T	g.chr19:2991913G>A	ENST00000246112.4	p.P439P	41	12	62	0	0.292683	None
MUC16	94025	hg19	19	9089339	9089339	+	Missense_Mutation	SNP	T	T	C	rs546145468		234T	g.chr19:9089339T>C	ENST00000397910.4	p.T826A	84	30	103	0	0.357143	None
CALR	811	hg19	19	13050022	13050022	+	Missense_Mutation	SNP	T	T	C			234T	g.chr19:13050022T>C	ENST00000316448.5	p.F56L	57	25	56	0	0.438596	None
SUGP1	57794	hg19	19	19391046	19391046	+	Missense_Mutation	SNP	C	C	A			234T	g.chr19:19391046C>A	ENST00000247001.5	p.G433V	47	21	37	0	0.446809	None
ATP13A1	57130	hg19	19	19766239	19766239	+	Missense_Mutation	SNP	G	G	A			234T	g.chr19:19766239G>A	ENST00000357324.6	p.R474C	78	26	66	0	0.333333	None
ZNF90	7643	hg19	19	20229814	20229814	+	Missense_Mutation	SNP	A	A	G			234T	g.chr19:20229814A>G	ENST00000418063.2	p.Q484R	67	21	78	1	0.313433	None
SARS2	54938	hg19	19	39416856	39416856	+	Missense_Mutation	SNP	G	G	A	rs147412052	byFrequency	234T	g.chr19:39416856G>A	ENST00000221431.6	p.R118W	19	12	21	0	0.631579	None
MAP3K10	4294	hg19	19	40711081	40711081	+	Missense_Mutation	SNP	C	C	T			234T	g.chr19:40711081C>T	ENST00000253055.3	p.R356W	59	20	39	0	0.338983	None
ZNF227	7770	hg19	19	44739861	44739861	+	Silent	SNP	T	T	C			234T	g.chr19:44739861T>C	ENST00000313040.7	p.H426H	138	48	110	0	0.347826	None
IGSF23	147710	hg19	19	45130824	45130824	+	Missense_Mutation	SNP	G	G	T			234T	g.chr19:45130824G>T	ENST00000402988.1	p.G167W	35	14	45	0	0.4	None
SYMPK	8189	hg19	19	46351161	46351161	+	Silent	SNP	G	G	A			234T	g.chr19:46351161G>A	ENST00000245934.7	p.D175D	77	32	70	0	0.415584	None
GPR32	2854	hg19	19	51274337	51274337	+	Nonsense_Mutation	SNP	G	G	A			234T	g.chr19:51274337G>A	ENST00000270590.4	p.W160*	61	24	88	1	0.393443	None
LIM2	3982	hg19	19	51883870	51883870	+	Missense_Mutation	SNP	C	C	T			234T	g.chr19:51883870C>T	ENST00000596399.1	p.A117T	43	20	48	0	0.465116	None
NLRP12	91662	hg19	19	54313614	54313614	+	Silent	SNP	T	T	C	rs73608455	byFrequency	234T	g.chr19:54313614T>C	ENST00000324134.6	p.A433A	57	20	46	0	0.350877	None
CNOT3	4849	hg19	19	54649528	54649528	+	Silent	SNP	C	C	T	rs141264166		234T	g.chr19:54649528C>T	ENST00000406403.1	p.Y226Y	67	21	93	1	0.313433	None
ZNF416	55659	hg19	19	58083741	58083741	+	Missense_Mutation	SNP	C	C	T			234T	g.chr19:58083741C>T	ENST00000196489.3	p.E511K	169	53	165	0	0.313609	None
ZIK1	284307	hg19	19	58101753	58101753	+	Missense_Mutation	SNP	A	A	G			234T	g.chr19:58101753A>G	ENST00000597850.1	p.K192E	97	35	102	0	0.360825	None
SMC6	79677	hg19	2	17881613	17881613	+	Missense_Mutation	SNP	C	C	T			234T	g.chr2:17881613C>T	ENST00000448223.2	p.M752I	38	17	25	0	0.447368	None
MRPL33	9553	hg19	2	27997362	27997362	+	Missense_Mutation	SNP	G	G	A			234T	g.chr2:27997362G>A	ENST00000296102.3	p.R38Q	53	23	67	0	0.433962	None
C2orf71	388939	hg19	2	29294905	29294905	+	Silent	SNP	C	C	A	rs373055833		234T	g.chr2:29294905C>A	ENST00000331664.5	p.T741T	56	13	55	0	0.232143	None
C2orf71	388939	hg19	2	29295882	29295882	+	Missense_Mutation	SNP	C	C	A			234T	g.chr2:29295882C>A	ENST00000331664.5	p.G416W	70	18	65	0	0.257143	None
XDH	7498	hg19	2	31573021	31573021	+	Silent	SNP	C	C	T			234T	g.chr2:31573021C>T	ENST00000379416.3	p.R900R	80	22	69	0	0.275	None
SOS1	6654	hg19	2	39250031	39250031	+	Missense_Mutation	SNP	G	G	A			234T	g.chr2:39250031G>A	ENST00000426016.1	p.A513V	69	26	57	0	0.376812	None
SLC8A1	6546	hg19	2	40656158	40656158	+	Missense_Mutation	SNP	G	G	T			234T	g.chr2:40656158G>T	ENST00000403092.1	p.N421K	114	38	97	0	0.333333	None
WDPCP	51057	hg19	2	63401890	63401890	+	Missense_Mutation	SNP	C	C	T			234T	g.chr2:63401890C>T	ENST00000272321.7	p.D665N	71	22	78	1	0.309859	None
CAPG	822	hg19	2	85622682	85622682	+	Missense_Mutation	SNP	C	C	T			234T	g.chr2:85622682C>T	ENST00000409921.1	p.M305I	32	16	34	0	0.5	None
IL1R2	7850	hg19	2	102632511	102632511	+	Missense_Mutation	SNP	A	A	G			234T	g.chr2:102632511A>G	ENST00000332549.3	p.K171E	96	24	103	0	0.25	None
TMEM177	80775	hg19	2	120439127	120439127	+	Missense_Mutation	SNP	G	G	A			234T	g.chr2:120439127G>A	ENST00000424086.1	p.R233H	70	30	54	0	0.428571	None
LRP1B	53353	hg19	2	141777646	141777646	+	Silent	SNP	A	A	G			234T	g.chr2:141777646A>G	ENST00000389484.3	p.A605A	51	18	48	0	0.352941	None
IFIH1	64135	hg19	2	163163358	163163358	+	Missense_Mutation	SNP	C	C	G			234T	g.chr2:163163358C>G	ENST00000263642.2	p.E210D	46	19	61	0	0.413043	None
LRP2	4036	hg19	2	170127486	170127486	+	Missense_Mutation	SNP	C	C	T			234T	g.chr2:170127486C>T	ENST00000263816.3	p.A750T	91	27	70	0	0.296703	None
HNRNPA3	220988	hg19	2	178080560	178080560	+	Missense_Mutation	SNP	T	T	C			234T	g.chr2:178080560T>C	ENST00000392524.2	p.M93T	73	24	76	0	0.328767	None
TTC30A	92104	hg19	2	178482076	178482076	+	Missense_Mutation	SNP	C	C	T			234T	g.chr2:178482076C>T	ENST00000355689.5	p.E452K	125	57	119	0	0.456	None
FSIP2	401024	hg19	2	186671704	186671704	+	Missense_Mutation	SNP	C	C	T			234T	g.chr2:186671704C>T	ENST00000424728.1	p.P5891S	121	18	87	0	0.14876	None
VIL1	7429	hg19	2	219299400	219299400	+	Missense_Mutation	SNP	A	A	G			234T	g.chr2:219299400A>G	ENST00000248444.5	p.Q551R	67	28	59	0	0.41791	None
CCDC108	255101	hg19	2	219894256	219894256	+	Missense_Mutation	SNP	C	C	G	rs533998709		234T	g.chr2:219894256C>G	ENST00000341552.5	p.E507Q	82	21	61	1	0.256098	None
EPHA4	2043	hg19	2	222347097	222347097	+	Silent	SNP	A	A	G			234T	g.chr2:222347097A>G	ENST00000281821.2	p.S431S	74	23	85	0	0.310811	None
IRS1	3667	hg19	2	227663327	227663327	+	Missense_Mutation	SNP	C	C	T			234T	g.chr2:227663327C>T	ENST00000305123.5	p.R43H	15	9	19	0	0.6	None
MFF	56947	hg19	2	228217257	228217257	+	Silent	SNP	C	C	T			234T	g.chr2:228217257C>T	ENST00000353339.3	p.A260A	87	21	87	0	0.241379	uc031rrn.1/NR_102266
SPHKAP	80309	hg19	2	228883107	228883107	+	Silent	SNP	G	G	A			234T	g.chr2:228883107G>A	ENST00000392056.3	p.P821P	129	52	151	0	0.403101	None
PLCB1	23236	hg19	20	8737774	8737774	+	Missense_Mutation	SNP	A	A	C			234T	g.chr20:8737774A>C	ENST00000338037.6	p.T869P	61	19	59	0	0.311475	None
ISM1	140862	hg19	20	13279761	13279761	+	Silent	SNP	C	C	T	rs572363345		234T	g.chr20:13279761C>T	ENST00000262487.4	p.D350D	56	20	52	0	0.357143	None
RRBP1	6238	hg19	20	17640262	17640262	+	Silent	SNP	G	G	A			234T	g.chr20:17640262G>A	ENST00000377813.1	p.N297N	65	18	54	0	0.276923	None
RALGAPA2	57186	hg19	20	20616120	20616120	+	Missense_Mutation	SNP	T	T	A			234T	g.chr20:20616120T>A	ENST00000202677.7	p.Y316F	150	56	129	0	0.373333	None
CST5	1473	hg19	20	23856870	23856870	+	Nonsense_Mutation	SNP	C	C	T			234T	g.chr20:23856870C>T	ENST00000304710.4	p.W128*	45	14	81	0	0.311111	None
CNBD2	140894	hg19	20	34560608	34560608	+	Missense_Mutation	SNP	C	C	T	rs539557197		234T	g.chr20:34560608C>T	ENST00000373973.3	p.R37C	85	29	80	0	0.341176	None
MROH8	140699	hg19	20	35788542	35788542	+	Missense_Mutation	SNP	C	C	T			234T	g.chr20:35788542C>T	ENST00000400441.3	p.S229N	43	18	57	0	0.418605	None
TFAP2C	7022	hg19	20	55209292	55209292	+	Missense_Mutation	SNP	C	C	T			234T	g.chr20:55209292C>T	ENST00000201031.2	p.A297V	46	14	47	0	0.304348	None
ZBTB46	140685	hg19	20	62421606	62421606	+	Missense_Mutation	SNP	G	G	T			234T	g.chr20:62421606G>T	ENST00000245663.4	p.P169T	62	26	46	0	0.419355	None
TTC3	7267	hg19	21	38555159	38555159	+	Missense_Mutation	SNP	A	A	C			234T	g.chr21:38555159A>C	ENST00000399017.2	p.Q1567H	23	12	30	0	0.521739	None
DIP2A	23181	hg19	21	47949071	47949071	+	Missense_Mutation	SNP	A	A	G			234T	g.chr21:47949071A>G	ENST00000417564.2	p.E390G	44	17	41	0	0.386364	None
EMID1	129080	hg19	22	29654824	29654824	+	Missense_Mutation	SNP	G	G	A			234T	g.chr22:29654824G>A	ENST00000404820.3	p.G410E	22	11	25	0	0.5	None
APOL3	80833	hg19	22	36538040	36538040	+	Missense_Mutation	SNP	T	T	A			234T	g.chr22:36538040T>A	ENST00000349314.2	p.E139D	89	29	74	0	0.325843	None
CACNA1I	8911	hg19	22	40055054	40055054	+	Missense_Mutation	SNP	C	C	T			234T	g.chr22:40055054C>T	ENST00000402142.3	p.L755F	31	10	27	0	0.322581	None
PLXNB2	23654	hg19	22	50717294	50717294	+	Silent	SNP	G	G	A			234T	g.chr22:50717294G>A	ENST00000449103.1	p.S1512S	26	10	26	0	0.384615	None
TADA3	10474	hg19	3	9822166	9822166	+	Missense_Mutation	SNP	T	T	C			234T	g.chr3:9822166T>C	ENST00000301964.2	p.M392V	22	12	28	0	0.545455	None
ATP2B2	491	hg19	3	10442672	10442672	+	Missense_Mutation	SNP	C	C	T	rs200591536		234T	g.chr3:10442672C>T	ENST00000352432.4	p.R249H	53	17	39	0	0.320755	None
RAF1	5894	hg19	3	12632377	12632377	+	Silent	SNP	G	G	A			234T	g.chr3:12632377G>A	ENST00000251849.4	p.Y430Y	52	20	60	0	0.384615	None
NUP210	23225	hg19	3	13381522	13381522	+	Missense_Mutation	SNP	C	C	A			234T	g.chr3:13381522C>A	ENST00000254508.5	p.E1101D	36	10	33	0	0.277778	None
ZNF860	344787	hg19	3	32031729	32031729	+	Silent	SNP	T	T	C			234T	g.chr3:32031729T>C	ENST00000360311.4	p.I386I	162	56	152	0	0.345679	None
GORASP1	64689	hg19	3	39140995	39140995	+	Splice_Site	SNP	C	C	T			234T	g.chr3:39140995C>T	ENST00000319283.3		49	21	48	0	0.428571	None
GORASP1	64689	hg19	3	39144985	39144985	+	Silent	SNP	G	G	A			234T	g.chr3:39144985G>A	ENST00000319283.3	p.I41I	57	28	53	0	0.491228	None
MYL3	4634	hg19	3	46902250	46902250	+	Nonsense_Mutation	SNP	G	G	A			234T	g.chr3:46902250G>A	ENST00000395869.1	p.Q75*	62	25	62	0	0.403226	None
QRICH1	54870	hg19	3	49067962	49067962	+	Nonsense_Mutation	SNP	G	G	A			234T	g.chr3:49067962G>A	ENST00000395443.2	p.Q752*	61	29	68	0	0.47541	None
USP19	10869	hg19	3	49148582	49148582	+	Silent	SNP	G	G	A			234T	g.chr3:49148582G>A	ENST00000398888.2	p.L1013L	56	25	59	0	0.446429	None
DAG1	1605	hg19	3	49569586	49569586	+	Missense_Mutation	SNP	G	G	A			234T	g.chr3:49569586G>A	ENST00000539901.1	p.E548K	108	41	95	0	0.37963	None
RHO	6010	hg19	3	129247781	129247781	+	Missense_Mutation	SNP	C	C	T			234T	g.chr3:129247781C>T	ENST00000296271.3	p.R69C	73	26	67	1	0.356164	None
CLSTN2	64084	hg19	3	140123490	140123490	+	Missense_Mutation	SNP	G	G	C			234T	g.chr3:140123490G>C	ENST00000458420.3	p.K173N	57	24	46	0	0.421053	None
TFDP2	7029	hg19	3	141713939	141713939	+	Silent	SNP	C	C	T			234T	g.chr3:141713939C>T	ENST00000489671.1	p.L77L	76	31	75	1	0.407895	None
MED12L	116931	hg19	3	150883289	150883289	+	Missense_Mutation	SNP	G	G	A			234T	g.chr3:150883289G>A	ENST00000474524.1	p.C447Y	95	24	96	1	0.252632	None
ATP13A4	84239	hg19	3	193171893	193171893	+	Missense_Mutation	SNP	G	G	A	rs201101100		234T	g.chr3:193171893G>A	ENST00000342695.4	p.T675M	87	32	72	1	0.367816	None
RGS12	6002	hg19	4	3319634	3319634	+	Silent	SNP	C	C	A			234T	g.chr4:3319634C>A	ENST00000344733.5	p.I579I	59	17	59	0	0.288136	None
HTRA3	94031	hg19	4	8305971	8305971	+	Silent	SNP	T	T	C			234T	g.chr4:8305971T>C	ENST00000307358.2	p.Y387Y	67	17	37	0	0.253731	None
BOD1L1	259282	hg19	4	13616231	13616231	+	Missense_Mutation	SNP	C	C	T			234T	g.chr4:13616231C>T	ENST00000040738.5	p.D255N	69	22	79	0	0.318841	None
ATP8A1	10396	hg19	4	42457417	42457417	+	Missense_Mutation	SNP	G	G	T			234T	g.chr4:42457417G>T	ENST00000381668.5	p.P905H	90	38	109	0	0.422222	None
KCTD8	386617	hg19	4	44176901	44176901	+	Missense_Mutation	SNP	C	C	T			234T	g.chr4:44176901C>T	ENST00000360029.3	p.C443Y	109	38	116	0	0.348624	None
EXOC1	55763	hg19	4	56734639	56734639	+	Missense_Mutation	SNP	G	G	A			234T	g.chr4:56734639G>A	ENST00000381295.2	p.A185T	79	19	60	0	0.240506	None
UBA6	55236	hg19	4	68562380	68562380	+	Silent	SNP	G	G	A			234T	g.chr4:68562380G>A	ENST00000322244.5	p.I39I	24	8	37	0	0.333333	None
TMPRSS11D	9407	hg19	4	68688126	68688126	+	Missense_Mutation	SNP	G	G	A			234T	g.chr4:68688126G>A	ENST00000283916.6	p.P396S	85	31	83	0	0.364706	None
G3BP2	9908	hg19	4	76587235	76587235	+	Splice_Site	SNP	T	T	C			234T	g.chr4:76587235T>C	ENST00000359707.4		71	27	58	0	0.380282	None
COQ2	27235	hg19	4	84188848	84188848	+	Missense_Mutation	SNP	C	C	T			234T	g.chr4:84188848C>T	ENST00000311469.4	p.G331D	75	22	45	0	0.293333	None
ADH7	131	hg19	4	100336640	100336640	+	Silent	SNP	T	T	C			234T	g.chr4:100336640T>C	ENST00000209665.4	p.G377G	122	22	90	0	0.180328	None
SLC39A8	64116	hg19	4	103236952	103236952	+	Silent	SNP	G	G	T			234T	g.chr4:103236952G>T	ENST00000394833.2	p.G85G	58	22	48	0	0.37931	None
EGF	1950	hg19	4	110902133	110902133	+	Splice_Site	SNP	T	T	C			234T	g.chr4:110902133T>C	ENST00000265171.5		47	12	40	0	0.255319	None
ENPEP	2028	hg19	4	111430859	111430859	+	Missense_Mutation	SNP	C	C	T			234T	g.chr4:111430859C>T	ENST00000265162.5	p.L364F	69	24	49	0	0.347826	None
METTL14	57721	hg19	4	119626803	119626803	+	Missense_Mutation	SNP	G	G	C			234T	g.chr4:119626803G>C	ENST00000388822.5	p.R298P	67	19	77	0	0.283582	None
INTU	27152	hg19	4	128626860	128626860	+	Missense_Mutation	SNP	A	A	G			234T	g.chr4:128626860A>G	ENST00000335251.6	p.I561V	59	22	59	1	0.372881	None
TBC1D9	23158	hg19	4	141590920	141590920	+	Silent	SNP	G	G	A			234T	g.chr4:141590920G>A	ENST00000442267.2	p.P435P	62	23	60	0	0.370968	None
GUCY1A3	2982	hg19	4	156651346	156651346	+	Missense_Mutation	SNP	A	A	G			234T	g.chr4:156651346A>G	ENST00000296518.7	p.N679S	109	42	99	0	0.385321	None
SCRG1	11341	hg19	4	174312365	174312365	+	Missense_Mutation	SNP	C	C	A			234T	g.chr4:174312365C>A	ENST00000296506.3	p.M67I	56	23	72	0	0.410714	None
GPM6A	2823	hg19	4	176594982	176594982	+	Missense_Mutation	SNP	T	T	C			234T	g.chr4:176594982T>C	ENST00000280187.7	p.D79G	61	22	55	0	0.360656	None
SORBS2	8470	hg19	4	186545199	186545199	+	Missense_Mutation	SNP	G	G	A			234T	g.chr4:186545199G>A	ENST00000284776.7	p.R458C	81	34	81	0	0.419753	None
FASTKD3	79072	hg19	5	7866968	7866968	+	Missense_Mutation	SNP	G	G	A			234T	g.chr5:7866968G>A	ENST00000264669.5	p.A410V	93	27	126	0	0.290323	uc031sis.1/NR_073608, uc003jec.3/NR_036553
FAM134B	54463	hg19	5	16572206	16572206	+	Missense_Mutation	SNP	A	A	C			234T	g.chr5:16572206A>C	ENST00000306320.9	p.L109R	70	26	46	1	0.371429	None
MYO10	4651	hg19	5	16703088	16703088	+	Missense_Mutation	SNP	T	T	C			234T	g.chr5:16703088T>C	ENST00000513610.1	p.E819G	52	15	69	0	0.288462	None
CDH6	1004	hg19	5	31294210	31294210	+	Missense_Mutation	SNP	T	T	C			234T	g.chr5:31294210T>C	ENST00000265071.2	p.Y124H	60	25	72	0	0.416667	None
C9	735	hg19	5	39341303	39341303	+	Missense_Mutation	SNP	G	G	A	rs141153047	byFrequency	234T	g.chr5:39341303G>A	ENST00000263408.4	p.P141S	81	32	78	0	0.395062	None
PIK3R1	5295	hg19	5	67589535	67589535	+	Splice_Site	SNP	A	A	G			234T	g.chr5:67589535A>G	ENST00000521381.1		44	18	44	0	0.409091	None
SNCAIP	9627	hg19	5	121761095	121761095	+	Missense_Mutation	SNP	A	A	T			234T	g.chr5:121761095A>T	ENST00000261368.8	p.N351Y	45	16	54	0	0.355556	None
SNCAIP	9627	hg19	5	121787118	121787118	+	Missense_Mutation	SNP	G	G	T			234T	g.chr5:121787118G>T	ENST00000261368.8	p.R859M	129	51	113	0	0.395349	uc003ktb.1/NR_051996
FBN2	2201	hg19	5	127713557	127713557	+	Silent	SNP	G	G	A			234T	g.chr5:127713557G>A	ENST00000508053.1	p.C579C	35	13	41	0	0.371429	None
CHSY3	337876	hg19	5	129520510	129520510	+	Missense_Mutation	SNP	C	C	T	rs371592049		234T	g.chr5:129520510C>T	ENST00000305031.4	p.R559C	76	26	89	0	0.342105	None
SKP1	6500	hg19	5	133509652	133509652	+	Missense_Mutation	SNP	G	G	A			234T	g.chr5:133509652G>A	ENST00000353411.6	p.A21V	66	18	65	0	0.272727	None
TGFBI	7045	hg19	5	135369472	135369472	+	Missense_Mutation	SNP	A	A	G			234T	g.chr5:135369472A>G	ENST00000442011.2	p.Q52R	104	31	76	0	0.298077	None
CTNNA1	1495	hg19	5	138266161	138266161	+	Splice_Site	SNP	G	G	T			234T	g.chr5:138266161G>T	ENST00000302763.7		63	23	55	0	0.365079	None
PCDHA1	56147	hg19	5	140167089	140167089	+	Missense_Mutation	SNP	A	A	G			234T	g.chr5:140167089A>G	ENST00000504120.2	p.Y405C	68	26	65	0	0.382353	None
PCDHA3	56145	hg19	5	140181539	140181539	+	Missense_Mutation	SNP	G	G	A			234T	g.chr5:140181539G>A	ENST00000522353.2	p.E253K	114	42	112	0	0.368421	None
DIAPH1	1729	hg19	5	140956436	140956436	+	Missense_Mutation	SNP	G	G	T			234T	g.chr5:140956436G>T	ENST00000398557.4	p.P428H	58	11	55	0	0.189655	None
ZNF354A	6940	hg19	5	178139216	178139216	+	Missense_Mutation	SNP	A	A	G			234T	g.chr5:178139216A>G	ENST00000335815.2	p.C555R	128	32	129	0	0.25	None
TBC1D9B	23061	hg19	5	179305494	179305494	+	Missense_Mutation	SNP	C	C	T			234T	g.chr5:179305494C>T	ENST00000356834.3	p.G533R	29	14	37	0	0.482759	None
F13A1	2162	hg19	6	6174904	6174904	+	Silent	SNP	A	A	G			234T	g.chr6:6174904A>G	ENST00000264870.3	p.A552A	147	59	138	0	0.401361	None
NEDD9	4739	hg19	6	11191382	11191382	+	Silent	SNP	G	G	A			234T	g.chr6:11191382G>A	ENST00000379446.5	p.D240D	38	13	37	0	0.342105	None
TBC1D7	51256	hg19	6	13327073	13327073	+	Missense_Mutation	SNP	G	G	A			234T	g.chr6:13327073G>A	ENST00000379300.3	p.R20C	53	15	52	0	0.283019	None
KDM1B	221656	hg19	6	18201798	18201798	+	Missense_Mutation	SNP	A	A	G			234T	g.chr6:18201798A>G	ENST00000388870.2	p.K481E	47	12	56	0	0.255319	None
HIST1H2AB	8335	hg19	6	26033602	26033602	+	Silent	SNP	C	C	T			234T	g.chr6:26033602C>T	ENST00000259791.2	p.E65E	63	23	42	0	0.365079	None
HLA-G	3135	hg19	6	29795978	29795978	+	Silent	SNP	G	G	A			234T	g.chr6:29795978G>A	ENST00000360323.6	p.V76V	117	39	131	0	0.333333	None
ZNRD1	30834	hg19	6	30029700	30029700	+	Missense_Mutation	SNP	A	A	G			234T	g.chr6:30029700A>G	ENST00000332435.5	p.E51G	519	156	448	1	0.300578	None
NELFE	7936	hg19	6	31922547	31922547	+	Missense_Mutation	SNP	G	G	A			234T	g.chr6:31922547G>A	ENST00000375429.3	p.A176V	281	100	282	1	0.355872	None
ITPR3	3710	hg19	6	33653919	33653919	+	Silent	SNP	G	G	A			234T	g.chr6:33653919G>A	ENST00000374316.5	p.T1919T	64	27	61	1	0.421875	None
CLPSL2	389383	hg19	6	35747141	35747141	+	Missense_Mutation	SNP	G	G	A			234T	g.chr6:35747141G>A	ENST00000403376.3	p.A73T	41	12	52	0	0.292683	None
CUL7	9820	hg19	6	43018958	43018958	+	Silent	SNP	G	G	A	rs144880219		234T	g.chr6:43018958G>A	ENST00000265348.3	p.P327P	48	23	54	0	0.479167	None
TTK	7272	hg19	6	80732093	80732093	+	Nonsense_Mutation	SNP	G	G	A			234T	g.chr6:80732093G>A	ENST00000369798.2	p.W387*	79	27	65	0	0.341772	None
KLHL32	114792	hg19	6	97562113	97562113	+	Missense_Mutation	SNP	G	G	A			234T	g.chr6:97562113G>A	ENST00000369261.4	p.R361Q	87	31	76	0	0.356322	uc021zda.1/NR_031679
FAXC	84553	hg19	6	99729218	99729218	+	Missense_Mutation	SNP	C	C	T			234T	g.chr6:99729218C>T	ENST00000389677.5	p.G351D	84	41	71	0	0.488095	None
FAM26E	254228	hg19	6	116833298	116833298	+	Missense_Mutation	SNP	A	A	G			234T	g.chr6:116833298A>G	ENST00000368599.3	p.K147E	82	25	84	0	0.304878	None
SCAF8	22828	hg19	6	155154291	155154291	+	Missense_Mutation	SNP	C	C	T			234T	g.chr6:155154291C>T	ENST00000367178.3	p.A1193V	120	37	155	0	0.308333	None
ZDHHC14	79683	hg19	6	158014175	158014175	+	Missense_Mutation	SNP	G	G	A			234T	g.chr6:158014175G>A	ENST00000359775.5	p.V188I	45	15	39	0	0.333333	None
SFT2D1	113402	hg19	6	166743017	166743017	+	Missense_Mutation	SNP	C	C	T			234T	g.chr6:166743017C>T	ENST00000361731.3	p.G71S	74	28	62	0	0.378378	None
RNF216	54476	hg19	7	5780717	5780717	+	Missense_Mutation	SNP	G	G	A			234T	g.chr7:5780717G>A	ENST00000425013.2	p.P254S	81	18	66	0	0.222222	None
KLHL7	55975	hg19	7	23205343	23205343	+	Silent	SNP	C	C	T			234T	g.chr7:23205343C>T	ENST00000339077.5	p.C321C	67	13	84	0	0.19403	None
GGCT	79017	hg19	7	30538475	30538475	+	Missense_Mutation	SNP	G	G	C			234T	g.chr7:30538475G>C	ENST00000275428.4	p.R123G	81	36	81	1	0.444444	uc003tbc.3/NR_037669
IKZF1	10320	hg19	7	50467736	50467736	+	Missense_Mutation	SNP	C	C	G			234T	g.chr7:50467736C>G	ENST00000331340.3	p.A324G	35	19	32	0	0.542857	None
LANCL2	55915	hg19	7	55466221	55466221	+	Missense_Mutation	SNP	G	G	A			234T	g.chr7:55466221G>A	ENST00000254770.2	p.R143H	48	17	48	1	0.354167	None
GRM3	2913	hg19	7	86468710	86468710	+	Missense_Mutation	SNP	G	G	A			234T	g.chr7:86468710G>A	ENST00000361669.2	p.C627Y	99	24	95	0	0.242424	None
MCM7	4176	hg19	7	99696243	99696243	+	Silent	SNP	G	G	A			234T	g.chr7:99696243G>A	ENST00000303887.5	p.G226G	60	23	75	0	0.383333	None
MOSPD3	64598	hg19	7	100211130	100211130	+	Silent	SNP	C	C	T			234T	g.chr7:100211130C>T	ENST00000393950.2	p.S104S	45	15	57	0	0.333333	None
CFTR	1080	hg19	7	117171088	117171088	+	Missense_Mutation	SNP	C	C	T	rs397508672|rs397508671		234T	g.chr7:117171088C>T	ENST00000003084.6	p.L137F	63	21	50	0	0.333333	None
WDR91	29062	hg19	7	134889157	134889157	+	Missense_Mutation	SNP	A	A	C			234T	g.chr7:134889157A>C	ENST00000354475.4	p.S252A	38	16	47	1	0.421053	None
AOC1	26	hg19	7	150554598	150554598	+	Missense_Mutation	SNP	C	C	T			234T	g.chr7:150554598C>T	ENST00000493429.1	p.A347V	52	11	64	0	0.211538	None
VIPR2	7434	hg19	7	158827296	158827296	+	Silent	SNP	T	T	C			234T	g.chr7:158827296T>C	ENST00000262178.2	p.R285R	50	13	49	0	0.26	None
CCAR2	57805	hg19	8	22472459	22472459	+	Missense_Mutation	SNP	G	G	A	rs368135137		234T	g.chr8:22472459G>A	ENST00000308511.4	p.A384T	71	32	89	1	0.450704	None
ANK1	286	hg19	8	41530361	41530361	+	Missense_Mutation	SNP	C	C	T			234T	g.chr8:41530361C>T	ENST00000347528.4	p.R1536H	53	18	51	0	0.339623	None
POMK	84197	hg19	8	42977763	42977763	+	Missense_Mutation	SNP	G	G	A	rs543448796		234T	g.chr8:42977763G>A	ENST00000331373.5	p.V266M	86	22	101	0	0.255814	None
STK3	6788	hg19	8	99539066	99539066	+	Silent	SNP	G	G	A	rs552761087		234T	g.chr8:99539066G>A	ENST00000419617.2	p.H407H	88	29	79	0	0.329545	None
DCAF13	25879	hg19	8	104453804	104453804	+	Missense_Mutation	SNP	A	A	G			234T	g.chr8:104453804A>G	ENST00000297579.5	p.Q555R	62	18	85	0	0.290323	None
KIAA0196	9897	hg19	8	126091068	126091068	+	Missense_Mutation	SNP	G	G	T	rs267601767		234T	g.chr8:126091068G>T	ENST00000318410.7	p.P208H	73	19	61	0	0.260274	None
SCRIB	23513	hg19	8	144889129	144889129	+	Missense_Mutation	SNP	C	C	T			234T	g.chr8:144889129C>T	ENST00000320476.3	p.G745S	54	23	34	0	0.425926	None
UBE2R2	54926	hg19	9	33900192	33900192	+	Silent	SNP	G	G	A			234T	g.chr9:33900192G>A	ENST00000263228.3	p.S95S	52	16	70	0	0.307692	None
RECK	8434	hg19	9	36122888	36122888	+	Missense_Mutation	SNP	C	C	T			234T	g.chr9:36122888C>T	ENST00000377966.3	p.A921V	49	17	56	0	0.346939	None
TRPM6	140803	hg19	9	77390898	77390898	+	Missense_Mutation	SNP	G	G	A			234T	g.chr9:77390898G>A	ENST00000360774.1	p.P1102S	78	24	73	0	0.307692	None
PCSK5	5125	hg19	9	78749047	78749047	+	Missense_Mutation	SNP	G	G	A			234T	g.chr9:78749047G>A	ENST00000545128.1	p.V411I	62	23	69	0	0.370968	None
NR4A3	8013	hg19	9	102590387	102590387	+	Silent	SNP	A	A	T			234T	g.chr9:102590387A>T	ENST00000395097.2	p.T21T	53	21	60	0	0.396226	None
DAB2IP	153090	hg19	9	124522652	124522652	+	Silent	SNP	T	T	C			234T	g.chr9:124522652T>C	ENST00000408936.3	p.S368S	41	10	44	0	0.243902	None
ZBTB43	23099	hg19	9	129595423	129595423	+	Missense_Mutation	SNP	G	G	T			234T	g.chr9:129595423G>T	ENST00000373464.4	p.S212I	81	34	82	0	0.419753	None
CEL	1056	hg19	9	135942277	135942277	+	Missense_Mutation	SNP	G	G	A			234T	g.chr9:135942277G>A	ENST00000372080.4	p.G244D	59	13	57	0	0.220339	None
ADAMTS13	11093	hg19	9	136291060	136291060	+	Silent	SNP	T	T	C			234T	g.chr9:136291060T>C	ENST00000371929.3	p.G139G	82	31	61	0	0.378049	uc004cdp.4/NR_024514
CAMSAP1	157922	hg19	9	138712991	138712991	+	Silent	SNP	A	A	G			234T	g.chr9:138712991A>G	ENST00000389532.4	p.H1172H	92	37	68	0	0.402174	None
UAP1L1	91373	hg19	9	139973490	139973490	+	Missense_Mutation	SNP	C	C	T			234T	g.chr9:139973490C>T	ENST00000409858.3	p.R245W	47	18	40	0	0.382979	None
ASMTL	8623	hg19	X	1536967	1536967	+	Missense_Mutation	SNP	G	G	T			234T	g.chrX:1536967G>T	ENST00000381317.3	p.P474H	94	33	105	0	0.351064	None
SUV39H1	6839	hg19	X	48558510	48558510	+	Missense_Mutation	SNP	G	G	A			234T	g.chrX:48558510G>A	ENST00000376687.3	p.R65H	42	19	43	0	0.452381	None
AMER1	139285	hg19	X	63411132	63411132	+	Missense_Mutation	SNP	G	G	A	rs41307359	byFrequency	234T	g.chrX:63411132G>A	ENST00000330258.3	p.R679W	76	27	75	0	0.355263	None
NONO	4841	hg19	X	70510529	70510529	+	Silent	SNP	T	T	C			234T	g.chrX:70510529T>C	ENST00000276079.8	p.H14H	92	28	92	0	0.304348	uc011mpt.1/NR_001568
ACRC	93953	hg19	X	70825570	70825570	+	Missense_Mutation	SNP	G	G	A			234T	g.chrX:70825570G>A	ENST00000373695.1	p.R486H	65	23	58	1	0.353846	uc011mpt.1/NR_001568
RPS6KA6	27330	hg19	X	83351273	83351273	+	Silent	SNP	G	G	A			234T	g.chrX:83351273G>A	ENST00000262752.2	p.L634L	62	22	41	1	0.354839	None
TGIF2LX	90316	hg19	X	89177714	89177714	+	Silent	SNP	G	G	A			234T	g.chrX:89177714G>A	ENST00000561129.2	p.E210E	212	76	218	0	0.358491	None
PABPC5	140886	hg19	X	90691705	90691705	+	Missense_Mutation	SNP	C	C	A			234T	g.chrX:90691705C>A	ENST00000312600.3	p.Q377K	124	47	99	1	0.379032	None
DRP2	1821	hg19	X	100492609	100492609	+	Splice_Site	SNP	G	G	A	rs201709518		234T	g.chrX:100492609G>A	ENST00000395209.3	p.A95T	45	18	35	1	0.4	None
BCORL1	63035	hg19	X	129149906	129149906	+	Missense_Mutation	SNP	A	A	C	rs35470604	byFrequency	234T	g.chrX:129149906A>C	ENST00000218147.7	p.K1053T	108	41	88	0	0.37963	None
IGSF1	3547	hg19	X	130416445	130416445	+	Missense_Mutation	SNP	G	G	A			234T	g.chrX:130416445G>A	ENST00000361420.3	p.H407Y	106	41	99	0	0.386792	None
OR6P1	128366	hg19	1	158532967	158532967	+	Missense_Mutation	SNP	C	C	T	rs188709112		235T	g.chr1:158532967C>T	ENST00000334632.1	p.R143H	152	46	162	0	0.302632	None
SPTA1	6708	hg19	1	158624457	158624457	+	Nonsense_Mutation	SNP	G	G	A			235T	g.chr1:158624457G>A	ENST00000368147.4	p.R994*	39	17	39	0	0.435897	None
CR1	1378	hg19	1	207749012	207749012	+	Silent	SNP	G	G	A			235T	g.chr1:207749012G>A	ENST00000367049.4	p.P1508P	107	23	132	0	0.214953	None
DNAH14	127602	hg19	1	225454342	225454342	+	Splice_Site	SNP	G	G	T			235T	g.chr1:225454342G>T	ENST00000445597.2		41	13	45	0	0.317073	None
GCSAML	148823	hg19	1	247737451	247737451	+	Missense_Mutation	SNP	G	G	A			235T	g.chr1:247737451G>A	ENST00000366488.4	p.E59K	48	17	67	0	0.354167	None
CYP2C9	1559	hg19	10	96731960	96731960	+	Silent	SNP	A	A	C			235T	g.chr10:96731960A>C	ENST00000260682.6	p.R307R	60	32	82	0	0.533333	None
KIF18A	81930	hg19	11	28080491	28080491	+	Missense_Mutation	SNP	C	C	A			235T	g.chr11:28080491C>A	ENST00000263181.6	p.V644F	91	26	115	0	0.285714	None
RNF169	254225	hg19	11	74547732	74547732	+	Missense_Mutation	SNP	A	A	G			235T	g.chr11:74547732A>G	ENST00000299563.4	p.D695G	135	30	152	0	0.222222	None
NCKAP1L	3071	hg19	12	54913087	54913087	+	Silent	SNP	G	G	A			235T	g.chr12:54913087G>A	ENST00000293373.6	p.L532L	65	21	66	0	0.323077	None
POLR3B	55703	hg19	12	106824129	106824129	+	Missense_Mutation	SNP	G	G	A			235T	g.chr12:106824129G>A	ENST00000228347.4	p.A448T	31	17	57	0	0.548387	None
DDX54	79039	hg19	12	113612908	113612908	+	Silent	SNP	G	G	A	rs144377478	byFrequency	235T	g.chr12:113612908G>A	ENST00000306014.5	p.P269P	59	16	53	0	0.271186	None
SNRNP35	11066	hg19	12	123950560	123950560	+	Missense_Mutation	SNP	G	G	A	rs371494958		235T	g.chr12:123950560G>A	ENST00000526639.2	p.R158Q	133	35	126	0	0.263158	None
SYNE2	23224	hg19	14	64547197	64547197	+	Silent	SNP	A	A	G	rs202139207	byFrequency	235T	g.chr14:64547197A>G	ENST00000344113.4	p.L3729L	84	15	71	0	0.178571	None
CDC42BPB	9578	hg19	14	103416230	103416230	+	Silent	SNP	G	G	C			235T	g.chr14:103416230G>C	ENST00000361246.2	p.P1107P	32	10	50	0	0.3125	None
ANXA2	302	hg19	15	60653166	60653166	+	Missense_Mutation	SNP	C	C	T	rs373508768		235T	g.chr15:60653166C>T	ENST00000396024.3	p.A111T	90	26	91	0	0.288889	None
SIN3A	25942	hg19	15	75693070	75693070	+	Splice_Site	SNP	C	C	A			235T	g.chr15:75693070C>A	ENST00000394947.3		61	11	76	0	0.180328	None
OR4F15	390649	hg19	15	102358502	102358502	+	Missense_Mutation	SNP	G	G	A			235T	g.chr15:102358502G>A	ENST00000332238.4	p.S38N	97	32	96	0	0.329897	None
PTX4	390667	hg19	16	1536135	1536135	+	Silent	SNP	G	G	A	rs200064109		235T	g.chr16:1536135G>A	ENST00000447419.2	p.F414F	51	15	46	0	0.294118	None
ZZEF1	23140	hg19	17	3937456	3937456	+	Missense_Mutation	SNP	C	C	T			235T	g.chr17:3937456C>T	ENST00000381638.2	p.R2146H	111	24	127	0	0.216216	None
ACACA	31	hg19	17	35583274	35583274	+	Missense_Mutation	SNP	G	G	A			235T	g.chr17:35583274G>A	ENST00000394406.2	p.L1079F	90	24	80	0	0.266667	None
KRT33A	3883	hg19	17	39506768	39506768	+	Silent	SNP	C	C	T			235T	g.chr17:39506768C>T	ENST00000007735.3	p.L84L	56	13	80	0	0.232143	None
PYY	5697	hg19	17	42030478	42030478	+	Splice_Site	SNP	G	G	A			235T	g.chr17:42030478G>A	ENST00000360085.2	p.R90W	61	17	46	0	0.278689	None
RIT2	6014	hg19	18	40695383	40695383	+	Splice_Site	SNP	G	G	A			235T	g.chr18:40695383G>A	ENST00000326695.5	p.S34S	56	14	65	0	0.25	None
CDH7	1005	hg19	18	63477230	63477230	+	Silent	SNP	C	C	T			235T	g.chr18:63477230C>T	ENST00000397968.2	p.P167P	74	13	94	0	0.175676	None
RGL3	57139	hg19	19	11512796	11512796	+	Silent	SNP	G	G	A			235T	g.chr19:11512796G>A	ENST00000380456.3	p.L459L	52	18	62	1	0.346154	None
TSHZ3	57616	hg19	19	31770323	31770323	+	Missense_Mutation	SNP	G	G	A			235T	g.chr19:31770323G>A	ENST00000240587.4	p.L126F	89	15	82	0	0.168539	None
PGLYRP1	8993	hg19	19	46522650	46522650	+	Missense_Mutation	SNP	C	C	T			235T	g.chr19:46522650C>T	ENST00000008938.4	p.R146Q	79	22	84	0	0.278481	None
TANC1	85461	hg19	2	160028705	160028705	+	Silent	SNP	A	A	T			235T	g.chr2:160028705A>T	ENST00000263635.6	p.T475T	55	16	66	0	0.290909	None
C20orf196	149840	hg19	20	5843936	5843936	+	Missense_Mutation	SNP	C	C	T			235T	g.chr20:5843936C>T	ENST00000303142.6	p.R149W	86	21	93	0	0.244186	None
ZNF334	55713	hg19	20	45131355	45131355	+	Missense_Mutation	SNP	G	G	A			235T	g.chr20:45131355G>A	ENST00000347606.4	p.P208L	85	19	89	0	0.223529	None
PIK3CA	5290	hg19	3	178916725	178916725	+	Missense_Mutation	SNP	C	C	T			235T	g.chr3:178916725C>T	ENST00000263967.3	p.R38C	61	16	64	0	0.262295	None
PIK3CA	5290	hg19	3	178952076	178952076	+	Missense_Mutation	SNP	A	A	C			235T	g.chr3:178952076A>C	ENST00000263967.3	p.N1044T	89	17	81	0	0.191011	None
BMP3	651	hg19	4	81967618	81967618	+	Missense_Mutation	SNP	C	C	T	rs145297209	byFrequency	235T	g.chr4:81967618C>T	ENST00000282701.2	p.T348M	129	42	127	0	0.325581	None
FAT1	2195	hg19	4	187524724	187524724	+	Silent	SNP	C	C	T	rs369649020		235T	g.chr4:187524724C>T	ENST00000441802.2	p.P3652P	127	38	171	0	0.299213	None
PHF15	0	hg19	5	133912478	133912478	+	Missense_Mutation	SNP	A	A	G			235T	g.chr5:133912478A>G	ENST00000282605.4	p.K525E	36	10	55	0	0.277778	None
GRIA1	2890	hg19	5	153085480	153085480	+	Missense_Mutation	SNP	G	G	A			235T	g.chr5:153085480G>A	ENST00000285900.5	p.R559H	108	36	88	0	0.333333	uc011dcv.2/NR_047578
BAI3	577	hg19	6	69653784	69653784	+	Missense_Mutation	SNP	C	C	G			235T	g.chr6:69653784C>G	ENST00000370598.1	p.Q365E	78	23	64	0	0.294872	None
AKIRIN2	55122	hg19	6	88385604	88385604	+	Missense_Mutation	SNP	C	C	T			235T	g.chr6:88385604C>T	ENST00000257787.5	p.R192Q	73	20	62	0	0.273973	None
SLC22A3	6581	hg19	6	160858190	160858190	+	Missense_Mutation	SNP	C	C	T			235T	g.chr6:160858190C>T	ENST00000275300.2	p.A412V	43	15	62	1	0.348837	None
SEMA3A	10371	hg19	7	83590968	83590968	+	Missense_Mutation	SNP	T	T	C			235T	g.chr7:83590968T>C	ENST00000265362.4	p.K679E	68	15	77	0	0.220588	None
TRRAP	8295	hg19	7	98540610	98540610	+	Silent	SNP	C	C	T			235T	g.chr7:98540610C>T	ENST00000359863.4	p.T1481T	60	18	62	0	0.3	None
RP1	6101	hg19	8	55539646	55539646	+	Silent	SNP	C	C	T			235T	g.chr8:55539646C>T	ENST00000220676.1	p.A1068A	108	22	119	0	0.203704	None
ZFAT	57623	hg19	8	135669910	135669910	+	Silent	SNP	G	G	A			235T	g.chr8:135669910G>A	ENST00000377838.3	p.H30H	82	18	89	0	0.219512	None
TLR7	51284	hg19	X	12903713	12903713	+	Missense_Mutation	SNP	G	G	T			235T	g.chrX:12903713G>T	ENST00000380659.3	p.W29L	97	19	117	0	0.195876	None
TRMT2B	79979	hg19	X	100276294	100276294	+	Missense_Mutation	SNP	G	G	A	rs376349358		235T	g.chrX:100276294G>A	ENST00000372936.3	p.R288C	87	17	59	0	0.195402	None
ALG13	79868	hg19	X	110956454	110956454	+	Splice_Site	SNP	C	C	T			235T	g.chrX:110956454C>T	ENST00000394780.3	p.R312W	25	10	30	0	0.4	None
[truncated: 881 more rows]

## Sheet: Table E
Table E: Proportion of NHGRI late-stage EECs with non-silent mutations by gene
Gene symbol	No. of tumors with non-silent mutation(s)	Percentage (%) of tumors with non-silent mutation(s)
PTEN	13	0.866667
ARID1A	11	0.733333
PIK3CA	6	0.4
CTCF	5	0.333333
SALL4	4	0.266667
RPL22	4	0.266667
PIK3R1	4	0.266667
OR6C75	4	0.266667
MYO9A	4	0.266667
ZZEF1	3	0.2
ZNF365	3	0.2
TTC3	3	0.2
TRAPPC8	3	0.2
RNF43	3	0.2
RGS12	3	0.2
PSME4	3	0.2
PRRG1	3	0.2
NSD1	3	0.2
NBEA	3	0.2
MYH13	3	0.2
MUC16	3	0.2
MACF1	3	0.2
LIMCH1	3	0.2
KMT2D	3	0.2
KIAA1107	3	0.2
JAK1	3	0.2
ITPR2	3	0.2
HDLBP	3	0.2
FLG	3	0.2
CTNNB1	3	0.2
CHD6	3	0.2
CDC7	3	0.2
BRD2	3	0.2
ARID5B	3	0.2
AP1S1	3	0.2
ZSWIM8	2	0.133333
ZRANB1	2	0.133333
ZNF609	2	0.133333
ZNF587	2	0.133333
ZNF106	2	0.133333
ZMYM3	2	0.133333
ZEB2	2	0.133333
ZC3H13	2	0.133333
WDTC1	2	0.133333
WDPCP	2	0.133333
WDFY3	2	0.133333
VPS13D	2	0.133333
UTP20	2	0.133333
USP9X	2	0.133333
USP28	2	0.133333
U2AF1	2	0.133333
TTN	2	0.133333
TTF2	2	0.133333
TTC9C	2	0.133333
TSNAXIP1	2	0.133333
TSHZ3	2	0.133333
TRIP11	2	0.133333
TP53	2	0.133333
TNS1	2	0.133333
TMEM132D	2	0.133333
TMEM132C	2	0.133333
TKTL2	2	0.133333
THAP5	2	0.133333
TCEANC	2	0.133333
TCEAL5	2	0.133333
TAP2	2	0.133333
TAF1	2	0.133333
SYNE1	2	0.133333
SRPR	2	0.133333
SPEN	2	0.133333
SOS1	2	0.133333
SORBS2	2	0.133333
SMG7	2	0.133333
SLC3A2	2	0.133333
SIN3A	2	0.133333
SEMA3A	2	0.133333
RPRD2	2	0.133333
RNF169	2	0.133333
RHO	2	0.133333
RBM44	2	0.133333
RBM20	2	0.133333
RASGRF2	2	0.133333
RALGAPA2	2	0.133333
QRICH1	2	0.133333
PXMP2	2	0.133333
PXDNL	2	0.133333
PSMD9	2	0.133333
PRRC2C	2	0.133333
PRPF19	2	0.133333
PRKDC	2	0.133333
PRKCQ	2	0.133333
POLQ	2	0.133333
PNPLA6	2	0.133333
PNMA3	2	0.133333
PKD2L1	2	0.133333
PIEZO2	2	0.133333
PHLPP1	2	0.133333
PHF3	2	0.133333
PHF2	2	0.133333
PEX5	2	0.133333
OR8I2	2	0.133333
OR51B5	2	0.133333
NR5A2	2	0.133333
NR3C2	2	0.133333
NPC1L1	2	0.133333
NOS3	2	0.133333
NOP2	2	0.133333
NOBOX	2	0.133333
NCSTN	2	0.133333
NCOA6	2	0.133333
NBR1	2	0.133333
N4BP2L2	2	0.133333
MYOM2	2	0.133333
MYO5A	2	0.133333
MYBPC1	2	0.133333
MTTP	2	0.133333
MSH3	2	0.133333
MSANTD3	2	0.133333
MOGS	2	0.133333
MLK4	2	0.133333
MED12L	2	0.133333
MBD6	2	0.133333
MAP3K8	2	0.133333
MAP3K13	2	0.133333
MAP3K12	2	0.133333
MAN2B1	2	0.133333
LRRC8D	2	0.133333
LRP2	2	0.133333
LRP1B	2	0.133333
LRP1	2	0.133333
LARP1	2	0.133333
KRAS	2	0.133333
KMT2B	2	0.133333
KLF3	2	0.133333
KIF21A	2	0.133333
KIAA1919	2	0.133333
KIAA1217	2	0.133333
IL22RA2	2	0.133333
IGSF1	2	0.133333
IGF2R	2	0.133333
HUWE1	2	0.133333
HSPA6	2	0.133333
HOXA1	2	0.133333
HMCN1	2	0.133333
HLCS	2	0.133333
HHIPL2	2	0.133333
GTF2E1	2	0.133333
GRID1	2	0.133333
GOLGB1	2	0.133333
GGA2	2	0.133333
G3BP2	2	0.133333
FSTL4	2	0.133333
FSIP2	2	0.133333
FERMT1	2	0.133333
FCRL3	2	0.133333
FBN1	2	0.133333
FAT3	2	0.133333
FAT1	2	0.133333
FAM71A	2	0.133333
FAM200B	2	0.133333
FAM194B	2	0.133333
EVI2B	2	0.133333
ERAS	2	0.133333
EPHB6	2	0.133333
EPHB2	2	0.133333
EP400	2	0.133333
ENPEP	2	0.133333
EIF5B	2	0.133333
DYNC1H1	2	0.133333
DTX4	2	0.133333
DRP2	2	0.133333
DOCK11	2	0.133333
DOCK1	2	0.133333
DNAJC7	2	0.133333
DNAH9	2	0.133333
DNAH6	2	0.133333
DNAH14	2	0.133333
DNAH11	2	0.133333
DEFB118	2	0.133333
DDX39B	2	0.133333
DDX27	2	0.133333
DAG1	2	0.133333
CSMD3	2	0.133333
CR2	2	0.133333
COL5A1	2	0.133333
COL11A1	2	0.133333
CNGA3	2	0.133333
CNBD2	2	0.133333
CIC	2	0.133333
CFTR	2	0.133333
CEP350	2	0.133333
CDH11	2	0.133333
CDCA7L	2	0.133333
CCDC37	2	0.133333
CCDC150	2	0.133333
CCDC141	2	0.133333
CCDC108	2	0.133333
CAMTA1	2	0.133333
CACNA1I	2	0.133333
C7orf25	2	0.133333
C11orf54	2	0.133333
BRCA2	2	0.133333
BOD1L1	2	0.133333
BCORL1	2	0.133333
BCOR	2	0.133333
BAI3	2	0.133333
B4GALNT1	2	0.133333
AVIL	2	0.133333
ATM	2	0.133333
ASXL3	2	0.133333
ASTE1	2	0.133333
ASH1L	2	0.133333
ARHGEF6	2	0.133333
ARHGEF12	2	0.133333
ARHGAP35	2	0.133333
AOC1	2	0.133333
ANO10	2	0.133333
ALS2CR11	2	0.133333
ALDH1L2	2	0.133333
AKAP9	2	0.133333
AKAP7	2	0.133333
ACRBP	2	0.133333
ABCA9	2	0.133333
AARS2	2	0.133333
AADACL3	2	0.133333
ZSWIM6	1	0.0666667
ZSCAN9	1	0.0666667
ZSCAN20	1	0.0666667
ZNRD1	1	0.0666667
ZNF90	1	0.0666667
ZNF835	1	0.0666667
ZNF830	1	0.0666667
ZNF804B	1	0.0666667
ZNF800	1	0.0666667
ZNF799	1	0.0666667
ZNF793	1	0.0666667
ZNF792	1	0.0666667
ZNF786	1	0.0666667
ZNF773	1	0.0666667
ZNF750	1	0.0666667
ZNF728	1	0.0666667
ZNF721	1	0.0666667
ZNF687	1	0.0666667
ZNF630	1	0.0666667
ZNF629	1	0.0666667
ZNF618	1	0.0666667
ZNF592	1	0.0666667
ZNF568	1	0.0666667
ZNF567	1	0.0666667
ZNF563	1	0.0666667
ZNF519	1	0.0666667
ZNF511	1	0.0666667
ZNF484	1	0.0666667
ZNF462	1	0.0666667
ZNF460	1	0.0666667
ZNF443	1	0.0666667
ZNF436	1	0.0666667
ZNF431	1	0.0666667
ZNF425	1	0.0666667
ZNF416	1	0.0666667
ZNF382	1	0.0666667
ZNF354A	1	0.0666667
ZNF347	1	0.0666667
ZNF334	1	0.0666667
ZNF319	1	0.0666667
ZNF3	1	0.0666667
ZNF292	1	0.0666667
ZNF286A	1	0.0666667
ZNF280D	1	0.0666667
ZNF280C	1	0.0666667
ZNF280A	1	0.0666667
ZNF276	1	0.0666667
ZNF266	1	0.0666667
ZNF239	1	0.0666667
ZNF236	1	0.0666667
ZNF235	1	0.0666667
ZNF229	1	0.0666667
ZNF214	1	0.0666667
ZNF185	1	0.0666667
ZNF182	1	0.0666667
ZNF174	1	0.0666667
ZNF160	1	0.0666667
ZNF157	1	0.0666667
ZNF136	1	0.0666667
ZNF10	1	0.0666667
ZMYM2	1	0.0666667
ZMPSTE24	1	0.0666667
ZMIZ1	1	0.0666667
ZKSCAN5	1	0.0666667
ZKSCAN1	1	0.0666667
ZIK1	1	0.0666667
ZHX2	1	0.0666667
ZFYVE20	1	0.0666667
ZFYVE1	1	0.0666667
ZFR	1	0.0666667
ZFP64	1	0.0666667
ZFP57	1	0.0666667
ZFP2	1	0.0666667
ZFHX4	1	0.0666667
ZFHX3	1	0.0666667
ZFAND4	1	0.0666667
ZDHHC8	1	0.0666667
ZDHHC5	1	0.0666667
ZDHHC14	1	0.0666667
ZDBF2	1	0.0666667
ZCRB1	1	0.0666667
ZC4H2	1	0.0666667
ZC3H18	1	0.0666667
ZC3H14	1	0.0666667
ZC2HC1B	1	0.0666667
ZBTB46	1	0.0666667
ZBTB43	1	0.0666667
ZBTB10	1	0.0666667
ZBTB1	1	0.0666667
ZBED4	1	0.0666667
YTHDC2	1	0.0666667
YIPF2	1	0.0666667
YEATS2	1	0.0666667
XRN1	1	0.0666667
XPR1	1	0.0666667
XDH	1	0.0666667
XAB2	1	0.0666667
WRAP53	1	0.0666667
WIZ	1	0.0666667
WDR91	1	0.0666667
WDR7	1	0.0666667
WDR64	1	0.0666667
WDR6	1	0.0666667
WDR47	1	0.0666667
WDR45	1	0.0666667
WDHD1	1	0.0666667
WDFY4	1	0.0666667
WASL	1	0.0666667
WAC	1	0.0666667
VWF	1	0.0666667
VWA5A	1	0.0666667
VWA3A	1	0.0666667
VTA1	1	0.0666667
VSIG2	1	0.0666667
VPS53	1	0.0666667
VPS13A	1	0.0666667
VPRBP	1	0.0666667
VIT	1	0.0666667
VILL	1	0.0666667
VIL1	1	0.0666667
VGLL1	1	0.0666667
VCPIP1	1	0.0666667
UVRAG	1	0.0666667
USP6	1	0.0666667
USP5	1	0.0666667
USP49	1	0.0666667
USP42	1	0.0666667
USP4	1	0.0666667
USP35	1	0.0666667
USP34	1	0.0666667
USP24	1	0.0666667
USH2A	1	0.0666667
USF1	1	0.0666667
URB2	1	0.0666667
UPF1	1	0.0666667
UNC80	1	0.0666667
UNC79	1	0.0666667
ULK4	1	0.0666667
UHRF1BP1L	1	0.0666667
UGT2B7	1	0.0666667
UGT2B28	1	0.0666667
UCP3	1	0.0666667
UCKL1	1	0.0666667
UBXN11	1	0.0666667
UBR4	1	0.0666667
UBQLN4	1	0.0666667
UBQLN3	1	0.0666667
UBE3A	1	0.0666667
UBE2Q1	1	0.0666667
UBAP2L	1	0.0666667
UBA2	1	0.0666667
UBA1	1	0.0666667
UAP1L1	1	0.0666667
TYRP1	1	0.0666667
TYMS	1	0.0666667
TULP4	1	0.0666667
TUBGCP6	1	0.0666667
TUBG2	1	0.0666667
TUBB4A	1	0.0666667
TUBB	1	0.0666667
TUBA3E	1	0.0666667
TTYH2	1	0.0666667
TTLL4	1	0.0666667
TTLL1	1	0.0666667
TTK	1	0.0666667
TTC39C	1	0.0666667
TTC30A	1	0.0666667
TTC18	1	0.0666667
TTC14	1	0.0666667
TSPAN7	1	0.0666667
TRRAP	1	0.0666667
TRPV3	1	0.0666667
TRPV1	1	0.0666667
TRPS1	1	0.0666667
TRPM6	1	0.0666667
TRPM5	1	0.0666667
TRPM3	1	0.0666667
TRPM1	1	0.0666667
TRPC1	1	0.0666667
TRO	1	0.0666667
TRNT1	1	0.0666667
TRMT6	1	0.0666667
TRMT2B	1	0.0666667
TRMT1L	1	0.0666667
TRIOBP	1	0.0666667
TRIM68	1	0.0666667
TRIM51	1	0.0666667
TRIM46	1	0.0666667
TRIM32	1	0.0666667
TRIM24	1	0.0666667
TRIM23	1	0.0666667
TRANK1	1	0.0666667
TRAF7	1	0.0666667
TRABD2A	1	0.0666667
TRA2B	1	0.0666667
TPX2	1	0.0666667
TPST2	1	0.0666667
TOX4	1	0.0666667
TOX2	1	0.0666667
TOPAZ1	1	0.0666667
TOP1	1	0.0666667
TNXB	1	0.0666667
TNRC6C	1	0.0666667
TNRC6B	1	0.0666667
TNP1	1	0.0666667
TNN	1	0.0666667
TNKS2	1	0.0666667
TNIK	1	0.0666667
TNFSF8	1	0.0666667
TNFRSF1B	1	0.0666667
TNFRSF1A	1	0.0666667
TNFRSF10D	1	0.0666667
TNFRSF10B	1	0.0666667
TNF	1	0.0666667
TMTC4	1	0.0666667
TMPRSS9	1	0.0666667
TMPRSS7	1	0.0666667
TMPRSS11D	1	0.0666667
TMPO	1	0.0666667
TMEM64	1	0.0666667
TMEM63B	1	0.0666667
TMEM60	1	0.0666667
TMEM51	1	0.0666667
TMEM41A	1	0.0666667
TMEM229B	1	0.0666667
TMEM200A	1	0.0666667
TMEM196	1	0.0666667
TMEM184C	1	0.0666667
TMEM177	1	0.0666667
TMEM176B	1	0.0666667
TMEM168	1	0.0666667
TMEM138	1	0.0666667
TMEM133	1	0.0666667
TMEM131	1	0.0666667
TMCO3	1	0.0666667
TMC4	1	0.0666667
TM7SF3	1	0.0666667
TLR7	1	0.0666667
TLR6	1	0.0666667
TLR5	1	0.0666667
TLR1	1	0.0666667
TKTL1	1	0.0666667
TKT	1	0.0666667
TJP2	1	0.0666667
TIPARP	1	0.0666667
TICAM2	1	0.0666667
THRAP3	1	0.0666667
THPO	1	0.0666667
THOP1	1	0.0666667
THBS4	1	0.0666667
THAP9	1	0.0666667
TGS1	1	0.0666667
TGFBRAP1	1	0.0666667
TGFBR3	1	0.0666667
TGFBI	1	0.0666667
TG	1	0.0666667
TFR2	1	0.0666667
TFEC	1	0.0666667
TFAP2C	1	0.0666667
TFAM	1	0.0666667
TEX9	1	0.0666667
TEX10	1	0.0666667
TET2	1	0.0666667
TET1	1	0.0666667
TECPR2	1	0.0666667
TDRD5	1	0.0666667
TCTE1	1	0.0666667
TCP10	1	0.0666667
TCFL5	1	0.0666667
TCF20	1	0.0666667
TCERG1	1	0.0666667
TBX3	1	0.0666667
TBR1	1	0.0666667
TBC1D9B	1	0.0666667
TBC1D7	1	0.0666667
TBC1D4	1	0.0666667
TBC1D23	1	0.0666667
TAS2R42	1	0.0666667
TAS1R3	1	0.0666667
TAS1R1	1	0.0666667
TARS	1	0.0666667
TARDBP	1	0.0666667
TAOK3	1	0.0666667
TANC1	1	0.0666667
TALDO1	1	0.0666667
TAF6	1	0.0666667
TAF2	1	0.0666667
TAF1L	1	0.0666667
TAF1C	1	0.0666667
TAF1B	1	0.0666667
TADA3	1	0.0666667
TACC2	1	0.0666667
SZT2	1	0.0666667
SYVN1	1	0.0666667
SYTL5	1	0.0666667
SYT3	1	0.0666667
SYP	1	0.0666667
SYNPO2	1	0.0666667
SYNM	1	0.0666667
SYNJ2	1	0.0666667
SYNGAP1	1	0.0666667
SYNCRIP	1	0.0666667
SYCE2	1	0.0666667
SUV420H1	1	0.0666667
SUV39H1	1	0.0666667
SUSD5	1	0.0666667
SUPV3L1	1	0.0666667
SUPT6H	1	0.0666667
SUPT5H	1	0.0666667
SUN3	1	0.0666667
SULF1	1	0.0666667
SUGP2	1	0.0666667
SUGP1	1	0.0666667
STXBP6	1	0.0666667
STXBP4	1	0.0666667
STX5	1	0.0666667
STOX2	1	0.0666667
STAT5B	1	0.0666667
STARD9	1	0.0666667
STAMBPL1	1	0.0666667
STAB1	1	0.0666667
ST6GALNAC2	1	0.0666667
ST5	1	0.0666667
SSRP1	1	0.0666667
SSH1	1	0.0666667
SRSF5	1	0.0666667
SRSF4	1	0.0666667
SRPX2	1	0.0666667
SRP54	1	0.0666667
SRGAP1	1	0.0666667
SRF	1	0.0666667
SREK1	1	0.0666667
SREBF2	1	0.0666667
SRCIN1	1	0.0666667
SRCAP	1	0.0666667
SPTBN1	1	0.0666667
SPTA1	1	0.0666667
SPSB1	1	0.0666667
SPRY4	1	0.0666667
SPPL2A	1	0.0666667
SPINT4	1	0.0666667
SPIDR	1	0.0666667
SPG20	1	0.0666667
SPDYE1	1	0.0666667
SPATA31A6	1	0.0666667
SPATA17	1	0.0666667
SPATA13	1	0.0666667
SPAG16	1	0.0666667
SP4	1	0.0666667
SOX3	1	0.0666667
SOX17	1	0.0666667
SORCS1	1	0.0666667
SOCS2	1	0.0666667
SNX25	1	0.0666667
SNX13	1	0.0666667
SNW1	1	0.0666667
SNRNP35	1	0.0666667
SNCAIP	1	0.0666667
SMPX	1	0.0666667
SMEK2	1	0.0666667
SMEK1	1	0.0666667
SMCO3	1	0.0666667
SMC6	1	0.0666667
SMC5	1	0.0666667
SMARCD1	1	0.0666667
SMARCC2	1	0.0666667
SMARCAD1	1	0.0666667
SMARCA1	1	0.0666667
SMAP1	1	0.0666667
SMAD1	1	0.0666667
SLITRK3	1	0.0666667
SLCO4A1	1	0.0666667
SLCO1B3	1	0.0666667
SLC9C2	1	0.0666667
SLC8A1	1	0.0666667
SLC7A11	1	0.0666667
SLC6A2	1	0.0666667
SLC6A16	1	0.0666667
SLC6A14	1	0.0666667
SLC5A8	1	0.0666667
SLC5A6	1	0.0666667
SLC5A12	1	0.0666667
SLC52A3	1	0.0666667
SLC4A1AP	1	0.0666667
SLC4A11	1	0.0666667
SLC46A1	1	0.0666667
SLC44A1	1	0.0666667
SLC39A1	1	0.0666667
SLC38A4	1	0.0666667
SLC35F6	1	0.0666667
SLC30A5	1	0.0666667
SLC26A7	1	0.0666667
SLC25A51	1	0.0666667
SLC25A17	1	0.0666667
SLC24A1	1	0.0666667
SLC23A2	1	0.0666667
SLC22A8	1	0.0666667
SLC22A5	1	0.0666667
SLC22A31	1	0.0666667
SLC22A3	1	0.0666667
SLC22A12	1	0.0666667
SLC20A1	1	0.0666667
SLC16A12	1	0.0666667
SLC12A5	1	0.0666667
SLAMF1	1	0.0666667
SKP1	1	0.0666667
SKOR2	1	0.0666667
SKAP1	1	0.0666667
SIRT4	1	0.0666667
SIM1	1	0.0666667
SIK2	1	0.0666667
SIGMAR1	1	0.0666667
SIGLEC9	1	0.0666667
SIDT2	1	0.0666667
SIAE	1	0.0666667
SHROOM4	1	0.0666667
SHROOM2	1	0.0666667
SH3RF1	1	0.0666667
SGPP1	1	0.0666667
SGIP1	1	0.0666667
SGCE	1	0.0666667
SFT2D1	1	0.0666667
SFR1	1	0.0666667
SF3B4	1	0.0666667
SF3B3	1	0.0666667
SF3B2	1	0.0666667
SEZ6L	1	0.0666667
SETD4	1	0.0666667
SETD2	1	0.0666667
SETD1B	1	0.0666667
SEMA6D	1	0.0666667
SEMA5B	1	0.0666667
SELPLG	1	0.0666667
SEC24C	1	0.0666667
SCUBE3	1	0.0666667
SCRIB	1	0.0666667
SCRG1	1	0.0666667
SCP2D1	1	0.0666667
SCN8A	1	0.0666667
SCN3B	1	0.0666667
SCN3A	1	0.0666667
SCN1A	1	0.0666667
SCN10A	1	0.0666667
SCML2	1	0.0666667
SCIN	1	0.0666667
SCAF8	1	0.0666667
SCAF4	1	0.0666667
SBF1	1	0.0666667
SASS6	1	0.0666667
SARS2	1	0.0666667
SAP130	1	0.0666667
SAMD9L	1	0.0666667
SAMD7	1	0.0666667
SALL3	1	0.0666667
S100P	1	0.0666667
RYR3	1	0.0666667
RUSC2	1	0.0666667
RUFY2	1	0.0666667
RTN3	1	0.0666667
RTL1	1	0.0666667
RSBN1L	1	0.0666667
RRP1B	1	0.0666667
RPTN	1	0.0666667
RPS6KB2	1	0.0666667
RPL21	1	0.0666667
RPL15	1	0.0666667
RPL13A	1	0.0666667
RPGRIP1L	1	0.0666667
RPAIN	1	0.0666667
RP11-766F14.2	1	0.0666667
RP11-332O19.5	1	0.0666667
RP11-321N4.5	1	0.0666667
RP1	1	0.0666667
ROBO3	1	0.0666667
ROBO1	1	0.0666667
RNPEP	1	0.0666667
RNMT	1	0.0666667
RNLS	1	0.0666667
RNF216	1	0.0666667
RNF20	1	0.0666667
RNF19A	1	0.0666667
RNF149	1	0.0666667
RNF146	1	0.0666667
RNF103	1	0.0666667
RLIM	1	0.0666667
RLF	1	0.0666667
RIT2	1	0.0666667
RIOK3	1	0.0666667
RIN2	1	0.0666667
RIMS2	1	0.0666667
RIMKLB	1	0.0666667
RHOT1	1	0.0666667
RHOG	1	0.0666667
RHOBTB3	1	0.0666667
RHD	1	0.0666667
RHBDL3	1	0.0666667
RGS6	1	0.0666667
RGN	1	0.0666667
RGL3	1	0.0666667
RGL2	1	0.0666667
RGL1	1	0.0666667
RFX7	1	0.0666667
RFX5	1	0.0666667
RFX2	1	0.0666667
RFTN1	1	0.0666667
RFPL3	1	0.0666667
RESP18	1	0.0666667
RELA	1	0.0666667
RECQL	1	0.0666667
RECK	1	0.0666667
RCN1	1	0.0666667
RCE1	1	0.0666667
RBMS1	1	0.0666667
RBM43	1	0.0666667
RBM42	1	0.0666667
RBM4	1	0.0666667
RBM27	1	0.0666667
RBM25	1	0.0666667
RBBP8	1	0.0666667
RBBP6	1	0.0666667
RBBP4	1	0.0666667
RASSF8	1	0.0666667
RASSF2	1	0.0666667
RASAL2	1	0.0666667
RARRES1	1	0.0666667
RAPGEF6	1	0.0666667
RAPGEF1	1	0.0666667
RANBP2	1	0.0666667
RALGDS	1	0.0666667
RALGAPB	1	0.0666667
RAF1	1	0.0666667
RADIL	1	0.0666667
RAD51AP2	1	0.0666667
RAD51AP1	1	0.0666667
RAD50	1	0.0666667
RAD23B	1	0.0666667
RAB40B	1	0.0666667
RAB3B	1	0.0666667
RAB39B	1	0.0666667
RAB33A	1	0.0666667
RAB11FIP5	1	0.0666667
QSOX2	1	0.0666667
QSER1	1	0.0666667
QRFPR	1	0.0666667
PYY	1	0.0666667
PYHIN1	1	0.0666667
PWWP2A	1	0.0666667
PTTG1	1	0.0666667
PTPRT	1	0.0666667
PTPRG	1	0.0666667
PTPRC	1	0.0666667
PTPRA	1	0.0666667
PTPN9	1	0.0666667
PTPN13	1	0.0666667
PTPN12	1	0.0666667
PTK2	1	0.0666667
PTH1R	1	0.0666667
PTF1A	1	0.0666667
PTCHD2	1	0.0666667
PSMD13	1	0.0666667
PSMC6	1	0.0666667
PSMC1	1	0.0666667
PSMB7	1	0.0666667
PSMA6	1	0.0666667
PSMA5	1	0.0666667
PSKH1	1	0.0666667
PRTG	1	0.0666667
PRRT2	1	0.0666667
PRRC2A	1	0.0666667
PRRC1	1	0.0666667
PRR19	1	0.0666667
PRR14	1	0.0666667
PRPS1L1	1	0.0666667
PRPF4B	1	0.0666667
PRPF40B	1	0.0666667
PRPF40A	1	0.0666667
PROX2	1	0.0666667
PROP1	1	0.0666667
PROM1	1	0.0666667
PRKRIR	1	0.0666667
PRKD3	1	0.0666667
PRKAR2A	1	0.0666667
PRKAR1B	1	0.0666667
PRIMPOL	1	0.0666667
PRICKLE2	1	0.0666667
PRG4	1	0.0666667
PREX1	1	0.0666667
PREPL	1	0.0666667
PRDM8	1	0.0666667
PRDM1	1	0.0666667
PRCP	1	0.0666667
PPRC1	1	0.0666667
PPP4R1L	1	0.0666667
PPP2R5E	1	0.0666667
PPP2R5B	1	0.0666667
PPP2R2C	1	0.0666667
PPP1R9A	1	0.0666667
PPP1R18	1	0.0666667
PPP1R12C	1	0.0666667
PPP1R10	1	0.0666667
PPAPDC1A	1	0.0666667
PP2D1	1	0.0666667
POU5F2	1	0.0666667
POTEJ	1	0.0666667
POT1	1	0.0666667
POPDC3	1	0.0666667
POMK	1	0.0666667
POM121L2	1	0.0666667
POLR3B	1	0.0666667
POLR2J2	1	0.0666667
POLR2A	1	0.0666667
POLR1B	1	0.0666667
POLM	1	0.0666667
POLG2	1	0.0666667
POLG	1	0.0666667
POLE3	1	0.0666667
POLE	1	0.0666667
POLD3	1	0.0666667
POLD1	1	0.0666667
POLB	1	0.0666667
POLA1	1	0.0666667
POF1B	1	0.0666667
PNN	1	0.0666667
PMFBP1	1	0.0666667
PLXNB1	1	0.0666667
PLXNA3	1	0.0666667
PLSCR2	1	0.0666667
PLS3	1	0.0666667
PLRG1	1	0.0666667
PLOD3	1	0.0666667
PLK4	1	0.0666667
PLGRKT	1	0.0666667
PLEKHM2	1	0.0666667
PLEKHH3	1	0.0666667
PLEKHG1	1	0.0666667
PLEKHA7	1	0.0666667
PLEC	1	0.0666667
PLD2	1	0.0666667
PLCL2	1	0.0666667
PLCH2	1	0.0666667
PLCH1	1	0.0666667
PLCB3	1	0.0666667
PLCB1	1	0.0666667
PKN2	1	0.0666667
PKDREJ	1	0.0666667
PIWIL4	1	0.0666667
PITPNM1	1	0.0666667
PIRT	1	0.0666667
PIGT	1	0.0666667
PIGK	1	0.0666667
PIDD	1	0.0666667
PHRF1	1	0.0666667
PHLDB1	1	0.0666667
PHKA1	1	0.0666667
PHIP	1	0.0666667
PHF8	1	0.0666667
PHF5A	1	0.0666667
PHF20L1	1	0.0666667
PHF15	1	0.0666667
PHF14	1	0.0666667
PHC3	1	0.0666667
PHB2	1	0.0666667
PHACTR4	1	0.0666667
PHACTR2	1	0.0666667
PGPEP1	1	0.0666667
PGM2	1	0.0666667
PGLYRP1	1	0.0666667
PGK2	1	0.0666667
PFKFB2	1	0.0666667
PFAS	1	0.0666667
PEX11G	1	0.0666667
PER3	1	0.0666667
PDS5B	1	0.0666667
PDHA1	1	0.0666667
PDGFC	1	0.0666667
PDE8A	1	0.0666667
PDE4DIP	1	0.0666667
PDE4A	1	0.0666667
PDE3B	1	0.0666667
PDCD6IP	1	0.0666667
PDC	1	0.0666667
PCSK5	1	0.0666667
PCNXL2	1	0.0666667
PCM1	1	0.0666667
PCK1	1	0.0666667
PCID2	1	0.0666667
PCGF2	1	0.0666667
PCF11	1	0.0666667
PCDHGC5	1	0.0666667
PCDHGB1	1	0.0666667
PCDHB2	1	0.0666667
PCDHA3	1	0.0666667
PCDHA11	1	0.0666667
PCDHA1	1	0.0666667
PCDH15	1	0.0666667
PCDH11X	1	0.0666667
PAX3	1	0.0666667
PARP2	1	0.0666667
PARP10	1	0.0666667
PARD3B	1	0.0666667
PAOX	1	0.0666667
PALB2	1	0.0666667
PAK1	1	0.0666667
PABPC5	1	0.0666667
P2RX7	1	0.0666667
P2RX3	1	0.0666667
OTUD7A	1	0.0666667
OTUD4	1	0.0666667
OSMR	1	0.0666667
OSGIN2	1	0.0666667
OSBPL9	1	0.0666667
OSBPL7	1	0.0666667
OR9K2	1	0.0666667
OR9A4	1	0.0666667
OR8A1	1	0.0666667
OR6P1	1	0.0666667
OR6B2	1	0.0666667
OR5M8	1	0.0666667
OR5H15	1	0.0666667
OR5AU1	1	0.0666667
OR5AR1	1	0.0666667
OR5AN1	1	0.0666667
OR52E8	1	0.0666667
OR52B2	1	0.0666667
OR51L1	1	0.0666667
OR51G2	1	0.0666667
OR51G1	1	0.0666667
OR4X1	1	0.0666667
OR4K5	1	0.0666667
OR4K13	1	0.0666667
OR4F15	1	0.0666667
OR3A1	1	0.0666667
OR2T10	1	0.0666667
OR2M7	1	0.0666667
OR2M4	1	0.0666667
OR2L2	1	0.0666667
OR2J3	1	0.0666667
OR1C1	1	0.0666667
OR13C5	1	0.0666667
OR10Q1	1	0.0666667
OR10K1	1	0.0666667
OR10G3	1	0.0666667
OLFML2B	1	0.0666667
OLA1	1	0.0666667
ODF2	1	0.0666667
OCA2	1	0.0666667
OBSCN	1	0.0666667
NXPH3	1	0.0666667
NXPE3	1	0.0666667
NUTM1	1	0.0666667
NUP98	1	0.0666667
NUP210	1	0.0666667
NUP205	1	0.0666667
NUDT12	1	0.0666667
NUCB2	1	0.0666667
NUB1	1	0.0666667
NTAN1	1	0.0666667
NSMCE2	1	0.0666667
NSDHL	1	0.0666667
NRSN2	1	0.0666667
NRIP1	1	0.0666667
NRG1	1	0.0666667
NRDE2	1	0.0666667
NR4A2	1	0.0666667
NPR2	1	0.0666667
NPAS2	1	0.0666667
NOTCH2NL	1	0.0666667
NOTCH2	1	0.0666667
NOSTRIN	1	0.0666667
NONO	1	0.0666667
NOL7	1	0.0666667
NMUR2	1	0.0666667
NLRP9	1	0.0666667
NLRP12	1	0.0666667
NLRP1	1	0.0666667
NLRC4	1	0.0666667
NKAIN1	1	0.0666667
NIPBL	1	0.0666667
NIPAL4	1	0.0666667
NHSL2	1	0.0666667
NHSL1	1	0.0666667
NFU1	1	0.0666667
NFRKB	1	0.0666667
NFKBID	1	0.0666667
NFIB	1	0.0666667
NFE2L3	1	0.0666667
NFE2L2	1	0.0666667
NFATC4	1	0.0666667
NFASC	1	0.0666667
NF1	1	0.0666667
NEU1	1	0.0666667
NELL1	1	0.0666667
NELFE	1	0.0666667
NEK5	1	0.0666667
NEDD9	1	0.0666667
NEDD4L	1	0.0666667
NECAP1	1	0.0666667
NDUFC2	1	0.0666667
NCOA7	1	0.0666667
NCOA2	1	0.0666667
NCKAP5	1	0.0666667
NCAPG2	1	0.0666667
NCAPD3	1	0.0666667
NCAM2	1	0.0666667
NCALD	1	0.0666667
NBPF12	1	0.0666667
NBN	1	0.0666667
NAV1	1	0.0666667
NAA16	1	0.0666667
NAA11	1	0.0666667
MYT1L	1	0.0666667
MYOF	1	0.0666667
MYOCD	1	0.0666667
MYOC	1	0.0666667
MYO5C	1	0.0666667
MYO3A	1	0.0666667
MYO1A	1	0.0666667
MYO10	1	0.0666667
MYL3	1	0.0666667
MYH6	1	0.0666667
MUT	1	0.0666667
MURC	1	0.0666667
MUC5AC	1	0.0666667
MUC22	1	0.0666667
MUC17	1	0.0666667
MUC12	1	0.0666667
MTRNR2L7	1	0.0666667
MTMR12	1	0.0666667
MTHFD2	1	0.0666667
MTG1	1	0.0666667
MTF1	1	0.0666667
MTBP	1	0.0666667
MSTO1	1	0.0666667
MSN	1	0.0666667
MSL3	1	0.0666667
MSL1	1	0.0666667
MSH6	1	0.0666667
MSH4	1	0.0666667
MSH2	1	0.0666667
MRPS31	1	0.0666667
MRPS30	1	0.0666667
MRPL52	1	0.0666667
MRPL45	1	0.0666667
MRPL36	1	0.0666667
MRPL33	1	0.0666667
MRPL18	1	0.0666667
MROH8	1	0.0666667
MROH2B	1	0.0666667
MRFAP1	1	0.0666667
MR1	1	0.0666667
MPZL1	1	0.0666667
MPEG1	1	0.0666667
MOV10L1	1	0.0666667
MOV10	1	0.0666667
MOSPD3	1	0.0666667
MORC1	1	0.0666667
MOCOS	1	0.0666667
MOAP1	1	0.0666667
MMP21	1	0.0666667
MMP15	1	0.0666667
MMP1	1	0.0666667
MLYCD	1	0.0666667
MKRN3	1	0.0666667
MKL2	1	0.0666667
MKI67	1	0.0666667
MITF	1	0.0666667
MICB	1	0.0666667
MIB1	1	0.0666667
MGAT5B	1	0.0666667
MGAT4C	1	0.0666667
MGAM	1	0.0666667
MFHAS1	1	0.0666667
METTL3	1	0.0666667
METTL16	1	0.0666667
METTL14	1	0.0666667
MEST	1	0.0666667
MEGF6	1	0.0666667
MEGF10	1	0.0666667
MEF2D	1	0.0666667
MED31	1	0.0666667
MED23	1	0.0666667
MED19	1	0.0666667
MED13L	1	0.0666667
MED12	1	0.0666667
MCTP2	1	0.0666667
MCPH1	1	0.0666667
MCM3AP	1	0.0666667
MCCD1	1	0.0666667
MBNL2	1	0.0666667
MBLAC1	1	0.0666667
MBD1	1	0.0666667
MASTL	1	0.0666667
MAST2	1	0.0666667
MARS	1	0.0666667
MAPK9	1	0.0666667
MAP7D3	1	0.0666667
MAP6	1	0.0666667
MAP4K2	1	0.0666667
MAP3K9	1	0.0666667
MAP3K15	1	0.0666667
MAP3K10	1	0.0666667
MAN2A1	1	0.0666667
MAML3	1	0.0666667
MAGEL2	1	0.0666667
MAGEE1	1	0.0666667
MAGED1	1	0.0666667
MAGEA11	1	0.0666667
MADD	1	0.0666667
LYST	1	0.0666667
LYAR	1	0.0666667
LY9	1	0.0666667
LUC7L	1	0.0666667
LTN1	1	0.0666667
LTK	1	0.0666667
LRRN3	1	0.0666667
LRRC8B	1	0.0666667
LRIG3	1	0.0666667
LRIG1	1	0.0666667
LRIF1	1	0.0666667
LRGUK	1	0.0666667
LRFN5	1	0.0666667
LPGAT1	1	0.0666667
LOXHD1	1	0.0666667
LNX1	1	0.0666667
LNPEP	1	0.0666667
LNP1	1	0.0666667
LMO3	1	0.0666667
LMAN2	1	0.0666667
LINC00935	1	0.0666667
LIMS1	1	0.0666667
LIM2	1	0.0666667
LILRB4	1	0.0666667
LIG3	1	0.0666667
LGR4	1	0.0666667
LGALS12	1	0.0666667
LETM2	1	0.0666667
LENG8	1	0.0666667
LDOC1	1	0.0666667
LDHAL6B	1	0.0666667
LCT	1	0.0666667
LCP2	1	0.0666667
LCE3B	1	0.0666667
LCA5L	1	0.0666667
LATS2	1	0.0666667
LATS1	1	0.0666667
LANCL2	1	0.0666667
LAMP3	1	0.0666667
LAMC1	1	0.0666667
LAMB2	1	0.0666667
LAMA5	1	0.0666667
LAMA4	1	0.0666667
LAMA2	1	0.0666667
LAIR2	1	0.0666667
L3MBTL1	1	0.0666667
L1TD1	1	0.0666667
KTN1	1	0.0666667
KRTAP5-9	1	0.0666667
KRT72	1	0.0666667
KRT6C	1	0.0666667
KRT40	1	0.0666667
KRT34	1	0.0666667
KRT27	1	0.0666667
KRT1	1	0.0666667
KRCC1	1	0.0666667
KPRP	1	0.0666667
KNOP1	1	0.0666667
KNDC1	1	0.0666667
KMT2E	1	0.0666667
KLHL7	1	0.0666667
KLHL40	1	0.0666667
KLHL38	1	0.0666667
KLHL32	1	0.0666667
KLF12	1	0.0666667
KITLG	1	0.0666667
KIRREL3	1	0.0666667
KIRREL	1	0.0666667
KIFC1	1	0.0666667
KIF7	1	0.0666667
KIF5C	1	0.0666667
KIF5A	1	0.0666667
KIF20A	1	0.0666667
KIF18A	1	0.0666667
KIF16B	1	0.0666667
KIDINS220	1	0.0666667
KIAA2022	1	0.0666667
KIAA1731	1	0.0666667
KIAA1614	1	0.0666667
KIAA1586	1	0.0666667
KIAA1551	1	0.0666667
KIAA1522	1	0.0666667
KIAA1462	1	0.0666667
KIAA1430	1	0.0666667
KIAA1407	1	0.0666667
KIAA1109	1	0.0666667
KIAA0947	1	0.0666667
KIAA0430	1	0.0666667
KIAA0319L	1	0.0666667
KIAA0226	1	0.0666667
KIAA0196	1	0.0666667
KHDRBS1	1	0.0666667
KEL	1	0.0666667
KEAP1	1	0.0666667
KDM6B	1	0.0666667
KDM1B	1	0.0666667
KCTD8	1	0.0666667
KCTD7	1	0.0666667
KCTD21	1	0.0666667
KCNV2	1	0.0666667
KCNQ5	1	0.0666667
KCNN2	1	0.0666667
KCNMA1	1	0.0666667
KCNJ6	1	0.0666667
KCNJ10	1	0.0666667
KCNIP1	1	0.0666667
KCNH6	1	0.0666667
KCNC1	1	0.0666667
KCNB1	1	0.0666667
KCNAB3	1	0.0666667
KCNA5	1	0.0666667
KCNA3	1	0.0666667
KATNB1	1	0.0666667
KAT7	1	0.0666667
JUP	1	0.0666667
JDP2	1	0.0666667
JARID2	1	0.0666667
ITSN2	1	0.0666667
ITM2C	1	0.0666667
ITIH6	1	0.0666667
ITIH4	1	0.0666667
ITGB7	1	0.0666667
ITGAM	1	0.0666667
ITGAD	1	0.0666667
ITGA11	1	0.0666667
ITGA10	1	0.0666667
ISM1	1	0.0666667
IRS4	1	0.0666667
IRS1	1	0.0666667
IREB2	1	0.0666667
IQCE	1	0.0666667
IPO5	1	0.0666667
IPO11	1	0.0666667
INTU	1	0.0666667
INSR	1	0.0666667
INPPL1	1	0.0666667
INPP5A	1	0.0666667
INADL	1	0.0666667
IL27RA	1	0.0666667
IL25	1	0.0666667
IL1R2	1	0.0666667
IKZF5	1	0.0666667
IKZF4	1	0.0666667
IKZF1	1	0.0666667
IKBKAP	1	0.0666667
IGSF9	1	0.0666667
IGSF6	1	0.0666667
IGSF23	1	0.0666667
IGSF21	1	0.0666667
IGSF10	1	0.0666667
IGFN1	1	0.0666667
IGF2BP1	1	0.0666667
IGDCC3	1	0.0666667
IFRD1	1	0.0666667
IFNL3	1	0.0666667
IFIH1	1	0.0666667
ICOSLG	1	0.0666667
HTT	1	0.0666667
HTR5A-AS1	1	0.0666667
HTR3A	1	0.0666667
HTR1F	1	0.0666667
HTATSF1	1	0.0666667
HSPA2	1	0.0666667
HSF4	1	0.0666667
HPSE	1	0.0666667
HOXD12	1	0.0666667
HOXA11	1	0.0666667
HNRNPUL2	1	0.0666667
HNRNPH1	1	0.0666667
HNRNPDL	1	0.0666667
HNRNPA3	1	0.0666667
HNF1A	1	0.0666667
HMMR	1	0.0666667
HMG20A	1	0.0666667
HMBS	1	0.0666667
HMBOX1	1	0.0666667
HLA-A	1	0.0666667
HKR1	1	0.0666667
HIVEP2	1	0.0666667
HIVEP1	1	0.0666667
HIST1H3D	1	0.0666667
HIST1H2BB	1	0.0666667
HIST1H2AG	1	0.0666667
HIST1H2AE	1	0.0666667
HIST1H2AC	1	0.0666667
HIP1R	1	0.0666667
HIF3A	1	0.0666667
HHLA2	1	0.0666667
HERC1	1	0.0666667
HEMK1	1	0.0666667
HECW2	1	0.0666667
HECW1	1	0.0666667
HECTD4	1	0.0666667
HEATR6	1	0.0666667
HDAC11	1	0.0666667
HCN1	1	0.0666667
HCAR2	1	0.0666667
HBS1L	1	0.0666667
HAPLN1	1	0.0666667
H3F3C	1	0.0666667
GYLTL1B	1	0.0666667
GUF1	1	0.0666667
GUCY2F	1	0.0666667
GUCY1A3	1	0.0666667
GUCY1A2	1	0.0666667
GTF3C1	1	0.0666667
GTF2H4	1	0.0666667
GSTA5	1	0.0666667
GSK3A	1	0.0666667
GSE1	1	0.0666667
GRM6	1	0.0666667
GRM5	1	0.0666667
GRM3	1	0.0666667
GRM1	1	0.0666667
GRK5	1	0.0666667
GRIN2A	1	0.0666667
GRIA3	1	0.0666667
GRIA1	1	0.0666667
GRB14	1	0.0666667
GRAMD4	1	0.0666667
GPT	1	0.0666667
GPRIN1	1	0.0666667
GPRC5B	1	0.0666667
GPRC5A	1	0.0666667
GPRASP1	1	0.0666667
GPR98	1	0.0666667
GPR82	1	0.0666667
GPR50	1	0.0666667
GPR32	1	0.0666667
GPR19	1	0.0666667
GPR179	1	0.0666667
GPR176	1	0.0666667
GPR152	1	0.0666667
GPR112	1	0.0666667
GPM6A	1	0.0666667
GPC6	1	0.0666667
GPC2	1	0.0666667
GPATCH8	1	0.0666667
GPATCH2L	1	0.0666667
GORASP1	1	0.0666667
GON4L	1	0.0666667
GOLT1A	1	0.0666667
GOLGA6C	1	0.0666667
GNL1	1	0.0666667
GNE	1	0.0666667
GNB1	1	0.0666667
GNAO1	1	0.0666667
GNA13	1	0.0666667
GNA11	1	0.0666667
GLS	1	0.0666667
GLI1	1	0.0666667
GJB6	1	0.0666667
GIPC3	1	0.0666667
GGPS1	1	0.0666667
GGNBP2	1	0.0666667
GGH	1	0.0666667
GGCT	1	0.0666667
GEMIN8	1	0.0666667
GDF9	1	0.0666667
GDF5	1	0.0666667
GCSAML	1	0.0666667
GCN1L1	1	0.0666667
GCC2	1	0.0666667
GBF1	1	0.0666667
GATSL3	1	0.0666667
GALT	1	0.0666667
GALNTL5	1	0.0666667
GALNT8	1	0.0666667
GALNT4	1	0.0666667
GALNT2	1	0.0666667
GALNT10	1	0.0666667
GABRR2	1	0.0666667
GABRA3	1	0.0666667
GAB4	1	0.0666667
FZD2	1	0.0666667
FZD10	1	0.0666667
FXR2	1	0.0666667
FXR1	1	0.0666667
FUBP1	1	0.0666667
FSBP	1	0.0666667
FRMD7	1	0.0666667
FRMD4A	1	0.0666667
FREM1	1	0.0666667
FRAS1	1	0.0666667
FPR1	1	0.0666667
FOXRED2	1	0.0666667
FOXO4	1	0.0666667
FOXN3	1	0.0666667
FOXN1	1	0.0666667
FOXJ3	1	0.0666667
FOLR1	1	0.0666667
FOLH1	1	0.0666667
FNDC1	1	0.0666667
FNBP4	1	0.0666667
FN1	1	0.0666667
FMR1	1	0.0666667
FMOD	1	0.0666667
FMO6P	1	0.0666667
FMO3	1	0.0666667
FLVCR2	1	0.0666667
FLNA	1	0.0666667
FLG2	1	0.0666667
FKBP5	1	0.0666667
FHOD3	1	0.0666667
FHOD1	1	0.0666667
FHAD1	1	0.0666667
FGF19	1	0.0666667
FGD6	1	0.0666667
FEZF2	1	0.0666667
FEZ2	1	0.0666667
FETUB	1	0.0666667
FERD3L	1	0.0666667
FEM1C	1	0.0666667
FCRL4	1	0.0666667
FCN1	1	0.0666667
FCHO2	1	0.0666667
FBXW7	1	0.0666667
FBXO43	1	0.0666667
FBXO38	1	0.0666667
FAXC	1	0.0666667
FAT4	1	0.0666667
FASTKD3	1	0.0666667
FAR2	1	0.0666667
FAP	1	0.0666667
FAM8A1	1	0.0666667
FAM83B	1	0.0666667
FAM78A	1	0.0666667
FAM71F2	1	0.0666667
FAM50B	1	0.0666667
FAM35A	1	0.0666667
FAM26E	1	0.0666667
FAM227B	1	0.0666667
FAM21C	1	0.0666667
FAM21A	1	0.0666667
FAM214A	1	0.0666667
FAM212B	1	0.0666667
FAM211A	1	0.0666667
FAM208A	1	0.0666667
FAM19A4	1	0.0666667
FAM193A	1	0.0666667
FAM188B2	1	0.0666667
FAM186B	1	0.0666667
FAM178A	1	0.0666667
FAM175A	1	0.0666667
FAM169B	1	0.0666667
FAM169A	1	0.0666667
FAM160A1	1	0.0666667
FAM151A	1	0.0666667
FAM13A	1	0.0666667
FAM135A	1	0.0666667
FAM134C	1	0.0666667
FAM134B	1	0.0666667
FAM122A	1	0.0666667
FAHD2B	1	0.0666667
FAF1	1	0.0666667
FABP1	1	0.0666667
FA2H	1	0.0666667
F8	1	0.0666667
F5	1	0.0666667
F2	1	0.0666667
EZH1	1	0.0666667
EYA2	1	0.0666667
EXPH5	1	0.0666667
EXOSC10	1	0.0666667
EXOC1	1	0.0666667
EXO1	1	0.0666667
EWSR1	1	0.0666667
EVC2	1	0.0666667
ETV7	1	0.0666667
ESYT3	1	0.0666667
ESR1	1	0.0666667
ERO1LB	1	0.0666667
ERN1	1	0.0666667
ERMARD	1	0.0666667
ERICH1	1	0.0666667
ERCC8	1	0.0666667
ERCC5	1	0.0666667
ERCC4	1	0.0666667
ERBB4	1	0.0666667
ERBB3	1	0.0666667
ERBB2	1	0.0666667
EPYC	1	0.0666667
EPHB3	1	0.0666667
EPHB1	1	0.0666667
EPHA5	1	0.0666667
EPHA3	1	0.0666667
ENTPD5	1	0.0666667
ENO4	1	0.0666667
ENO1	1	0.0666667
ENAH	1	0.0666667
EML2	1	0.0666667
EML1	1	0.0666667
EMID1	1	0.0666667
EMC1	1	0.0666667
ELK3	1	0.0666667
ELFN2	1	0.0666667
ELF4	1	0.0666667
EIF3A	1	0.0666667
EIF2B5	1	0.0666667
EIF1AX	1	0.0666667
EHMT2	1	0.0666667
EGFLAM	1	0.0666667
EGFL8	1	0.0666667
EGF	1	0.0666667
EFNB3	1	0.0666667
EEF2K	1	0.0666667
EEF1G	1	0.0666667
EDEM2	1	0.0666667
EDC4	1	0.0666667
ECM2	1	0.0666667
ECI2	1	0.0666667
EBPL	1	0.0666667
EBF2	1	0.0666667
DYSF	1	0.0666667
DYRK1B	1	0.0666667
DYNC2H1	1	0.0666667
DXO	1	0.0666667
DUS3L	1	0.0666667
DUOX1	1	0.0666667
DRD1	1	0.0666667
DPYSL5	1	0.0666667
DPY19L1	1	0.0666667
DPCR1	1	0.0666667
DOPEY1	1	0.0666667
DOK1	1	0.0666667
DOCK9	1	0.0666667
DOCK6	1	0.0666667
DOCK5	1	0.0666667
DNMT3B	1	0.0666667
DNMT3A	1	0.0666667
DNMBP	1	0.0666667
DNHD1	1	0.0666667
DNAJC5	1	0.0666667
DNAJC10	1	0.0666667
DNAH12	1	0.0666667
DNA2	1	0.0666667
DMXL2	1	0.0666667
DMXL1	1	0.0666667
DMD	1	0.0666667
DMBT1	1	0.0666667
DLEC1	1	0.0666667
DKKL1	1	0.0666667
DIP2A	1	0.0666667
DIAPH1	1	0.0666667
DHX58	1	0.0666667
DHX38	1	0.0666667
DHX30	1	0.0666667
DHX16	1	0.0666667
DHRS7B	1	0.0666667
DHCR7	1	0.0666667
DGCR8	1	0.0666667
DES	1	0.0666667
DEPDC7	1	0.0666667
DENND4A	1	0.0666667
DENND2C	1	0.0666667
DEFB135	1	0.0666667
DEFB129	1	0.0666667
DDX55	1	0.0666667
DDX46	1	0.0666667
DDX1	1	0.0666667
DDR1	1	0.0666667
DDOST	1	0.0666667
DDB2	1	0.0666667
DCUN1D5	1	0.0666667
DCN	1	0.0666667
DCLRE1A	1	0.0666667
DCHS1	1	0.0666667
DCAF8L2	1	0.0666667
DCAF8L1	1	0.0666667
DCAF5	1	0.0666667
DCAF17	1	0.0666667
DCAF13	1	0.0666667
DAZAP1	1	0.0666667
DAPP1	1	0.0666667
DALRD3	1	0.0666667
DAB2IP	1	0.0666667
DAAM1	1	0.0666667
CYP4A11	1	0.0666667
CYP3A7	1	0.0666667
CYP3A5	1	0.0666667
CYP2U1	1	0.0666667
CYP2F1	1	0.0666667
CYLD	1	0.0666667
CYLC2	1	0.0666667
CYB5R4	1	0.0666667
CXorf22	1	0.0666667
CXCL9	1	0.0666667
CX3CR1	1	0.0666667
CUL9	1	0.0666667
CTNND1	1	0.0666667
CTNNA1	1	0.0666667
CTGF	1	0.0666667
CTBP2	1	0.0666667
CST5	1	0.0666667
CSN3	1	0.0666667
CSMD2	1	0.0666667
CSMD1	1	0.0666667
CS	1	0.0666667
CRTAC1	1	0.0666667
CRLF3	1	0.0666667
CRISP1	1	0.0666667
CREB3L4	1	0.0666667
CRB1	1	0.0666667
CR1	1	0.0666667
CPT1B	1	0.0666667
CPSF6	1	0.0666667
CPEB2	1	0.0666667
COQ9	1	0.0666667
COQ4	1	0.0666667
COQ2	1	0.0666667
COPS6	1	0.0666667
COPS2	1	0.0666667
COMMD5	1	0.0666667
COLGALT2	1	0.0666667
COL8A1	1	0.0666667
COL6A6	1	0.0666667
COL5A2	1	0.0666667
COL19A1	1	0.0666667
COL17A1	1	0.0666667
COL16A1	1	0.0666667
COL11A2	1	0.0666667
COIL	1	0.0666667
COBLL1	1	0.0666667
COBL	1	0.0666667
CNTRL	1	0.0666667
CNTN4	1	0.0666667
CNTN1	1	0.0666667
CNOT7	1	0.0666667
CNNM2	1	0.0666667
CNKSR2	1	0.0666667
CNDP2	1	0.0666667
CNBD1	1	0.0666667
CLUH	1	0.0666667
CLTCL1	1	0.0666667
CLSTN2	1	0.0666667
CLSPN	1	0.0666667
CLRN3	1	0.0666667
CLPX	1	0.0666667
CLPSL2	1	0.0666667
CLIP3	1	0.0666667
CLDN10	1	0.0666667
CLCN6	1	0.0666667
CLCN4	1	0.0666667
CLCN1	1	0.0666667
CLASP1	1	0.0666667
CKMT2	1	0.0666667
CIITA	1	0.0666667
CHSY3	1	0.0666667
CHRNG	1	0.0666667
CHRNA4	1	0.0666667
CHRM3	1	0.0666667
CHRDL2	1	0.0666667
CHRD	1	0.0666667
CHP2	1	0.0666667
CHN1	1	0.0666667
CHL1	1	0.0666667
CHIT1	1	0.0666667
CHD9	1	0.0666667
CHD7	1	0.0666667
CHD3	1	0.0666667
CHAMP1	1	0.0666667
CFHR3	1	0.0666667
CES5A	1	0.0666667
CEPT1	1	0.0666667
CEP89	1	0.0666667
CEP57	1	0.0666667
CEP128	1	0.0666667
CENPK	1	0.0666667
CENPF	1	0.0666667
CENPC	1	0.0666667
CELSR3	1	0.0666667
CEL	1	0.0666667
CECR2	1	0.0666667
CEBPE	1	0.0666667
CDKN1B	1	0.0666667
CDKAL1	1	0.0666667
CDHR3	1	0.0666667
CDHR1	1	0.0666667
CDH8	1	0.0666667
CDH6	1	0.0666667
CDH4	1	0.0666667
CDH22	1	0.0666667
CDH19	1	0.0666667
CDH16	1	0.0666667
CDH13	1	0.0666667
CDH12	1	0.0666667
CDC14A	1	0.0666667
CD3G	1	0.0666667
CD300LG	1	0.0666667
CD200	1	0.0666667
CD164L2	1	0.0666667
CD160	1	0.0666667
CCZ1	1	0.0666667
CCT6A	1	0.0666667
CCR3	1	0.0666667
CCNT1	1	0.0666667
CCDC93	1	0.0666667
CCDC85A	1	0.0666667
CCDC60	1	0.0666667
CCDC51	1	0.0666667
CCDC28A	1	0.0666667
CCDC160	1	0.0666667
CCDC148	1	0.0666667
CCDC144A	1	0.0666667
CCDC138	1	0.0666667
CCDC136	1	0.0666667
CCDC135	1	0.0666667
CCDC129	1	0.0666667
CCAR2	1	0.0666667
CC2D2B	1	0.0666667
CATSPERG	1	0.0666667
CASZ1	1	0.0666667
CASS4	1	0.0666667
CASP5	1	0.0666667
CASC5	1	0.0666667
CARF	1	0.0666667
CARD11	1	0.0666667
CAPG	1	0.0666667
CAMSAP2	1	0.0666667
CAMKK1	1	0.0666667
CALR	1	0.0666667
CALML4	1	0.0666667
CALML3	1	0.0666667
CALHM2	1	0.0666667
CALCRL	1	0.0666667
CADM1	1	0.0666667
CACNG3	1	0.0666667
CACNA1G	1	0.0666667
CACNA1C	1	0.0666667
CABLES1	1	0.0666667
CA7	1	0.0666667
CA10	1	0.0666667
C9	1	0.0666667
C8orf47	1	0.0666667
C8A	1	0.0666667
C7orf63	1	0.0666667
C6orf163	1	0.0666667
C6orf10	1	0.0666667
C3orf49	1	0.0666667
C3	1	0.0666667
C2orf71	1	0.0666667
C2orf57	1	0.0666667
C2orf42	1	0.0666667
C20orf196	1	0.0666667
C1orf85	1	0.0666667
C1orf52	1	0.0666667
C1orf50	1	0.0666667
C1orf43	1	0.0666667
C1orf194	1	0.0666667
C1orf127	1	0.0666667
C1orf110	1	0.0666667
C1orf101	1	0.0666667
C1S	1	0.0666667
C19orf66	1	0.0666667
C18orf63	1	0.0666667
C17orf53	1	0.0666667
C17orf47	1	0.0666667
C16orf62	1	0.0666667
C11orf86	1	0.0666667
C11orf57	1	0.0666667
C11orf49	1	0.0666667
C10orf88	1	0.0666667
C10orf76	1	0.0666667
C10orf54	1	0.0666667
C10orf12	1	0.0666667
C10orf111	1	0.0666667
BTRC	1	0.0666667
BTBD6	1	0.0666667
BTBD2	1	0.0666667
BTBD18	1	0.0666667
BRF2	1	0.0666667
BRDT	1	0.0666667
BRD7	1	0.0666667
BRAP	1	0.0666667
BPTF	1	0.0666667
BNC2	1	0.0666667
BMP3	1	0.0666667
BIRC2	1	0.0666667
BHLHB9	1	0.0666667
BFSP2	1	0.0666667
BFAR	1	0.0666667
BEND3	1	0.0666667
BEND2	1	0.0666667
BCR	1	0.0666667
BCL7C	1	0.0666667
BCL2L11	1	0.0666667
BCL2A1	1	0.0666667
BCL10	1	0.0666667
BCHE	1	0.0666667
BCAR3	1	0.0666667
BBX	1	0.0666667
BANP	1	0.0666667
BANK1	1	0.0666667
BAG5	1	0.0666667
B3GALT1	1	0.0666667
AXIN1	1	0.0666667
AXDND1	1	0.0666667
ATXN3	1	0.0666667
ATRN	1	0.0666667
ATP8A1	1	0.0666667
ATP7B	1	0.0666667
ATP6V1B1	1	0.0666667
ATP5SL	1	0.0666667
ATP5I	1	0.0666667
ATP5G2	1	0.0666667
ATP2B2	1	0.0666667
ATP2A1	1	0.0666667
ATP1A1	1	0.0666667
ATP13A5	1	0.0666667
ATP13A4	1	0.0666667
ATP13A3	1	0.0666667
ATP13A1	1	0.0666667
ATP10B	1	0.0666667
ATL1	1	0.0666667
ATF6B	1	0.0666667
ATAD5	1	0.0666667
ATAD3B	1	0.0666667
ASMTL	1	0.0666667
ASF1A	1	0.0666667
ASB2	1	0.0666667
ASB17	1	0.0666667
ARRDC4	1	0.0666667
ARPP21	1	0.0666667
ARNT	1	0.0666667
ARL6IP6	1	0.0666667
ARL14EP	1	0.0666667
ARL13B	1	0.0666667
ARL13A	1	0.0666667
ARHGEF15	1	0.0666667
ARHGEF11	1	0.0666667
ARHGAP5	1	0.0666667
ARHGAP36	1	0.0666667
ARHGAP20	1	0.0666667
ARHGAP12	1	0.0666667
ARHGAP1	1	0.0666667
ARG2	1	0.0666667
ARAP1	1	0.0666667
AQP8	1	0.0666667
AQP7	1	0.0666667
APPL1	1	0.0666667
APOL3	1	0.0666667
APOBEC3G	1	0.0666667
APOB	1	0.0666667
APEH	1	0.0666667
APC	1	0.0666667
AP3B1	1	0.0666667
AP1M1	1	0.0666667
AOX1	1	0.0666667
ANXA7	1	0.0666667
ANXA2	1	0.0666667
ANKRD62	1	0.0666667
ANKRD50	1	0.0666667
ANKRD45	1	0.0666667
ANKRD44	1	0.0666667
ANKRD42	1	0.0666667
ANKRD36	1	0.0666667
ANKRD31	1	0.0666667
ANKRD26	1	0.0666667
ANKRD20A4	1	0.0666667
ANKRD18A	1	0.0666667
ANKRD12	1	0.0666667
ANKRD11	1	0.0666667
ANKLE2	1	0.0666667
ANKK1	1	0.0666667
ANKHD1	1	0.0666667
ANKH	1	0.0666667
ANK1	1	0.0666667
ANGPTL7	1	0.0666667
ANGPTL2	1	0.0666667
ANAPC4	1	0.0666667
ANAPC1	1	0.0666667
AMY2B	1	0.0666667
AMOT	1	0.0666667
AMER1	1	0.0666667
ALPK2	1	0.0666667
ALPK1	1	0.0666667
ALMS1	1	0.0666667
ALG13	1	0.0666667
ALDH8A1	1	0.0666667
ALDH7A1	1	0.0666667
ALDH6A1	1	0.0666667
AL021546.6	1	0.0666667
AKT2	1	0.0666667
AKIRIN2	1	0.0666667
AKAP17A	1	0.0666667
AKAP13	1	0.0666667
AKAP11	1	0.0666667
AK5	1	0.0666667
AHNAK2	1	0.0666667
AHNAK	1	0.0666667
AGXT	1	0.0666667
AGTRAP	1	0.0666667
AGPAT1	1	0.0666667
AGO1	1	0.0666667
AGGF1	1	0.0666667
AGBL1	1	0.0666667
AFTPH	1	0.0666667
AFM	1	0.0666667
AFAP1	1	0.0666667
ADSSL1	1	0.0666667
ADNP2	1	0.0666667
ADNP	1	0.0666667
ADH5	1	0.0666667
ADD2	1	0.0666667
ADCY2	1	0.0666667
ADAMTS3	1	0.0666667
ADAMTS20	1	0.0666667
ADAMTS19	1	0.0666667
ADAM28	1	0.0666667
ADAM19	1	0.0666667
ACVR1	1	0.0666667
ACTRT1	1	0.0666667
ACTR3	1	0.0666667
ACTN4	1	0.0666667
ACSS1	1	0.0666667
ACSBG2	1	0.0666667
ACRC	1	0.0666667
ACD	1	0.0666667
ACCSL	1	0.0666667
ACAN	1	0.0666667
ACADVL	1	0.0666667
ACACB	1	0.0666667
ACACA	1	0.0666667
ACAA1	1	0.0666667
AC004017.1	1	0.0666667
ABT1	1	0.0666667
ABL1	1	0.0666667
ABCF1	1	0.0666667
ABCC8	1	0.0666667
ABCC5	1	0.0666667
ABCC2	1	0.0666667
ABCC12	1	0.0666667
ABCC10	1	0.0666667
ABCA2	1	0.0666667
AADACL2	1	0.0666667

## Sheet: Table F
Table F: Coding and splice-site mutations among 66 TCGA late-stage EECs (Data source: the MC3 Public MAF file (mc3.v0.2.8.PUBLIC.maf.gz, https://gdc.cancer.gov/about-data/publications/mc3-2017)[33])
Hugo_Symbol	Entrez_Gene_Id	NCBI_Build	Chromosome	Start_position	End_position	Strand	Variant_Classification	Variant_Type	Reference_Allele	Tumor_Seq_Allele1	Tumor_Seq_Allele2	dbSNP_RS	dbSNP_Val_Status	Tumor_Sample	Genome_Change	Annotation_Transcript	Protein_Change	Total Covg in Tumor	Ref Reads in Tumor	Alt Reads in Tumor	Total Covg in Normal	Ref Reads in Normal	Alt Reads in Normal	Tumor MAF	Overlapping ncRNAs
A2M	2	hg19	12	9246118	9246118	+	Missense_Mutation	SNP	G	G	A			TCGA-AX-A06H	g.chr12:9246118G>A	ENST00000318602.7	p.T728M	148	107	41	243	243	0	0.277027	None
A2M	2	hg19	12	9260147	9260147	+	Missense_Mutation	SNP	C	C	A			TCGA-AX-A06H	g.chr12:9260147C>A	ENST00000318602.7	p.Q284H	71	67	4	221	220	1	0.056338	None
A2M	2	hg19	12	9243826	9243826	+	Missense_Mutation	SNP	C	C	T			TCGA-AX-A2HD	g.chr12:9243826C>T	ENST00000318602.7	p.V814I	116	77	39	117	117	0	0.336207	None
A2M	2	hg19	12	9260149	9260149	+	Nonsense_Mutation	SNP	G	G	A			TCGA-AX-A2HD	g.chr12:9260149G>A	ENST00000318602.7	p.Q284*	78	47	30	60	60	0	0.384615	None
A2ML1	144568	hg19	12	9002811	9002811	+	Missense_Mutation	SNP	G	G	T			TCGA-AX-A2HD	g.chr12:9002811G>T	ENST00000299698.7	p.E725D	62	40	22	52	52	0	0.354839	None
A2ML1	144568	hg19	12	9010641	9010641	+	Missense_Mutation	SNP	C	C	A			TCGA-DF-A2KR	g.chr12:9010641C>A	ENST00000299698.7	p.N1069K	26	17	8	29	29	0	0.307692	None
A2ML1	144568	hg19	12	9010642	9010642	+	Missense_Mutation	SNP	C	C	A			TCGA-DF-A2KR	g.chr12:9010642C>A	ENST00000299698.7	p.Q1070K	26	17	8	29	29	0	0.307692	None
A2ML1	144568	hg19	12	9001489	9001489	+	Silent	SNP	G	G	T	rs201446135		TCGA-QS-A5YR	g.chr12:9001489G>T	ENST00000299698.7	p.T669T	24	16	8	24	24	0	0.333333	None
A2ML1	144568	hg19	12	9020884	9020884	+	Missense_Mutation	SNP	T	T	A			TCGA-AP-A054	g.chr12:9020884T>A	ENST00000299698.7	p.V1331E	220	145	75	202	202	0	0.340909	None
AAAS	8086	hg19	12	53701328	53701328	+	Missense_Mutation	SNP	T	T	C			TCGA-EY-A1GO	g.chr12:53701328T>C	ENST00000209873.4	p.D529G	49	45	4	37	37	0	0.0816327	None
AADACL2	344752	hg19	3	151474924	151474924	+	Missense_Mutation	SNP	G	G	A	rs369501242		TCGA-AX-A3G9	g.chr3:151474924G>A	ENST00000356517.3	p.V250M	38	18	19	64	64	0	0.5	uc021xgb.1/NR_031678
AADACL2	344752	hg19	3	151463353	151463353	+	Missense_Mutation	SNP	C	C	T	rs201615784		TCGA-AP-A054	g.chr3:151463353C>T	ENST00000356517.3	p.A163V	410	231	178	173	173	0	0.434146	uc021xgb.1/NR_031678
AADACL3	126767	hg19	1	12779677	12779677	+	Silent	SNP	C	C	T	rs200204186		TCGA-AX-A2HD	g.chr1:12779677C>T	ENST00000359318.5	p.G66G	106	66	39	76	76	0	0.367925	None
AADACL4	343066	hg19	1	12726294	12726294	+	Missense_Mutation	SNP	G	G	A			TCGA-AX-A2HD	g.chr1:12726294G>A	ENST00000376221.1	p.A258T	37	20	17	26	25	1	0.459459	None
AADACL4	343066	hg19	1	12726571	12726571	+	Missense_Mutation	SNP	G	G	A			TCGA-AX-A2HD	g.chr1:12726571G>A	ENST00000376221.1	p.R350H	57	42	15	59	59	0	0.263158	None
AADACL4	343066	hg19	1	12726059	12726059	+	Silent	SNP	C	C	A			TCGA-B5-A5OC	g.chr1:12726059C>A	ENST00000376221.1	p.T179T	130	96	34	97	96	0	0.261538	None
AAK1	22848	hg19	2	69769715	69769715	+	Silent	SNP	G	G	T			TCGA-AX-A2HD	g.chr2:69769715G>T	ENST00000409085.4	p.T158T	48	31	16	44	44	0	0.333333	None
AANAT	15	hg19	17	74464843	74464843	+	Silent	SNP	C	C	T	rs201897313		TCGA-BG-A3EW	g.chr17:74464843C>T	ENST00000392492.3	p.S5S	60	31	29	30	30	0	0.483333	None
AAR2	25980	hg19	20	34827828	34827828	+	Missense_Mutation	SNP	G	G	A	rs140129195		TCGA-AJ-A3OL	g.chr20:34827828G>A	ENST00000373932.3	p.R13H	33	19	13	48	48	0	0.393939	None
AAR2	25980	hg19	20	34843530	34843530	+	Missense_Mutation	SNP	G	G	A			TCGA-B5-A11H	g.chr20:34843530G>A	ENST00000373932.3	p.V340M	113	85	28	135	135	0	0.247788	None
AARS	16	hg19	16	70311035	70311035	+	Missense_Mutation	SNP	G	G	A			TCGA-AX-A2HD	g.chr16:70311035G>A	ENST00000261772.8	p.T56I	35	9	26	28	28	0	0.742857	None
AARS2	57505	hg19	6	44270247	44270247	+	Nonsense_Mutation	SNP	G	G	A			TCGA-AX-A2HD	g.chr6:44270247G>A	ENST00000244571.4	p.R790*	55	27	28	36	36	0	0.509091	None
AARS2	57505	hg19	6	44272877	44272877	+	Missense_Mutation	SNP	G	G	A			TCGA-AX-A2HD	g.chr6:44272877G>A	ENST00000244571.4	p.A498V	64	27	37	66	66	0	0.578125	None
AARSD1	80755	hg19	17	41106908	41106908	+	Missense_Mutation	SNP	A	A	G			TCGA-AP-A054	g.chr17:41106908A>G	ENST00000427569.2	p.V313A	116	77	38	109	109	0	0.327586	None
AASDH	132949	hg19	4	57215611	57215611	+	Missense_Mutation	SNP	G	G	T			TCGA-AX-A1C5	g.chr4:57215611G>T	ENST00000205214.6	p.A769D	61	37	24	60	60	0	0.393443	None
AASDH	132949	hg19	4	57221392	57221392	+	Silent	SNP	C	C	T	rs183686598		TCGA-AX-A2HD	g.chr4:57221392C>T	ENST00000205214.6	p.A353A	67	43	24	68	68	0	0.358209	None
AASDH	132949	hg19	4	57211380	57211380	+	Silent	SNP	A	A	G			TCGA-BG-A0VZ	g.chr4:57211380A>G	ENST00000205214.6	p.A855A	248	164	84	180	180	0	0.33871	None
AASDHPPT	60496	hg19	11	105967548	105967548	+	Missense_Mutation	SNP	G	G	A			TCGA-EY-A1H0	g.chr11:105967548G>A	ENST00000278618.4	p.V282I	48	30	17	60	60	0	0.354167	None
AASS	10157	hg19	7	121766465	121766465	+	Missense_Mutation	SNP	G	G	A	rs141405677		TCGA-AX-A2HD	g.chr7:121766465G>A	ENST00000393376.1	p.R146W	40	22	17	55	54	1	0.425	None
AASS	10157	hg19	7	121755197	121755197	+	Missense_Mutation	SNP	G	G	A			TCGA-B5-A11H	g.chr7:121755197G>A	ENST00000393376.1	p.A325V	465	315	149	537	537	0	0.32043	None
AATF	26574	hg19	17	35346619	35346619	+	Missense_Mutation	SNP	G	G	A	rs115334426		TCGA-D1-A17U	g.chr17:35346619G>A	ENST00000225402.5	p.R408Q	262	178	84	261	261	0	0.320611	None
ABAT	18	hg19	16	8873446	8873446	+	Splice_Site	SNP	A	A	T			TCGA-AP-A1E3	g.chr16:8873446A>T	ENST00000396600.2	p.K460N	34	30	4	32	32	0	0.117647	None
ABCA12	26154	hg19	2	215835095	215835095	+	Silent	SNP	C	C	T			TCGA-AX-A2HD	g.chr2:215835095C>T	ENST00000272895.7	p.P1864P	58	33	25	64	64	0	0.431034	None
ABCA12	26154	hg19	2	215851315	215851315	+	Missense_Mutation	SNP	G	G	A			TCGA-AX-A2HD	g.chr2:215851315G>A	ENST00000272895.7	p.H1372Y	59	41	17	71	70	1	0.288136	None
ABCA12	26154	hg19	2	215851438	215851438	+	Missense_Mutation	SNP	A	A	G			TCGA-AX-A2HD	g.chr2:215851438A>G	ENST00000272895.7	p.F1331L	51	26	24	57	57	0	0.470588	None
ABCA12	26154	hg19	2	215852510	215852510	+	Silent	SNP	G	G	A			TCGA-AX-A2HD	g.chr2:215852510G>A	ENST00000272895.7	p.Y1279Y	43	21	21	35	35	0	0.488372	None
ABCA12	26154	hg19	2	215865634	215865634	+	Missense_Mutation	SNP	C	C	T			TCGA-AX-A2HD	g.chr2:215865634C>T	ENST00000272895.7	p.A992T	64	38	26	62	62	0	0.40625	None
ABCA12	26154	hg19	2	215910561	215910561	+	Splice_Site	SNP	C	C	T			TCGA-AX-A2HD	g.chr2:215910561C>T	ENST00000272895.7	p.S291N	24	13	11	58	58	0	0.458333	None
ABCA12	26154	hg19	2	215798868	215798868	+	Silent	SNP	C	C	T			TCGA-B5-A11H	g.chr2:215798868C>T	ENST00000272895.7	p.L2538L	371	244	126	393	393	0	0.339623	None
ABCA12	26154	hg19	2	215840629	215840629	+	Missense_Mutation	SNP	G	G	T			TCGA-B5-A5OC	g.chr2:215840629G>T	ENST00000272895.7	p.P1754H	124	104	20	74	74	0	0.16129	None
ABCA12	26154	hg19	2	215848478	215848478	+	Silent	SNP	C	C	T			TCGA-BS-A0TA	g.chr2:215848478C>T	ENST00000272895.7	p.Q1425Q	127	100	27	135	135	0	0.212598	None
ABCA12	26154	hg19	2	215880329	215880329	+	Missense_Mutation	SNP	A	A	C			TCGA-BS-A0TE	g.chr2:215880329A>C	ENST00000272895.7	p.L614R	283	150	133	127	127	0	0.469965	None
ABCA12	26154	hg19	2	215869003	215869003	+	Frame_Shift_Del	DEL	A	A	-	rs145608321		TCGA-B5-A11H	g.chr2:215869003delA	ENST00000272895.7	p.F871fs	317	235	82	267	267	0	0.258675	None
ABCA13	154664	hg19	7	48278959	48278959	+	Missense_Mutation	SNP	A	A	T			TCGA-AP-A0LF	g.chr7:48278959A>T	ENST00000435803.1	p.N340I	130	110	20	117	117	0	0.153846	None
ABCA13	154664	hg19	7	48494654	48494654	+	Missense_Mutation	SNP	G	G	A			TCGA-AP-A0LF	g.chr7:48494654G>A	ENST00000435803.1	p.A4196T	12	6	6	10	10	0	0.5	None
ABCA13	154664	hg19	7	48266948	48266948	+	Silent	SNP	G	G	A	rs181085519		TCGA-AX-A2HD	g.chr7:48266948G>A	ENST00000435803.1	p.P186P	41	21	19	40	40	0	0.463415	None
ABCA13	154664	hg19	7	48352799	48352799	+	Missense_Mutation	SNP	G	G	A			TCGA-AX-A2HD	g.chr7:48352799G>A	ENST00000435803.1	p.A3218T	55	40	14	41	41	0	0.254545	None
ABCA13	154664	hg19	7	48390288	48390288	+	Missense_Mutation	SNP	G	G	A			TCGA-AX-A2HD	g.chr7:48390288G>A	ENST00000435803.1	p.R3418H	88	54	33	81	81	0	0.375	None
ABCA13	154664	hg19	7	48211133	48211133	+	Missense_Mutation	SNP	G	G	A			TCGA-B5-A5OC	g.chr7:48211133G>A	ENST00000435803.1	p.C18Y	27	19	7	12	12	0	0.259259	None
ABCA13	154664	hg19	7	48511132	48511132	+	Missense_Mutation	SNP	A	A	T			TCGA-FI-A2D4	g.chr7:48511132A>T	ENST00000435803.1	p.N4304I	39	15	24	46	46	0	0.615385	None
ABCA13	154664	hg19	7	48443356	48443356	+	Missense_Mutation	SNP	C	C	A			TCGA-QS-A744	g.chr7:48443356C>A	ENST00000435803.1	p.L3984I	50	34	15	63	63	0	0.3	None
ABCA13	154664	hg19	7	48390269	48390269	+	Missense_Mutation	SNP	G	G	A			TCGA-AX-A05S	g.chr7:48390269G>A	ENST00000435803.1	p.A3412T	136	96	39	146	145	1	0.286765	None
ABCA13	154664	hg19	7	48314266	48314266	+	Missense_Mutation	SNP	G	G	A	rs566240276		TCGA-B5-A0JZ	g.chr7:48314266G>A	ENST00000435803.1	p.R1668H	237	162	74	316	316	0	0.312236	None
ABCA13	154664	hg19	7	48319437	48319438	+	Frame_Shift_Ins	INS	-	-	T			TCGA-BS-A0TE	g.chr7:48319437_48319438insT	ENST00000435803.1	p.F2883fs	229	195	34	165	165	0	0.148472	None
ABCA13	154664	hg19	7	48318519	48318519	+	Frame_Shift_Del	DEL	A	A	-			TCGA-AX-A2HD	g.chr7:48318519delA	ENST00000435803.1	p.L2576fs	18	12	6	22	22	0	0.333333	None
ABCA2	20	hg19	9	139902898	139902898	+	Silent	SNP	G	G	A			TCGA-AX-A2HD	g.chr9:139902898G>A	ENST00000371605.3	p.D2414D	45	28	17	32	32	0	0.377778	None
ABCA2	20	hg19	9	139904472	139904472	+	Missense_Mutation	SNP	G	G	A			TCGA-AX-A2HD	g.chr9:139904472G>A	ENST00000371605.3	p.T2152M	29	20	9	34	34	0	0.310345	None
ABCA2	20	hg19	9	139905994	139905994	+	Silent	SNP	C	C	T			TCGA-AX-A2HD	g.chr9:139905994C>T	ENST00000371605.3	p.T1887T	34	21	13	33	33	0	0.382353	None
ABCA2	20	hg19	9	139916447	139916447	+	Missense_Mutation	SNP	G	G	A			TCGA-AX-A2HD	g.chr9:139916447G>A	ENST00000371605.3	p.H191Y	45	28	16	61	61	0	0.355556	None
ABCA2	20	hg19	9	139916886	139916886	+	Missense_Mutation	SNP	G	G	T			TCGA-AX-A2HD	g.chr9:139916886G>T	ENST00000371605.3	p.L161I	51	33	17	34	34	0	0.333333	None
ABCA2	20	hg19	9	139914832	139914832	+	Silent	SNP	G	G	A			TCGA-AX-A3G9	g.chr9:139914832G>A	ENST00000371605.3	p.L460L	89	48	41	81	81	0	0.460674	None
ABCA2	20	hg19	9	139907939	139907939	+	Silent	SNP	G	G	A	rs368220227		TCGA-B5-A5OC	g.chr9:139907939G>A	ENST00000371605.3	p.Y1507Y	44	34	10	39	39	0	0.227273	None
ABCA2	20	hg19	9	139917297	139917297	+	Missense_Mutation	SNP	C	C	T			TCGA-BG-A186	g.chr9:139917297C>T	ENST00000371605.3	p.R98H	22	17	5	16	16	0	0.227273	None
ABCA2	20	hg19	9	139907042	139907042	+	Splice_Site	SNP	C	C	T			TCGA-DI-A1NO	g.chr9:139907042C>T	ENST00000371605.3	p.R1693R	89	65	23	62	61	1	0.258427	None
ABCA2	20	hg19	9	139904669	139904669	+	Frame_Shift_Del	DEL	C	C	-			TCGA-AX-A3G9	g.chr9:139904669delC	ENST00000371605.3	p.G2109fs	37	25	12	35	35	0	0.324324	None
ABCA3	21	hg19	16	2367732	2367732	+	Silent	SNP	G	G	A			TCGA-AX-A1C5	g.chr16:2367732G>A	ENST00000301732.5	p.L303L	18	12	6	10	10	0	0.333333	None
ABCA3	21	hg19	16	2345722	2345722	+	Silent	SNP	C	C	T			TCGA-AX-A2HD	g.chr16:2345722C>T	ENST00000301732.5	p.T761T	84	40	44	59	59	0	0.52381	None
ABCA3	21	hg19	16	2334851	2334851	+	Missense_Mutation	SNP	G	G	A			TCGA-BK-A0CB	g.chr16:2334851G>A	ENST00000301732.5	p.T1211M	97	64	32	21	21	0	0.329897	None
ABCA3	21	hg19	16	2369761	2369761	+	Missense_Mutation	SNP	G	G	A	rs367773869		TCGA-BS-A0TA	g.chr16:2369761G>A	ENST00000301732.5	p.R232C	123	111	12	16	16	0	0.097561	None
ABCA4	24	hg19	1	94467446	94467446	+	Missense_Mutation	SNP	C	C	T			TCGA-AX-A2HD	g.chr1:94467446C>T	ENST00000370225.3	p.A2084T	56	39	16	53	53	0	0.285714	None
ABCA4	24	hg19	1	94564499	94564499	+	Missense_Mutation	SNP	C	C	T	rs147807073	byFrequency	TCGA-B5-A11I	g.chr1:94564499C>T	ENST00000370225.3	p.E207K	46	39	7	102	102	0	0.152174	None
ABCA4	24	hg19	1	94568582	94568582	+	Missense_Mutation	SNP	G	G	A			TCGA-AX-A05S	g.chr1:94568582G>A	ENST00000370225.3	p.R187C	434	306	128	357	357	0	0.294931	None
ABCA5	23461	hg19	17	67280136	67280136	+	Missense_Mutation	SNP	C	C	T	rs150760061		TCGA-AX-A2HD	g.chr17:67280136C>T	ENST00000392676.3	p.V784I	100	60	40	83	83	0	0.4	None
ABCA5	23461	hg19	17	67300829	67300829	+	Frame_Shift_Del	DEL	A	A	-			TCGA-D1-A17U	g.chr17:67300829delA	ENST00000392676.3	p.F304fs	98	73	25	125	125	0	0.255102	None
ABCA6	23460	hg19	17	67083543	67083543	+	Missense_Mutation	SNP	G	G	A			TCGA-AX-A2HD	g.chr17:67083543G>A	ENST00000284425.2	p.T1257I	89	55	34	94	94	0	0.382022	None
ABCA6	23460	hg19	17	67125784	67125784	+	Missense_Mutation	SNP	T	T	C			TCGA-AX-A2HD	g.chr17:67125784T>C	ENST00000284425.2	p.I300M	20	11	8	18	18	0	0.4	None
ABCA6	23460	hg19	17	67133468	67133468	+	Missense_Mutation	SNP	C	C	G			TCGA-B5-A11Q	g.chr17:67133468C>G	ENST00000284425.2	p.M90I	301	166	135	355	354	1	0.448505	None
ABCA6	23460	hg19	17	67111053	67111054	+	Frame_Shift_Ins	INS	-	-	T			TCGA-AX-A2HD	g.chr17:67111053_67111054insT	ENST00000284425.2	p.N544fs	27	20	7	51	51	0	0.259259	None
ABCA6	23460	hg19	17	67125767	67125767	+	Frame_Shift_Del	DEL	A	A	-			TCGA-AX-A1C5	g.chr17:67125767delA	ENST00000284425.2	p.L306fs	19	10	8	20	20	0	0.421053	None
ABCA7	10347	hg19	19	1042319	1042319	+	Missense_Mutation	SNP	C	C	T			TCGA-AX-A2HD	g.chr19:1042319C>T	ENST00000263094.6	p.P141S	72	45	27	79	79	0	0.375	None
ABCA7	10347	hg19	19	1051531	1051531	+	Missense_Mutation	SNP	G	G	A			TCGA-AX-A2HD	g.chr19:1051531G>A	ENST00000263094.6	p.V970M	89	51	37	122	122	0	0.41573	None
ABCA7	10347	hg19	19	1054599	1054599	+	Missense_Mutation	SNP	G	G	A			TCGA-AX-A2HD	g.chr19:1054599G>A	ENST00000263094.6	p.A1253T	49	30	18	46	46	0	0.367347	None
ABCA7	10347	hg19	19	1056366	1056366	+	Missense_Mutation	SNP	C	C	T			TCGA-AX-A2HD	g.chr19:1056366C>T	ENST00000263094.6	p.A1485V	78	50	28	51	51	0	0.358974	None
ABCA7	10347	hg19	19	1057038	1057038	+	Silent	SNP	C	C	T			TCGA-AX-A2HD	g.chr19:1057038C>T	ENST00000263094.6	p.G1573G	61	36	25	54	54	0	0.409836	None
ABCA7	10347	hg19	19	1063624	1063624	+	Missense_Mutation	SNP	C	C	T	rs114787084	byFrequency	TCGA-AX-A2HD	g.chr19:1063624C>T	ENST00000263094.6	p.R1932C	134	80	54	80	80	0	0.402985	None
ABCA7	10347	hg19	19	1054272	1054272	+	Nonsense_Mutation	SNP	C	C	T			TCGA-AX-A3G9	g.chr19:1054272C>T	ENST00000263094.6	p.Q1220*	38	23	14	34	34	0	0.368421	None
ABCA7	10347	hg19	19	1046330	1046330	+	Missense_Mutation	SNP	G	G	A	rs377020137		TCGA-D1-A17U	g.chr19:1046330G>A	ENST00000263094.6	p.R516H	62	40	22	20	20	0	0.354839	None
ABCA7	10347	hg19	19	1046388	1046388	+	Silent	SNP	G	G	A			TCGA-EY-A1GO	g.chr19:1046388G>A	ENST00000263094.6	p.P535P	81	48	33	77	77	0	0.407407	None
ABCA8	10351	hg19	17	66899566	66899566	+	Missense_Mutation	SNP	G	G	T			TCGA-AX-A2HD	g.chr17:66899566G>T	ENST00000269080.2	p.L785I	97	62	35	80	80	0	0.360825	None
ABCA8	10351	hg19	17	66920933	66920933	+	Missense_Mutation	SNP	C	C	T			TCGA-AX-A2HD	g.chr17:66920933C>T	ENST00000269080.2	p.V451M	68	40	28	75	75	0	0.411765	None
ABCA8	10351	hg19	17	66883630	66883630	+	Silent	SNP	C	C	T			TCGA-B5-A5OC	g.chr17:66883630C>T	ENST00000269080.2	p.Q1014Q	44	35	9	33	32	0	0.204545	None
ABCA8	10351	hg19	17	66872768	66872768	+	Splice_Site	SNP	C	C	A			TCGA-EY-A1GO	g.chr17:66872768C>A	ENST00000269080.2		105	86	19	45	45	0	0.180952	None
ABCA9	10350	hg19	17	67014689	67014689	+	Missense_Mutation	SNP	G	G	C			TCGA-D1-A3DG	g.chr17:67014689G>C	ENST00000340001.4	p.Q878E	41	20	21	33	33	0	0.512195	None
ABCA9	10350	hg19	17	66978725	66978725	+	Missense_Mutation	SNP	C	C	A			TCGA-A5-A0GA	g.chr17:66978725C>A	ENST00000340001.4	p.Q1566H	620	466	154	362	362	0	0.248387	None
ABCB1	5243	hg19	7	87148649	87148649	+	Missense_Mutation	SNP	C	C	A			TCGA-B5-A11H	g.chr7:87148649C>A	ENST00000265724.3	p.V974F	227	180	47	260	260	0	0.207048	None
ABCB1	5243	hg19	7	87183163	87183163	+	Silent	SNP	G	G	A			TCGA-BS-A0TA	g.chr7:87183163G>A	ENST00000265724.3	p.L305L	261	201	60	589	589	0	0.229885	None
ABCB1	5243	hg19	7	87199540	87199540	+	Splice_Site	SNP	C	C	A			TCGA-BS-A0TA	g.chr7:87199540C>A	ENST00000265724.3		108	92	16	141	141	0	0.148148	None
ABCB1	5243	hg19	7	87196162	87196162	+	Nonsense_Mutation	SNP	G	G	A			TCGA-D1-A163	g.chr7:87196162G>A	ENST00000265724.3	p.R157*	247	208	39	312	312	0	0.157895	None
ABCB10	23456	hg19	1	229683352	229683352	+	Missense_Mutation	SNP	A	A	T			TCGA-B5-A0K2	g.chr1:229683352A>T	ENST00000344517.4	p.I272N	123	101	21	88	88	0	0.170732	None
ABCB10	23456	hg19	1	229667429	229667429	+	Frame_Shift_Del	DEL	C	C	-	rs202239030		TCGA-B5-A11H	g.chr1:229667429delC	ENST00000344517.4	p.G463fs	103	67	36	108	108	0	0.349515	None
ABCB11	8647	hg19	2	169780249	169780249	+	Silent	SNP	C	C	T	rs566857672		TCGA-AX-A3FV	g.chr2:169780249C>T	ENST00000263817.6	p.A1283A	95	68	26	50	50	0	0.273684	None
ABCB4	5244	hg19	7	87035614	87035614	+	Missense_Mutation	SNP	G	G	A	rs145056464		TCGA-AX-A2HD	g.chr7:87035614G>A	ENST00000265723.4	p.T1166M	86	51	35	85	85	0	0.406977	None
ABCB4	5244	hg19	7	87069127	87069127	+	Silent	SNP	T	T	C			TCGA-B5-A11H	g.chr7:87069127T>C	ENST00000265723.4	p.R529R	276	183	93	284	284	0	0.336957	None
ABCB4	5244	hg19	7	87081037	87081038	+	Frame_Shift_Ins	INS	-	-	A			TCGA-AX-A2HD	g.chr7:87081037_87081038insA	ENST00000265723.4	p.A204fs	102	70	32	85	85	0	0.313725	None
ABCB4	5244	hg19	7	87073038	87073043	+	In_Frame_Del	DEL	TGATGC	TGATGC	-			TCGA-DI-A1NO	g.chr7:87073038_87073043delTGATGC	ENST00000265723.4	p.SI389del	21	8	13	18	18	0	0.619048	None
ABCB5	340273	hg19	7	20739705	20739705	+	Missense_Mutation	SNP	G	G	A			TCGA-AP-A1DR	g.chr7:20739705G>A	ENST00000404938.2	p.E762K	138	80	58	78	78	0	0.42029	None
ABCB5	340273	hg19	7	20698192	20698192	+	Missense_Mutation	SNP	G	G	A			TCGA-AX-A2HD	g.chr7:20698192G>A	ENST00000404938.2	p.A534T	46	30	15	39	39	0	0.326087	None
ABCB5	340273	hg19	7	20683216	20683216	+	Frame_Shift_Del	DEL	G	G	-			TCGA-EY-A1GX	g.chr7:20683216delG	ENST00000404938.2	p.T213fs	24	12	11	11	10	0	0.458333	None
ABCB6	10058	hg19	2	220082951	220082951	+	Missense_Mutation	SNP	C	C	T			TCGA-AX-A1C5	g.chr2:220082951C>T	ENST00000265316.3	p.G149S	30	22	7	20	20	0	0.233333	None
ABCB6	10058	hg19	2	220080896	220080896	+	Missense_Mutation	SNP	A	A	G			TCGA-AX-A2HD	g.chr2:220080896A>G	ENST00000265316.3	p.V326A	55	30	25	43	43	0	0.454545	None
ABCB6	10058	hg19	2	220081103	220081103	+	Frame_Shift_Del	DEL	C	C	-			TCGA-AX-A3G9	g.chr2:220081103delC	ENST00000265316.3	p.G319fs	87	64	23	58	58	0	0.264368	None
ABCB7	22	hg19	X	74273211	74273211	+	Silent	SNP	C	C	T			TCGA-AP-A1DR	g.chrX:74273211C>T	ENST00000373394.3	p.S751S	109	60	48	58	57	0	0.440367	None
ABCB7	22	hg19	X	74293780	74293780	+	Silent	SNP	G	G	A			TCGA-BG-A3EW	g.chrX:74293780G>A	ENST00000373394.3	p.C289C	60	54	6	34	34	0	0.1	None
ABCB8	11194	hg19	7	150739136	150739136	+	Missense_Mutation	SNP	G	G	A	rs374442680		TCGA-AP-A1DR	g.chr7:150739136G>A	ENST00000297504.6	p.R586Q	42	30	12	17	17	0	0.285714	None
ABCB8	11194	hg19	7	150731004	150731004	+	Splice_Site	SNP	G	G	T			TCGA-B5-A11H	g.chr7:150731004G>T	ENST00000297504.6	p.V153V	38	25	13	52	52	0	0.342105	None
ABCB9	23457	hg19	12	123444690	123444690	+	Silent	SNP	G	G	A			TCGA-AX-A2HD	g.chr12:123444690G>A	ENST00000542678.1	p.D31D	55	28	26	47	46	1	0.472727	None
ABCB9	23457	hg19	12	123444779	123444779	+	Missense_Mutation	SNP	G	G	A	rs149734521		TCGA-AX-A2HD	g.chr12:123444779G>A	ENST00000542678.1	p.R2W	33	16	17	52	52	0	0.515152	None
ABCC1	4363	hg19	16	16110375	16110375	+	Missense_Mutation	SNP	G	G	A	rs559703047		TCGA-AX-A2HD	g.chr16:16110375G>A	ENST00000399410.3	p.R171H	144	87	57	150	150	0	0.395833	None
ABCC1	4363	hg19	16	16165501	16165501	+	Silent	SNP	G	G	A			TCGA-BS-A0TG	g.chr16:16165501G>A	ENST00000399410.3	p.A609A	37	21	16	157	157	0	0.432432	None
ABCC1	4363	hg19	16	16218681	16218681	+	Missense_Mutation	SNP	G	G	A			TCGA-A5-A0GA	g.chr16:16218681G>A	ENST00000399410.3	p.C1209Y	148	109	38	62	62	0	0.256757	None
ABCC10	89845	hg19	6	43412996	43412996	+	Missense_Mutation	SNP	G	G	T			TCGA-AX-A2HD	g.chr6:43412996G>T	ENST00000372530.4	p.G992C	49	31	18	37	36	1	0.367347	None
ABCC10	89845	hg19	6	43417750	43417750	+	Missense_Mutation	SNP	G	G	A			TCGA-AX-A2HD	g.chr6:43417750G>A	ENST00000372530.4	p.R1467H	43	20	22	47	47	0	0.511628	None
ABCC10	89845	hg19	6	43400813	43400813	+	Silent	SNP	C	C	T			TCGA-D1-A163	g.chr6:43400813C>T	ENST00000372530.4	p.C365C	68	39	29	76	76	0	0.426471	None
ABCC11	85320	hg19	16	48249223	48249223	+	Missense_Mutation	SNP	C	C	A			TCGA-AX-A2HD	g.chr16:48249223C>A	ENST00000394747.1	p.Q328H	78	43	34	64	64	0	0.435897	None
ABCC11	85320	hg19	16	48221195	48221195	+	Silent	SNP	G	G	A			TCGA-BS-A0TE	g.chr16:48221195G>A	ENST00000394747.1	p.A950A	157	58	99	36	36	0	0.630573	None
ABCC11	85320	hg19	16	48256656	48256656	+	Frame_Shift_Del	DEL	A	A	-			TCGA-AP-A1DR	g.chr16:48256656delA	ENST00000394747.1	p.F210fs	91	76	15	39	39	0	0.164835	None
ABCC12	94160	hg19	16	48149472	48149472	+	Missense_Mutation	SNP	G	G	A	rs146005796		TCGA-AJ-A3OL	g.chr16:48149472G>A	ENST00000311303.3	p.R615C	37	29	8	69	68	0	0.216216	None
ABCC12	94160	hg19	16	48138236	48138236	+	Missense_Mutation	SNP	C	C	T			TCGA-AX-A1C5	g.chr16:48138236C>T	ENST00000311303.3	p.G906D	29	19	10	28	28	0	0.344828	None
ABCC12	94160	hg19	16	48117689	48117689	+	Missense_Mutation	SNP	T	T	G			TCGA-AX-A2HD	g.chr16:48117689T>G	ENST00000311303.3	p.E1339D	78	52	26	75	75	0	0.333333	None
ABCC12	94160	hg19	16	48145801	48145801	+	Missense_Mutation	SNP	T	T	A			TCGA-AX-A2HD	g.chr16:48145801T>A	ENST00000311303.3	p.E670D	48	27	21	44	44	0	0.4375	None
ABCC12	94160	hg19	16	48174664	48174664	+	Silent	SNP	C	C	T	rs199827231	byFrequency	TCGA-AX-A2HD	g.chr16:48174664C>T	ENST00000311303.3	p.A197A	72	39	33	60	60	0	0.458333	None
ABCC12	94160	hg19	16	48149471	48149471	+	Missense_Mutation	SNP	C	C	T	rs547878738		TCGA-BS-A0U8	g.chr16:48149471C>T	ENST00000311303.3	p.R615H	79	37	41	83	83	0	0.518987	None
ABCC12	94160	hg19	16	48167699	48167699	+	Nonsense_Mutation	SNP	G	G	A			TCGA-AX-A05S	g.chr16:48167699G>A	ENST00000311303.3	p.Q343*	81	76	5	87	87	0	0.0617284	None
ABCC2	1244	hg19	10	101554202	101554202	+	Silent	SNP	C	C	T			TCGA-AX-A2HD	g.chr10:101554202C>T	ENST00000370449.4	p.S203S	63	41	21	77	77	0	0.333333	None
ABCC2	1244	hg19	10	101556952	101556952	+	Missense_Mutation	SNP	C	C	T	rs200570593		TCGA-AX-A2HD	g.chr10:101556952C>T	ENST00000370449.4	p.T244M	60	34	26	47	47	0	0.433333	None
ABCC2	1244	hg19	10	101556984	101556984	+	Missense_Mutation	SNP	C	C	T	rs147494662	byFrequency	TCGA-AX-A2HD	g.chr10:101556984C>T	ENST00000370449.4	p.R255W	63	32	31	45	45	0	0.492063	None
ABCC2	1244	hg19	10	101591543	101591543	+	Missense_Mutation	SNP	G	G	T			TCGA-AX-A2HD	g.chr10:101591543G>T	ENST00000370449.4	p.R1020M	46	30	16	48	48	0	0.347826	None
ABCC2	1244	hg19	10	101552033	101552033	+	Missense_Mutation	SNP	G	G	A			TCGA-AP-A054	g.chr10:101552033G>A	ENST00000370449.4	p.A84T	145	135	10	132	132	0	0.0689655	None
ABCC2	1244	hg19	10	101559079	101559079	+	Missense_Mutation	SNP	T	T	C	rs199528736		TCGA-AX-A05S	g.chr10:101559079T>C	ENST00000370449.4	p.L328P	909	694	214	889	889	0	0.235424	None
ABCC3	8714	hg19	17	48750833	48750833	+	Nonsense_Mutation	SNP	C	C	T			TCGA-AX-A2HD	g.chr17:48750833C>T	ENST00000285238.8	p.R805*	82	45	37	89	89	0	0.45122	None
ABCC3	8714	hg19	17	48750947	48750947	+	Missense_Mutation	SNP	G	G	A			TCGA-AX-A2HD	g.chr17:48750947G>A	ENST00000285238.8	p.G843S	75	42	33	80	80	0	0.44	None
ABCC3	8714	hg19	17	48734069	48734069	+	Missense_Mutation	SNP	G	G	A			TCGA-AX-A3G9	g.chr17:48734069G>A	ENST00000285238.8	p.G77S	70	51	18	75	75	0	0.257143	None
ABCC3	8714	hg19	17	48745239	48745239	+	Missense_Mutation	SNP	C	C	A			TCGA-B5-A11H	g.chr17:48745239C>A	ENST00000285238.8	p.L551I	329	222	106	310	310	0	0.322188	None
ABCC4	10257	hg19	13	95815457	95815460	+	Frame_Shift_Del	DEL	TTTG	TTTG	-	rs138042414		TCGA-AP-A1DR	g.chr13:95815457_95815460delTTTG	ENST00000376887.4	p.QS742fs	84	67	17	37	37	0	0.202381	None
ABCC5	10057	hg19	3	183667870	183667870	+	Silent	SNP	G	G	A	rs111257210		TCGA-AX-A2HD	g.chr3:183667870G>A	ENST00000334444.6	p.N996N	38	23	14	33	33	0	0.368421	None
ABCC5	10057	hg19	3	183670986	183670986	+	Missense_Mutation	SNP	G	G	T			TCGA-AX-A2HD	g.chr3:183670986G>T	ENST00000334444.6	p.A852D	82	49	33	53	53	0	0.402439	None
ABCC5	10057	hg19	3	183695312	183695312	+	Missense_Mutation	SNP	C	C	T			TCGA-AX-A2HD	g.chr3:183695312C>T	ENST00000334444.6	p.R466K	67	30	37	46	46	0	0.552239	None
ABCC5	10057	hg19	3	183663705	183663705	+	Missense_Mutation	SNP	G	G	A			TCGA-D1-A17U	g.chr3:183663705G>A	ENST00000334444.6	p.T1146M	247	220	26	273	273	0	0.105263	None
ABCC6	368	hg19	16	16251555	16251555	+	Nonsense_Mutation	SNP	G	G	A	rs74315128		TCGA-AP-A1DR	g.chr16:16251555G>A	ENST00000205557.7	p.Q1283*	28	16	12	12	12	0	0.428571	None
ABCC6	368	hg19	16	16248793	16248793	+	Silent	SNP	G	G	A	rs57499803	byFrequency	TCGA-BG-A3EW	g.chr16:16248793G>A	ENST00000205557.7	p.D1326D	79	46	33	37	37	0	0.417722	None
ABCC6	368	hg19	16	16281069	16281069	+	Splice_Site	SNP	C	C	A			TCGA-BS-A0TA	g.chr16:16281069C>A	ENST00000205557.7		42	39	3	26	26	0	0.0714286	None
ABCC6	368	hg19	16	16257016	16257016	+	Missense_Mutation	SNP	G	G	A	rs63749794		TCGA-D1-A15W	g.chr16:16257016G>A	ENST00000205557.7	p.R1114C	59	35	24	47	47	0	0.40678	None
ABCC6	368	hg19	16	16284063	16284063	+	Silent	SNP	G	G	C			TCGA-D1-A169	g.chr16:16284063G>C	ENST00000205557.7	p.L531L	123	103	20	143	143	0	0.162602	None
ABCC6	368	hg19	16	16315596	16315596	+	Nonsense_Mutation	SNP	G	G	C			TCGA-AX-A05S	g.chr16:16315596G>C	ENST00000205557.7	p.Y43*	40	23	17	37	37	0	0.425	None
ABCC6	368	hg19	16	16306070	16306071	+	Frame_Shift_Ins	INS	-	-	G			TCGA-B5-A11H	g.chr16:16306070_16306071insG	ENST00000205557.7	p.S212fs	205	146	59	136	136	0	0.287805	None
ABCC8	6833	hg19	11	17417420	17417420	+	Missense_Mutation	SNP	G	G	A			TCGA-AX-A2HD	g.chr11:17417420G>A	ENST00000389817.3	p.R1393C	75	44	31	75	75	0	0.413333	None
ABCC8	6833	hg19	11	17428524	17428524	+	Missense_Mutation	SNP	C	C	T			TCGA-AX-A2HD	g.chr11:17428524C>T	ENST00000389817.3	p.V1025I	35	18	17	30	30	0	0.485714	None
ABCC8	6833	hg19	11	17483222	17483222	+	Missense_Mutation	SNP	G	G	A			TCGA-AX-A2HD	g.chr11:17483222G>A	ENST00000389817.3	p.P244S	70	43	26	49	49	0	0.371429	None
ABCC9	10060	hg19	12	22078957	22078957	+	Missense_Mutation	SNP	C	C	T	rs374849789		TCGA-D1-A3DA	g.chr12:22078957C>T	ENST00000261201.4	p.V109M	31	24	6	50	50	0	0.193548	None
ABCC9	10060	hg19	12	22089475	22089475	+	Missense_Mutation	SNP	A	A	G			TCGA-A5-A0GA	g.chr12:22089475A>G	ENST00000261201.4	p.L45S	210	170	40	127	127	0	0.190476	None
ABCD1	215	hg19	X	153006072	153006072	+	Missense_Mutation	SNP	C	C	T	rs398123105		TCGA-AX-A1C5	g.chrX:153006072C>T	ENST00000218104.3	p.P560L	48	35	13	41	41	0	0.270833	None
ABCD1	215	hg19	X	152991507	152991507	+	Silent	SNP	G	G	A			TCGA-AX-A2HD	g.chrX:152991507G>A	ENST00000218104.3	p.S262S	39	21	18	36	36	0	0.461538	None
ABCD1	215	hg19	X	153005648	153005648	+	Missense_Mutation	SNP	C	C	A			TCGA-AX-A2HD	g.chrX:153005648C>A	ENST00000218104.3	p.L531I	96	54	42	83	83	0	0.4375	None
ABCD1	215	hg19	X	152991071	152991071	+	Missense_Mutation	SNP	G	G	T			TCGA-B5-A11H	g.chrX:152991071G>T	ENST00000218104.3	p.R117M	18	10	8	37	37	0	0.444444	None
ABCD1	215	hg19	X	152991286	152991286	+	Missense_Mutation	SNP	C	C	T			TCGA-B5-A11H	g.chrX:152991286C>T	ENST00000218104.3	p.R189W	46	32	13	78	78	0	0.282609	None
ABCD1	215	hg19	X	153005561	153005561	+	Missense_Mutation	SNP	C	C	T			TCGA-BS-A0TE	g.chrX:153005561C>T	ENST00000218104.3	p.H502Y	95	76	18	15	15	0	0.189474	None
ABCD1	215	hg19	X	153002610	153002610	+	Splice_Site	SNP	G	G	T			TCGA-B5-A0JZ	g.chrX:153002610G>T	ENST00000218104.3		11	7	4	10	10	0	0.363636	None
ABCD2	225	hg19	12	40012621	40012621	+	Missense_Mutation	SNP	G	G	A			TCGA-AJ-A3OL	g.chr12:40012621G>A	ENST00000308666.3	p.A266V	41	20	20	60	60	0	0.487805	None
ABCD2	225	hg19	12	39967532	39967532	+	Missense_Mutation	SNP	G	G	C			TCGA-AP-A1E3	g.chr12:39967532G>C	ENST00000308666.3	p.H663Q	25	19	5	40	40	0	0.2	None
ABCD2	225	hg19	12	39980035	39980035	+	Missense_Mutation	SNP	G	G	A			TCGA-AX-A2HD	g.chr12:39980035G>A	ENST00000308666.3	p.H571Y	45	22	22	53	53	0	0.488889	None
ABCD2	225	hg19	12	39998580	39998580	+	Silent	SNP	G	G	A			TCGA-B5-A11H	g.chr12:39998580G>A	ENST00000308666.3	p.D463D	304	212	92	357	357	0	0.302632	None
ABCE1	6059	hg19	4	146044705	146044705	+	Silent	SNP	C	C	T			TCGA-AX-A1C5	g.chr4:146044705C>T	ENST00000296577.4	p.R531R	15	9	5	25	25	0	0.333333	None
ABCE1	6059	hg19	4	146041293	146041293	+	Silent	SNP	C	C	T			TCGA-AX-A3G9	g.chr4:146041293C>T	ENST00000296577.4	p.L378L	21	15	6	51	51	0	0.285714	None
ABCF1	23	hg19	6	30554023	30554023	+	Missense_Mutation	SNP	C	C	T			TCGA-AX-A2HD	g.chr6:30554023C>T	ENST00000326195.8	p.T609I	29	17	11	21	21	0	0.37931	None
ABCF3	55324	hg19	3	183905737	183905737	+	Nonsense_Mutation	SNP	C	C	T			TCGA-D1-A163	g.chr3:183905737C>T	ENST00000429586.2	p.R179*	228	139	88	274	273	1	0.385965	None
ABCF3	55324	hg19	3	183905932	183905932	+	Silent	SNP	A	A	G			TCGA-AP-A054	g.chr3:183905932A>G	ENST00000429586.2	p.V191V	104	71	33	139	139	0	0.317308	None
ABCG1	9619	hg19	21	43693446	43693446	+	Silent	SNP	C	C	T			TCGA-AX-A2HD	g.chr21:43693446C>T	ENST00000361802.2	p.N146N	128	75	52	86	86	0	0.40625	None
ABCG1	9619	hg19	21	43697010	43697010	+	Silent	SNP	G	G	A			TCGA-AX-A2HD	g.chr21:43697010G>A	ENST00000361802.2	p.S181S	153	87	66	94	94	0	0.431373	None
ABCG1	9619	hg19	21	43708422	43708422	+	Splice_Site	SNP	G	G	A	rs141061143	byFrequency	TCGA-AX-A2HD	g.chr21:43708422G>A	ENST00000361802.2	p.S420S	153	96	57	134	134	0	0.372549	None
ABCG1	9619	hg19	21	43711617	43711617	+	Missense_Mutation	SNP	C	C	A			TCGA-BS-A0TA	g.chr21:43711617C>A	ENST00000361802.2	p.P514T	87	65	21	21	21	0	0.241379	None
ABCG1	9619	hg19	21	43702404	43702404	+	Silent	SNP	G	G	A	rs201037860	byFrequency	TCGA-EY-A1H0	g.chr21:43702404G>A	ENST00000361802.2	p.A203A	41	23	18	62	62	0	0.439024	None
ABCG2	9429	hg19	4	89052285	89052285	+	Silent	SNP	C	C	T			TCGA-D1-A16N	g.chr4:89052285C>T	ENST00000237612.3	p.T153T	437	267	169	402	402	0	0.386728	None
ABCG5	64240	hg19	2	44065779	44065779	+	Missense_Mutation	SNP	C	C	A			TCGA-AX-A1C5	g.chr2:44065779C>A	ENST00000260645.1	p.G14C	47	33	14	19	19	0	0.297872	None
ABCG8	64241	hg19	2	44079861	44079861	+	Missense_Mutation	SNP	G	G	A			TCGA-AP-A1DR	g.chr2:44079861G>A	ENST00000272286.2	p.R273H	66	41	25	22	22	0	0.378788	None
ABCG8	64241	hg19	2	44079831	44079831	+	Missense_Mutation	SNP	G	G	A	rs137852990	byFrequency	TCGA-AX-A2HD	g.chr2:44079831G>A	ENST00000272286.2	p.R263Q	66	41	24	53	53	0	0.363636	None
ABCG8	64241	hg19	2	44078856	44078856	+	Silent	SNP	C	C	T			TCGA-BS-A0U8	g.chr2:44078856C>T	ENST00000272286.2	p.R152R	54	31	22	63	63	0	0.407407	None
ABHD1	84696	hg19	2	27351401	27351401	+	Nonsense_Mutation	SNP	T	T	A			TCGA-AP-A1DR	g.chr2:27351401T>A	ENST00000316470.4	p.C69*	142	114	27	54	54	0	0.190141	None
ABHD1	84696	hg19	2	27352760	27352760	+	Missense_Mutation	SNP	G	G	T			TCGA-AX-A2HD	g.chr2:27352760G>T	ENST00000316470.4	p.Q252H	20	15	5	11	11	0	0.25	None
ABHD10	55347	hg19	3	111705216	111705216	+	Silent	SNP	G	G	A			TCGA-AP-A054	g.chr3:111705216G>A	ENST00000273359.3	p.G144G	121	90	31	109	109	0	0.256198	uc011bhq.3/NR_073570, uc031sax.1/NR_073571
ABHD12	26090	hg19	20	25290161	25290161	+	Missense_Mutation	SNP	C	C	T			TCGA-BS-A0U8	g.chr20:25290161C>T	ENST00000339157.5	p.A224T	62	40	22	44	44	0	0.354839	None
ABHD13	84945	hg19	13	108882126	108882126	+	Missense_Mutation	SNP	T	T	A			TCGA-BS-A0TE	g.chr13:108882126T>A	ENST00000375898.3	p.I187N	166	122	43	140	140	0	0.259036	None
ABHD14A	25864	hg19	3	52012371	52012371	+	Silent	SNP	C	C	T	rs139823618		TCGA-BS-A0U8	g.chr3:52012371C>T	ENST00000273596.3	p.A126A	95	60	35	90	90	0	0.368421	None
ABHD15	116236	hg19	17	27890042	27890042	+	Missense_Mutation	SNP	C	C	T			TCGA-AX-A2HD	g.chr17:27890042C>T	ENST00000307201.4	p.R315Q	120	66	54	107	107	0	0.45	None
ABHD16A	7920	hg19	6	31668777	31668777	+	Silent	SNP	C	C	T			TCGA-AX-A2HD	g.chr6:31668777C>T	ENST00000395952.3	p.P95P	109	58	50	75	75	0	0.458716	None
ABHD16A	7920	hg19	6	31664802	31664802	+	Missense_Mutation	SNP	G	G	C			TCGA-DI-A1NO	g.chr6:31664802G>C	ENST00000395952.3	p.R118G	153	117	36	55	55	0	0.235294	None
ABHD16A	7920	hg19	6	31660863	31660863	+	Silent	SNP	G	G	A			TCGA-B5-A0JZ	g.chr6:31660863G>A	ENST00000395952.3	p.H189H	73	55	18	61	61	0	0.246575	None
ABHD16B	140701	hg19	20	62493557	62493557	+	Missense_Mutation	SNP	G	G	A			TCGA-AX-A2HD	g.chr20:62493557G>A	ENST00000369916.3	p.A222T	57	28	29	47	47	0	0.508772	None
ABHD16B	140701	hg19	20	62493908	62493908	+	Missense_Mutation	SNP	G	G	A			TCGA-FI-A2D4	g.chr20:62493908G>A	ENST00000369916.3	p.V339M	28	14	13	34	34	0	0.464286	None
ABHD17B	51104	hg19	9	74489617	74489617	+	Missense_Mutation	SNP	T	T	C			TCGA-BS-A0U8	g.chr9:74489617T>C	ENST00000333421.6	p.Y127C	127	66	61	104	104	0	0.480315	None
ABHD2	11057	hg19	15	89738484	89738484	+	Silent	SNP	C	C	T			TCGA-AJ-A3OL	g.chr15:89738484C>T	ENST00000352732.5	p.L370L	46	24	21	102	102	0	0.456522	None
ABHD2	11057	hg19	15	89738523	89738523	+	Missense_Mutation	SNP	T	T	C			TCGA-AX-A2HD	g.chr15:89738523T>C	ENST00000352732.5	p.S383P	204	141	63	123	123	0	0.308824	None
ABHD3	171586	hg19	18	19231670	19231670	+	Missense_Mutation	SNP	G	G	T	rs146518534		TCGA-B5-A5OC	g.chr18:19231670G>T	ENST00000289119.2	p.S371Y	31	26	5	20	20	0	0.16129	None
ABHD5	51099	hg19	3	43753343	43753343	+	Missense_Mutation	SNP	G	G	A			TCGA-B5-A5OC	g.chr3:43753343G>A	ENST00000458276.2	p.A217T	98	74	24	54	54	0	0.244898	None
ABHD6	57406	hg19	3	58242351	58242351	+	Missense_Mutation	SNP	G	G	A			TCGA-A5-A0GA	g.chr3:58242351G>A	ENST00000478253.1	p.G13D	368	272	95	205	205	0	0.258152	None
ABHD8	79575	hg19	19	17405108	17405108	+	Missense_Mutation	SNP	G	G	A			TCGA-AX-A2HD	g.chr19:17405108G>A	ENST00000247706.3	p.R380C	35	26	9	46	46	0	0.257143	None
ABHD8	79575	hg19	19	17405258	17405258	+	Missense_Mutation	SNP	C	C	T	rs190922068		TCGA-AX-A2HD	g.chr19:17405258C>T	ENST00000247706.3	p.A330T	95	56	39	79	79	0	0.410526	None
ABHD8	79575	hg19	19	17405276	17405276	+	Silent	SNP	G	G	A			TCGA-AX-A2HD	g.chr19:17405276G>A	ENST00000247706.3	p.L324L	93	53	40	76	76	0	0.430108	None
ABI1	10006	hg19	10	27060016	27060016	+	Nonsense_Mutation	SNP	C	C	T			TCGA-BG-A0VT	g.chr10:27060016C>T	ENST00000376142.2	p.W155*	161	153	8	244	244	0	0.0496894	None
ABI3	51225	hg19	17	47294005	47294005	+	Missense_Mutation	SNP	A	A	G			TCGA-AX-A3FZ	g.chr17:47294005A>G	ENST00000225941.1	p.D77G	33	2	31	29	29	0	0.939394	None
ABI3BP	25890	hg19	3	100605153	100605153	+	Missense_Mutation	SNP	C	C	T	rs201046479		TCGA-AX-A2HD	g.chr3:100605153C>T	ENST00000284322.5	p.R166H	46	25	20	57	57	0	0.434783	None
ABI3BP	25890	hg19	3	100567677	100567677	+	Missense_Mutation	SNP	C	C	T	rs200430556		TCGA-AX-A3G9	g.chr3:100567677C>T	ENST00000284322.5	p.R473H	25	14	11	59	59	0	0.44	None
ABL1	25	hg19	9	133738360	133738360	+	Missense_Mutation	SNP	G	G	A			TCGA-AX-A1C5	g.chr9:133738360G>A	ENST00000318560.5	p.G254R	40	30	10	26	26	0	0.25	None
ABL1	25	hg19	9	133755958	133755958	+	Missense_Mutation	SNP	C	C	T			TCGA-AX-A2HD	g.chr9:133755958C>T	ENST00000318560.5	p.P529S	50	31	18	39	39	0	0.36	None
ABL1	25	hg19	9	133738156	133738156	+	Missense_Mutation	SNP	G	G	A			TCGA-B5-A0JZ	g.chr9:133738156G>A	ENST00000318560.5	p.V186I	42	18	24	65	65	0	0.571429	None
ABL2	27	hg19	1	179078281	179078281	+	Missense_Mutation	SNP	C	C	A			TCGA-AX-A2HD	g.chr1:179078281C>A	ENST00000502732.1	p.Q707H	61	32	29	54	54	0	0.47541	None
ABL2	27	hg19	1	179089388	179089388	+	Nonsense_Mutation	SNP	C	C	A			TCGA-AX-A2HD	g.chr1:179089388C>A	ENST00000502732.1	p.E328*	23	14	9	29	29	0	0.391304	None
ABL2	27	hg19	1	179100500	179100500	+	Missense_Mutation	SNP	C	C	T	rs201168871		TCGA-AX-A2HD	g.chr1:179100500C>T	ENST00000502732.1	p.V113I	59	36	23	42	42	0	0.389831	None
ABL2	27	hg19	1	179077029	179077029	+	Missense_Mutation	SNP	C	C	A			TCGA-B5-A0JT	g.chr1:179077029C>A	ENST00000502732.1	p.D1125Y	145	81	64	103	103	0	0.441379	None
ABL2	27	hg19	1	179090801	179090801	+	Missense_Mutation	SNP	C	C	T			TCGA-B5-A5OC	g.chr1:179090801C>T	ENST00000502732.1	p.G297S	107	94	13	41	41	0	0.121495	None
ABLIM1	3983	hg19	10	116335237	116335237	+	Silent	SNP	G	G	A	rs200600399		TCGA-AX-A2HD	g.chr10:116335237G>A	ENST00000277895.5	p.G167G	34	17	17	41	41	0	0.5	None
ABLIM1	3983	hg19	10	116335315	116335315	+	Silent	SNP	G	G	A	rs376120417		TCGA-AX-A2HD	g.chr10:116335315G>A	ENST00000277895.5	p.N141N	31	20	11	30	30	0	0.354839	None
ABLIM2	84448	hg19	4	8009813	8009813	+	Missense_Mutation	SNP	T	T	A			TCGA-DI-A1NO	g.chr4:8009813T>A	ENST00000341937.5	p.R497W	67	40	27	45	45	0	0.402985	None
ABLIM3	22885	hg19	5	148563075	148563075	+	Missense_Mutation	SNP	G	G	A	rs145212062		TCGA-AX-A2HD	g.chr5:148563075G>A	ENST00000506113.1	p.R25H	72	36	35	61	61	0	0.486111	None
ABLIM3	22885	hg19	5	148579963	148579963	+	Silent	SNP	T	T	C			TCGA-AX-A2HD	g.chr5:148579963T>C	ENST00000506113.1	p.S140S	86	55	31	85	84	1	0.360465	None
ABLIM3	22885	hg19	5	148622095	148622095	+	Missense_Mutation	SNP	C	C	T	rs139404389	byFrequency	TCGA-AX-A2HD	g.chr5:148622095C>T	ENST00000506113.1	p.R449W	62	38	23	38	38	0	0.370968	None
ABR	29	hg19	17	915192	915192	+	Silent	SNP	C	C	T			TCGA-AX-A1C5	g.chr17:915192C>T	ENST00000302538.5	p.R665R	44	27	17	16	16	0	0.386364	None
ABR	29	hg19	17	915960	915960	+	Silent	SNP	G	G	A	rs376293928	byFrequency	TCGA-AX-A2HD	g.chr17:915960G>A	ENST00000302538.5	p.G643G	65	35	30	49	49	0	0.461538	None
ABR	29	hg19	17	953796	953796	+	Missense_Mutation	SNP	G	G	A	rs545589156		TCGA-AX-A2HD	g.chr17:953796G>A	ENST00000302538.5	p.A547V	86	42	44	84	84	0	0.511628	None
ABR	29	hg19	17	976881	976881	+	Missense_Mutation	SNP	C	C	T			TCGA-AX-A2HD	g.chr17:976881C>T	ENST00000302538.5	p.S246N	48	32	15	37	37	0	0.3125	None
ABR	29	hg19	17	910501	910501	+	Silent	SNP	G	G	A			TCGA-AX-A3G9	g.chr17:910501G>A	ENST00000302538.5	p.T798T	64	34	29	79	79	0	0.453125	None
ABR	29	hg19	17	915128	915128	+	Missense_Mutation	SNP	C	C	T	rs200785190		TCGA-B5-A11H	g.chr17:915128C>T	ENST00000302538.5	p.V687M	272	173	99	233	233	0	0.363971	None
ABR	29	hg19	17	973327	973327	+	Nonsense_Mutation	SNP	G	G	A			TCGA-BS-A0TA	g.chr17:973327G>A	ENST00000302538.5	p.R300*	47	36	11	8	8	0	0.234043	None
ABR	29	hg19	17	973313	973313	+	Missense_Mutation	SNP	C	C	A			TCGA-B5-A0K2	g.chr17:973313C>A	ENST00000302538.5	p.K304N	26	17	9	55	55	0	0.346154	None
ABRA	137735	hg19	8	107782248	107782248	+	Missense_Mutation	SNP	C	C	A			TCGA-AX-A2HD	g.chr8:107782248C>A	ENST00000311955.3	p.Q57H	88	43	44	82	82	0	0.5	None
ABRA	137735	hg19	8	107773549	107773549	+	Missense_Mutation	SNP	G	G	A	rs200193774		TCGA-B5-A5OC	g.chr8:107773549G>A	ENST00000311955.3	p.R288C	139	95	44	109	109	0	0.316547	None
ABTB1	80325	hg19	3	127395143	127395143	+	Missense_Mutation	SNP	G	G	A			TCGA-AX-A2HD	g.chr3:127395143G>A	ENST00000232744.8	p.V117M	60	35	24	49	49	0	0.4	None
ABTB1	80325	hg19	3	127396649	127396649	+	Missense_Mutation	SNP	C	C	T			TCGA-AX-A2HD	g.chr3:127396649C>T	ENST00000232744.8	p.T331I	19	11	8	26	26	0	0.421053	None
ABTB1	80325	hg19	3	127396128	127396128	+	Splice_Site	SNP	G	G	A	rs375860467		TCGA-BS-A0TG	g.chr3:127396128G>A	ENST00000232744.8	p.R254Q	13	9	4	52	52	0	0.307692	None
ABTB2	25841	hg19	11	34186811	34186811	+	Silent	SNP	C	C	T	rs554808748		TCGA-AX-A2HD	g.chr11:34186811C>T	ENST00000435224.2	p.A616A	49	22	26	42	42	0	0.530612	None
ABTB2	25841	hg19	11	34226197	34226197	+	Silent	SNP	G	G	A			TCGA-AX-A2HD	g.chr11:34226197G>A	ENST00000435224.2	p.G308G	222	123	99	174	173	0	0.445946	None
AC002472.13	0	hg19	22	21414700	21414700	+	Missense_Mutation	SNP	C	C	A			TCGA-AX-A3FV	g.chr22:21414700C>A	ENST00000342608.4	p.S353R	67	5	62	63	63	0	0.925373	uc002zug.3/NR_027006
AC006435.1	0	hg19	17	2318528	2318528	+	Missense_Mutation	SNP	G	G	A			TCGA-BS-A0U8	g.chr17:2318528G>A	ENST00000609667.1	p.R42C	104	98	6	103	103	0	0.0576923	uc002fus.3/NR_028335
AC008060.7	0	hg19	7	155174819	155174819	+	Start_Codon_SNP	SNP	A	A	G			TCGA-EY-A1GW	g.chr7:155174819A>G	ENST00000401499.1	p.M1V	42	19	23	47	47	0	0.547619	None
AC012215.1	0	hg19	8	35650753	35650753	+	Missense_Mutation	SNP	C	C	T			TCGA-AX-A2HD	g.chr8:35650753C>T	ENST00000437887.1	p.P119S	19	14	4	24	24	0	0.210526	None
AC074091.13	0	hg19	2	27930768	27930768	+	Missense_Mutation	SNP	G	G	T			TCGA-AP-A1DR	g.chr2:27930768G>T	ENST00000379677.2	p.L89M	36	20	16	20	20	0	0.444444	None
AC079354.1	0	hg19	2	202970592	202970592	+	Missense_Mutation	SNP	A	A	G			TCGA-FI-A2D4	g.chr2:202970592A>G	ENST00000541917.1	p.H478R	46	30	15	46	46	0	0.326087	None
AC136604.1	0	hg19	5	179078869	179078869	+	Missense_Mutation	SNP	G	G	A			TCGA-B5-A5OC	g.chr5:179078869G>A	ENST00000425471.1	p.A118T	129	105	23	92	92	0	0.178295	None
AC136604.1	0	hg19	5	179079008	179079008	+	Missense_Mutation	SNP	G	G	A			TCGA-BG-A3EW	g.chr5:179079008G>A	ENST00000425471.1	p.R164Q	149	78	71	94	94	0	0.47651	None
ACACA	31	hg19	17	35444254	35444254	+	Silent	SNP	C	C	T			TCGA-AX-A2HD	g.chr17:35444254C>T	ENST00000394406.2	p.T2346T	74	50	23	53	53	0	0.310811	None
ACACA	31	hg19	17	35591988	35591988	+	Missense_Mutation	SNP	G	G	A	rs547263573		TCGA-A5-A0GA	g.chr17:35591988G>A	ENST00000394406.2	p.L1013F	273	214	58	159	159	0	0.212454	None
ACACA	31	hg19	17	35616397	35616397	+	Missense_Mutation	SNP	T	T	C			TCGA-AP-A054	g.chr17:35616397T>C	ENST00000394406.2	p.Y425C	154	91	63	119	119	0	0.409091	None
ACACB	32	hg19	12	109639443	109639443	+	Silent	SNP	C	C	T	rs371074254		TCGA-AP-A1DR	g.chr12:109639443C>T	ENST00000338432.7	p.A950A	70	43	27	36	36	0	0.385714	None
ACACB	32	hg19	12	109577506	109577506	+	Missense_Mutation	SNP	C	C	A			TCGA-AX-A1C5	g.chr12:109577506C>A	ENST00000338432.7	p.P99H	31	24	7	10	10	0	0.225806	None
ACACB	32	hg19	12	109577534	109577534	+	Silent	SNP	C	C	T	rs369606146		TCGA-AX-A2HD	g.chr12:109577534C>T	ENST00000338432.7	p.D108D	42	21	21	30	30	0	0.5	None
ACACB	32	hg19	12	109617070	109617070	+	Missense_Mutation	SNP	G	G	A	rs147821902		TCGA-AX-A2HD	g.chr12:109617070G>A	ENST00000338432.7	p.A539T	42	22	20	22	22	0	0.47619	None
ACACB	32	hg19	12	109650644	109650644	+	Missense_Mutation	SNP	G	G	A			TCGA-AX-A2HD	g.chr12:109650644G>A	ENST00000338432.7	p.A1085T	84	50	34	79	79	0	0.404762	None
ACACB	32	hg19	12	109577439	109577439	+	Missense_Mutation	SNP	G	G	T			TCGA-AX-A3G9	g.chr12:109577439G>T	ENST00000338432.7	p.A77S	26	15	11	42	42	0	0.423077	None
ACACB	32	hg19	12	109696862	109696862	+	Missense_Mutation	SNP	T	T	A			TCGA-B5-A11H	g.chr12:109696862T>A	ENST00000338432.7	p.L2149M	144	111	32	156	155	0	0.222222	None
ACACB	32	hg19	12	109634906	109634906	+	Missense_Mutation	SNP	C	C	T			TCGA-B5-A5OC	g.chr12:109634906C>T	ENST00000338432.7	p.L859F	74	62	12	30	30	0	0.162162	None
ACACB	32	hg19	12	109702130	109702130	+	Missense_Mutation	SNP	C	C	T	rs139826793		TCGA-B5-A5OC	g.chr12:109702130C>T	ENST00000338432.7	p.A2294V	96	71	25	64	64	0	0.260417	None
ACACB	32	hg19	12	109696872	109696872	+	Missense_Mutation	SNP	T	T	C			TCGA-BS-A0TE	g.chr12:109696872T>C	ENST00000338432.7	p.M2152T	166	123	42	35	35	0	0.253012	None
ACACB	32	hg19	12	109689902	109689902	+	Nonsense_Mutation	SNP	C	C	T	rs554134867		TCGA-D1-A16N	g.chr12:109689902C>T	ENST00000338432.7	p.R1948*	150	111	38	141	140	0	0.253333	None
ACACB	32	hg19	12	109674999	109674999	+	Missense_Mutation	SNP	G	G	C			TCGA-DI-A2QU	g.chr12:109674999G>C	ENST00000338432.7	p.L1492F	133	127	6	86	86	0	0.0451128	None
ACACB	32	hg19	12	109677755	109677755	+	Missense_Mutation	SNP	A	A	G			TCGA-EY-A1GO	g.chr12:109677755A>G	ENST00000338432.7	p.N1595D	105	82	22	61	61	0	0.209524	None
ACACB	32	hg19	12	109623531	109623531	+	Missense_Mutation	SNP	G	G	A			TCGA-AP-A054	g.chr12:109623531G>A	ENST00000338432.7	p.E656K	84	52	32	67	67	0	0.380952	None
ACACB	32	hg19	12	109684008	109684008	+	Missense_Mutation	SNP	A	A	G			TCGA-AP-A054	g.chr12:109684008A>G	ENST00000338432.7	p.R1776G	108	59	48	97	97	0	0.444444	None
ACAD10	80724	hg19	12	112187149	112187149	+	Splice_Site	SNP	C	C	T	rs144749824	byFrequency	TCGA-QS-A744	g.chr12:112187149C>T	ENST00000313698.4	p.R939R	25	10	15	18	18	0	0.6	None
ACAD10	80724	hg19	12	112147413	112147414	+	Frame_Shift_Del	DEL	CT	CT	-			TCGA-EY-A1GO	g.chr12:112147413_112147414delCT	ENST00000313698.4	p.S206fs	33	26	7	14	14	0	0.212121	None
ACAD11	84129	hg19	3	132349281	132349281	+	Splice_Site	SNP	C	C	A			TCGA-AX-A2HD	g.chr3:132349281C>A	ENST00000264990.6	p.Q321H	33	19	13	39	39	0	0.393939	None
ACAD11	84129	hg19	3	132294651	132294651	+	Nonsense_Mutation	SNP	G	G	A			TCGA-B5-A11H	g.chr3:132294651G>A	ENST00000264990.6	p.Q656*	186	122	64	158	158	0	0.344086	None
ACAD8	27034	hg19	11	134134805	134134805	+	Missense_Mutation	SNP	G	G	A			TCGA-EY-A1GO	g.chr11:134134805G>A	ENST00000281182.4	p.S400N	64	38	26	75	75	0	0.40625	None
ACAD9	28976	hg19	3	128621436	128621436	+	Missense_Mutation	SNP	G	G	A			TCGA-AX-A2HD	g.chr3:128621436G>A	ENST00000308982.7	p.G308D	98	59	38	74	74	0	0.387755	uc011bks.2/NR_033426
ACADM	34	hg19	1	76211494	76211494	+	Frame_Shift_Del	DEL	T	T	-			TCGA-AX-A2HD	g.chr1:76211494delT	ENST00000370841.4	p.Y201fs	93	68	25	57	57	0	0.268817	None
ACADS	35	hg19	12	121175220	121175220	+	Missense_Mutation	SNP	C	C	T			TCGA-DF-A2KR	g.chr12:121175220C>T	ENST00000242592.4	p.T141M	31	7	23	28	28	0	0.741935	None
ACADS	35	hg19	12	121177186	121177186	+	Missense_Mutation	SNP	G	G	A			TCGA-EY-A1H0	g.chr12:121177186G>A	ENST00000242592.4	p.E392K	21	12	9	20	20	0	0.428571	None
ACADVL	37	hg19	17	7124859	7124859	+	Silent	SNP	C	C	T	rs371910495		TCGA-AX-A2HD	g.chr17:7124859C>T	ENST00000356839.5	p.Y160Y	116	68	47	101	101	0	0.405172	None
ACADVL	37	hg19	17	7128151	7128151	+	Missense_Mutation	SNP	G	G	T			TCGA-B5-A5OC	g.chr17:7128151G>T	ENST00000356839.5	p.G592V	96	67	28	56	56	0	0.291667	None
ACAN	176	hg19	15	89403565	89403565	+	Missense_Mutation	SNP	A	A	G			TCGA-AJ-A3OL	g.chr15:89403565A>G	ENST00000561243.1	p.R2281G	31	20	11	77	77	0	0.354839	None
ACAN	176	hg19	15	89388961	89388961	+	Missense_Mutation	SNP	C	C	T			TCGA-AX-A2HD	g.chr15:89388961C>T	ENST00000561243.1	p.A426V	72	51	20	38	38	0	0.277778	None
ACAN	176	hg19	15	89398095	89398095	+	Missense_Mutation	SNP	C	C	T			TCGA-AX-A2HD	g.chr15:89398095C>T	ENST00000561243.1	p.T760I	278	210	67	148	147	1	0.241007	None
ACAN	176	hg19	15	89398111	89398111	+	Silent	SNP	C	C	T	rs546447132		TCGA-AX-A2HD	g.chr15:89398111C>T	ENST00000561243.1	p.G765G	246	165	81	149	149	0	0.329268	None
[truncated: 28,715 more rows]

## Sheet: Table G
Table G: Proportion of TCGA late-stage EECs with non-silent mutations by gene (Data source: the MC3 Public MAF file (mc3.v0.2.8.PUBLIC.maf.gz, https://gdc.cancer.gov/about-data/publications/mc3-2017)[33])
[truncated: 10,506 more rows]

[truncated: 15 more sheets: Table H, Table I, Table J, Table K, Table L, Table M, Table N, Table O, Table P, Table Q, Table R, Table S, Table T, Table U, Table V]
